# Supplementary material for: MEF2B mutations in non-Hodgkin lymphoma dysregulate cell migration by decreasing MEF2B target gene activation
Source: Nat Commun. 2015 Aug 6;6:7953. doi: 10.1038/ncomms8953 (PMC4918335; doi:10.1038/ncomms8953)
Supplement: Supplementary Data 1 — Genes differentially expressed in microarray data for WT MEF2B-V5 versus untransfected HEK293A cells. [file ncomms8953-s2.xlsx]

## Sheet: Sheet1
Supplementary Data 1: Genes differentially expressed in WT MEF2B-V5 vs untransfected HEK293A cells (B-H adjusted eBayes p-values <0.05). Positive log2 fold change indicates expression was higher in WT MEF2B-V5 expressing cells than in untransfected cells. Data was produced using expression microarrays.
Gene Symbol	RNA accession number	log2 fold change	p-value	adjusted p-value	adjusted p-value <0.05 in RNA-seq data
COL12A1	NM_004370	2.08395	5.58233e-09	2.15643e-05	yes
EFEMP2	NM_016938	1.70893	7.7568e-09	2.15643e-05	yes
FN1	ENST00000354785	1.84056	7.53444e-09	2.15643e-05	yes
OLFM1	NM_014279	1.87015	8.13352e-09	2.15643e-05	yes
PHLDB2	2635906	1.70437	9.38226e-09	2.15643e-05	yes
PLXDC2	ENST00000377252	-2.29201	6.49643e-09	2.15643e-05	yes
ULK2	NM_014683	-2.24622	2.71275e-09	2.15643e-05	yes
INA	NM_032727	1.79665	1.23031e-08	2.42303e-05	yes
EDIL3	ENST00000296591	1.82185	1.96703e-08	3.48656e-05	yes
CPS1	NM_001122633	1.57982	2.59723e-08	4.18507e-05	yes
NDRG1	ENST00000414097	-1.18243	3.23779e-08	4.27965e-05	yes
TNFAIP8L1	NM_001167942	1.18155	2.94114e-08	4.27965e-05	yes
CARD11	ENST00000396946	1.58261	4.09261e-08	4.53384e-05	yes
GYG2	NM_003918	1.47621	6.1777e-08	6.08332e-05	yes
NUPR1	ENST00000324873	1.42116	7.15491e-08	6.31095e-05	yes
PPP2R2C	NM_001206996	1.079	6.79917e-08	6.31095e-05	yes
TNC	NM_002160	1.29905	7.47701e-08	6.31095e-05	yes
AMOT	ENST00000304758	1.18196	8.29387e-08	6.68222e-05	yes
ANKRD1	NM_014391	2.14054	9.18596e-08	7.07918e-05	yes
DERL3	ENST00000476077	0.968845	1.05737e-07	7.80914e-05	yes
CDH13	NM_001220488	1.59879	1.28345e-07	8.50453e-05	yes
GALC	ENST00000261304	-1.61633	1.32143e-07	8.50453e-05	yes
KCNT2	NM_198503	-1.03036	1.20721e-07	8.50453e-05	yes
MYC	BC000917	-1.61194	1.34345e-07	8.50453e-05	yes
CHRDL1	NM_145234	-1.07015	1.49979e-07	8.65419e-05	yes
MLH3	NM_001040108	-1.43852	1.53445e-07	8.65419e-05	yes
PLBD1	ENST00000240617	-1.98279	1.50507e-07	8.65419e-05	yes
CDH4	ENST00000360469	1.20165	1.80405e-07	9.13622e-05	yes
PRSS23	NM_007173	1.00406	1.91402e-07	9.42389e-05	yes
EPAS1	NM_001430	1.13425	2.05387e-07	9.58023e-05	yes
ZIC1	ENST00000282928	-1.10778	2.51381e-07	0.000108676	yes
GPRC5A	ENST00000014914	1.34932	3.39232e-07	0.000139834	yes
CACNG4	NM_014405	1.0351	3.84329e-07	0.000151383	yes
CLIC5	NM_001114086	1.03251	4.29042e-07	0.00015974	yes
SFRP2	NM_003013	-1.08819	4.39573e-07	0.00015974	yes
ADAMTS1	NM_006988	0.904473	4.70179e-07	0.000166678	yes
EMP1	NM_001423	1.25662	5.3364e-07	0.000169945	yes
MYOF	NM_013451	1.17391	5.33559e-07	0.000169945	yes
OAS3	ENST00000228928	0.937445	5.36921e-07	0.000169945	yes
TMBIM1	ENST00000444881	1.06357	5.095e-07	0.000169945	yes
MYCN	NM_005378	0.941693	5.76053e-07	0.000173837	yes
PAMR1	NM_015430	1.10623	6.02525e-07	0.000173837	yes
SULF1	NM_001128205	0.980021	5.86527e-07	0.000173837	yes
CDC42EP3	NM_006449	0.923567	6.50858e-07	0.000180257	yes
ADAMTS16	NM_139056	0.876993	7.27136e-07	0.00019528	yes
CPA4	ENST00000222482	1.34949	7.67754e-07	0.000200124	yes
MAP6	NM_207577	0.913406	7.62619e-07	0.000200124	yes
CADPS2	NM_001009571	-1.763	8.44978e-07	0.000217061	yes
ENPP2	ENST00000522826	-1.77669	8.83375e-07	0.000218211	yes
VLDLR	NM_003383	1.29868	8.82807e-07	0.000218211	yes
KCNS3	NM_002252	1.11532	1.07578e-06	0.00024764	yes
ALDH1A2	ENST00000249750	-1.79026	1.19424e-06	0.000267715	yes
PARP14	ENST00000474629	0.956785	1.34983e-06	0.000295379	yes
VAT1L	NM_020927	1.05585	1.48831e-06	0.000306747	yes
ADAMTS5	NM_007038	1.1454	1.81084e-06	0.000349925	yes
CTGF	ENST00000367976	1.39299	1.94126e-06	0.000356443	yes
ERBB4	ENST00000342788	-0.932447	1.95064e-06	0.000356443	yes
SLIT3	ENST00000519560	0.785778	2.11806e-06	0.000374432	yes
PLXNA4	ENST00000359827	0.821182	2.38963e-06	0.000396236	yes
ZNF544	NM_014480	1.22532	2.45327e-06	0.000398938	yes
FOLR1	NM_016724	0.805964	2.6314e-06	0.000410424	yes
GPM6A	NM_005277	-1.12088	2.75451e-06	0.000410424	yes
ESRP1	NM_017697	0.953205	2.92982e-06	0.00041177	yes
SERPINF1	NM_002615	-1.39327	2.86853e-06	0.00041177	yes
CRLF1	NM_004750	0.833845	3.29534e-06	0.00042326	yes
FABP6	NM_001130958	-0.704031	3.28201e-06	0.00042326	yes
NME5	NM_003551	1.15728	3.26902e-06	0.00042326	yes
GPR116	NM_015234	0.964094	3.79893e-06	0.000462921	yes
MAP3K12	NM_001193511	0.746424	3.90456e-06	0.000467624	yes
LRP2	NM_004525	-0.801113	4.03264e-06	0.000470254	yes
THBS1	ENST00000260356	0.782172	4.32121e-06	0.000490983	yes
ATP9B	NM_198531	1.02717	4.76505e-06	0.000522273	yes
SLC1A2	NM_001195728	1.11496	4.84385e-06	0.000526731	yes
RBMS3	NM_001003793	0.957593	5.14769e-06	0.000543112	yes
LIPG	NM_006033	0.781913	5.21359e-06	0.00054681	yes
RNMTL1	NM_018146	-0.697334	5.60666e-06	0.000571138	yes
FAM189A2	NM_004816	0.840134	5.87103e-06	0.000587932	yes
CCL2	NM_002982	1.15618	5.91818e-06	0.000589325	yes
ZNF167	NM_018651	0.860511	5.99544e-06	0.000593683	yes
ENPEP	ENST00000265162	-1.09391	6.72499e-06	0.000647588	yes
CHST1	NM_003654	0.749837	7.54376e-06	0.000695097	yes
BMP2	ENST00000378827	0.761488	8.10158e-06	0.000723876	yes
CLU	ENST00000405140	0.573977	8.41763e-06	0.000733878	yes
MPZL2	NM_144765	-0.805971	9.09538e-06	0.000752335	yes
SERPINB8	NM_002640	0.926447	9.35818e-06	0.000760889	yes
PCOLCE2	NM_013363	-0.565194	9.6669e-06	0.000769524	yes
TRIB1	ENST00000311922	-0.74246	9.68146e-06	0.000769524	yes
FNDC4	NM_022823	0.702039	9.80894e-06	0.000776177	yes
ITGA4	NM_000885	-0.834037	9.86173e-06	0.000776885	yes
PPP1R3C	NM_005398	-0.697865	1.09185e-05	0.000819976	yes
LSR	NM_205834	0.662337	1.19027e-05	0.000841494	yes
SLC2A3	NM_006931	1.2094	1.18339e-05	0.000841494	yes
QRFPR	NM_198179	-0.716348	1.19967e-05	0.000843812	yes
DDR2	NM_001014796	-0.536684	1.27172e-05	0.000863361	yes
TSR1	NM_018128	-0.86204	1.27617e-05	0.000863361	yes
SLC4A4	NM_001098484	-0.666797	1.37337e-05	0.000900107	yes
CLSTN2	NM_022131	0.734547	1.43879e-05	0.000934158	yes
ELOVL3	ENST00000370005	-0.782849	1.47086e-05	0.000936239	yes
THNSL2	ENST00000324166	0.581334	1.46023e-05	0.000936239	yes
BARHL2	ENST00000370445	-0.553681	1.57862e-05	0.000971563	yes
CAPN5	NM_004055	0.558326	1.65281e-05	0.000993089	yes
BMP5	ENST00000370830	0.523535	1.70081e-05	0.00100559	yes
LHFPL4	NM_198560	-0.835883	1.76959e-05	0.00102139	yes
NEDD9	ENST00000379433	0.869897	1.77446e-05	0.00102139	yes
F10	NM_000504	0.529282	1.8017e-05	0.00102686	yes
TAF7L	NM_001168474	-0.863692	1.81923e-05	0.00102755	yes
RAI2	NR_033348	0.958619	2.14616e-05	0.0011123	yes
NPTX2	NM_002523	-0.545421	2.2435e-05	0.00114164	yes
ANO1	NM_018043	0.503593	2.33498e-05	0.00117245	yes
PTCHD1	ENST00000379361	-0.591378	2.45077e-05	0.00119669	yes
GEMIN4	NM_015721	-0.667663	2.48734e-05	0.00120639	yes
HS6ST3	NM_153456	-0.510314	2.51665e-05	0.00120916	yes
TLL1	NM_012464	-0.472483	2.76247e-05	0.0012728	yes
ANGPTL2	NM_012098	-0.644423	3.0623e-05	0.00133037	yes
CCNA1	NM_003914	0.868061	3.05667e-05	0.00133037	yes
ID4	NM_001546	0.614377	3.38605e-05	0.00140228	yes
PCDHB15	NM_018935	1.10467	3.80262e-05	0.00149449	yes
GPR64	NM_001079858	0.89147	4.26848e-05	0.00160114	yes
RGS16	NM_002928	-0.601753	4.27271e-05	0.00160114	yes
IKZF3	NR_047559	-0.62213	4.2922e-05	0.00160167	yes
ISL1	NM_002202	-0.809869	4.44626e-05	0.0016373	yes
LGR5	ENST00000266674	-0.958247	4.49263e-05	0.0016373	yes
MTSS1	NM_014751	-0.470419	4.58456e-05	0.00164391	yes
ECM1	NM_001202858	0.536877	4.69159e-05	0.00166046	yes
SMPD1	NM_000543	0.700154	4.82485e-05	0.00168531	yes
EGF	NM_001963	0.600133	4.90681e-05	0.00169434	yes
CRABP1	NM_004378	-0.436173	5.18114e-05	0.00172948	yes
ADAM12	ENST00000368679	0.50799	5.20925e-05	0.00173008	yes
USP44	NM_032147	-0.672362	6.08774e-05	0.00189307	yes
RUNX3	NM_001031680	-0.450932	6.59757e-05	0.00198207	yes
NOS2	NM_000625	-0.403705	6.87742e-05	0.0020216	yes
DLX2	ENST00000234198	-0.462521	6.95478e-05	0.00203087	yes
TLE2	NM_003260	0.433749	7.28543e-05	0.00208955	yes
CRABP2	NM_001878	-0.562631	7.47701e-05	0.00211035	yes
SLC2A14	ENST00000543909	0.416246	9.79646e-05	0.00249128	yes
CDKL5	ENST00000379989	0.787307	9.9411e-05	0.00251006	yes
CYB561	NM_001915	-0.619447	0.000107556	0.00261955	yes
PCDHB7	NM_018940	0.39679	0.000111634	0.00266674	yes
PLA2G4A	NM_024420	-0.785297	0.000115993	0.0027121	yes
TGM2	NM_004613	0.418333	0.000122846	0.0028036	yes
TCN2	ENST00000215838	-0.628768	0.000126615	0.00284898	yes
ARSE	NM_000047	0.633782	0.000137236	0.00296964	yes
IQCA1	ENST00000409907	0.526576	0.000137666	0.00297214	yes
FAM111A	ENST00000528737	0.793026	0.000162945	0.00333897	yes
ZNF563	NM_145276	0.87168	0.00016434	0.00334435	yes
ITGA8	ENST00000378076	-0.469391	0.000186611	0.0035914	yes
CXorf23	ENST00000379687	0.830693	0.000191225	0.00364458	yes
PRKG2	ENST00000395578	-0.359927	0.000191746	0.00364835	yes
IGFBP4	NM_001552	-0.468758	0.000242372	0.00418319	yes
PGR	NM_000926	0.628898	0.000257841	0.00436507	yes
EPS8L2	ENST00000533256	0.442486	0.000259279	0.00438524	yes
ANXA1	ENST00000257497	0.514993	0.00026477	0.00443997	yes
ID2	ENST00000234091	0.582677	0.000303948	0.00486776	yes
CLIP4	NM_024692	-0.410351	0.000305823	0.00487776	yes
RPS6KA6	ENST00000262752	-1.01865	0.000305787	0.00487776	yes
ID1	NM_181353	0.423581	0.000309871	0.00491612	yes
PRR16	ENST00000379551	-0.494003	0.000315206	0.00495216	yes
MGST1	NM_001260512	-0.729092	0.000318707	0.00498318	yes
ATP2B3	NM_021949	-0.445211	0.000320796	0.00500446	yes
FAIM2	NM_012306	0.493746	0.000343647	0.00523294	yes
EFNA2	NM_001405	0.482964	0.000362176	0.00539157	yes
AGMAT	NM_024758	0.44259	0.000384301	0.0055784	yes
ST6GALNAC5	ENST00000477717	-0.414751	0.000400469	0.00569688	yes
LGALS1	NM_002305	0.61162	0.000425282	0.00591226	yes
LRAT	NM_004744	-0.398736	0.000427153	0.00591969	yes
ST8SIA2	ENST00000268164	0.393212	0.000430708	0.00594284	yes
CHSY3	ENST00000305031	-0.899539	0.000435462	0.00596488	yes
PPP2R2B	ENST00000394413	0.354444	0.000479638	0.00633501	yes
NAP1L3	NM_004538	0.71701	0.000515745	0.00662434	yes
ROR2	NM_004560	-0.429487	0.000523251	0.00669754	yes
FGF5	NM_004464	-0.459802	0.00056213	0.00695957	yes
PCDHB9	NM_019119	0.494502	0.000563247	0.0069658	yes
TMEM59L	NM_012109	0.339911	0.000571301	0.00701754	yes
C16orf45	ENST00000300006	0.465829	0.000591979	0.00716724	yes
IGFBP3	NM_001013398	0.462207	0.000603525	0.00726687	yes
C21orf7	ENST00000399947	0.38846	0.000633106	0.00747622	yes
SCUBE2	NM_001170690	0.299201	0.000666396	0.0077282	yes
SUSD2	ENST00000358321	0.318661	0.000791797	0.00851097	yes
ADPRH	ENST00000478399	-0.320538	0.000814205	0.00864859	yes
COL2A1	NM_001844	-0.339686	0.00082587	0.00871834	yes
RIC3	NR_045405	0.372394	0.000824954	0.00871834	yes
FSTL3	NM_005860	0.447092	0.000855382	0.00890813	yes
SARDH	NM_001134707	0.302044	0.000896813	0.00916725	yes
ACSM3	NM_005622	-0.596722	0.000921574	0.0093475	yes
DPP4	NM_001935	-0.343308	0.000947355	0.00956257	yes
AFAP1L2	ENST00000369271	0.345173	0.000951496	0.00958181	yes
CCKBR	NM_176875	0.317352	0.000969783	0.00968417	yes
ADAMTS19	NM_133638	-0.355623	0.000993244	0.00982436	yes
PDZD4	NM_032512	0.339258	0.00115443	0.0109388	yes
PRRX1	ENST00000239461	-0.297627	0.0011802	0.0111449	yes
RAB42	ENST00000373826	-0.486961	0.00128001	0.0117494	yes
ALPK3	NM_020778	-0.368383	0.00134598	0.012166	yes
LGALS8	ENST00000526589	-0.304336	0.00139786	0.0125094	yes
CERKL	NM_201548	-0.304875	0.00144044	0.012798	yes
ZNF253	NM_021047	0.985577	0.00148051	0.013004	yes
EPHB6	NM_004445	0.323619	0.00153944	0.013343	yes
FAM131B	NM_001031690	0.394755	0.00153806	0.013343	yes
EDN1	NM_001955	0.432253	0.0015528	0.01342	yes
HHIP	ENST00000296575	-0.25739	0.00160754	0.0137186	yes
RNF165	NM_152470	-0.278821	0.00163007	0.0138178	yes
ZNF671	NM_024833	-0.354592	0.00163557	0.0138445	yes
ESRRB	NM_004452	-0.305868	0.00163943	0.0138655	yes
OXGR1	NM_080818	-0.540868	0.00167991	0.0140403	yes
RBP1	ENST00000483943	0.405233	0.00167914	0.0140403	yes
VAV1	NM_005428	-0.339904	0.00190949	0.015164	yes
NOV	NM_002514	-0.406877	0.00226316	0.0169545	yes
CHST8	NM_001127895	0.331549	0.0024954	0.0180535	yes
ZNF467	ENST00000302017	0.25751	0.00261706	0.0186683	yes
AMHR2	NM_020547	-0.271395	0.00265182	0.0188391	yes
HOXA11	NM_005523	-0.466801	0.00292912	0.0201313	yes
ATOH8	NM_032827	0.286927	0.00296693	0.0202733	yes
FAM155B	NM_015686	-0.32031	0.00362621	0.0231537	yes
PPFIA2	NM_003625	-0.236851	0.00375376	0.0236781	yes
TINAGL1	NM_022164	0.347388	0.00380538	0.0239016	yes
TM6SF2	NM_001001524	0.26559	0.00400883	0.0248102	yes
MEIS3	NM_020160	0.254221	0.00415077	0.0254311	yes
RSAD2	NM_080657	0.330665	0.00434059	0.0262136	yes
SLC17A9	NM_022082	-0.306801	0.00440793	0.0264312	yes
CDK18	NM_002596	-0.268692	0.00544232	0.0304151	yes
ADCYAP1	NM_001099733	0.236334	0.00557873	0.0308816	yes
JDP2	ENST00000435893	0.21566	0.00560562	0.0309821	yes
ITPR3	NM_002224	-0.234444	0.00590477	0.0320754	yes
CD69	NM_001781	0.237885	0.0065952	0.0343924	yes
IPCEF1	NM_001130699	-0.235806	0.00663808	0.0345145	yes
RGS7	ENST00000366565	-0.240442	0.00680696	0.0350425	yes
BLNK	NM_013314	-0.35381	0.00763448	0.0381294	yes
PKP3	NM_007183	0.213184	0.00777886	0.0386327	yes
NPR1	ENST00000368680	-0.237144	0.00845587	0.041142	yes
C21orf90	NR_026548	-0.337407	0.00853881	0.0414318	yes
SOX11	NM_003108	0.269935	0.0106454	0.0484779	yes
HAAO	NM_012205	-0.247877	0.0110632	0.0497199	yes
HSPB8	NM_014365	1.32352	3.38026e-08	4.27965e-05
CCBE1	NM_133459	1.19658	5.88364e-08	6.08332e-05
ERVMER34-1	ENST00000443173	-1.21715	1.56239e-07	8.65419e-05
ATP2B4	NM_001001396	1.001	1.69397e-07	8.83109e-05
CNIH2	ENST00000311445	0.94618	1.65539e-07	8.83109e-05
LOXL2	NM_002318	0.901312	2.01786e-07	9.58023e-05
LBH	NM_030915	1.35632	2.16665e-07	9.84716e-05
EFEMP1	NM_001039348	1.14214	2.50408e-07	0.000108676
BHLHE40	ENST00000256495	0.898132	3.09446e-07	0.000130594
PCDHB14	NM_018934	0.959886	3.65051e-07	0.000147057
MAGED2	NM_014599	0.888797	4.31214e-07	0.00015974
SLC1A4	NM_003038	1.14211	4.41593e-07	0.00015974
CITED1	ENST00000453707	-0.945153	4.82987e-07	0.000167862
EPHA7	NM_004440	-1.21041	5.07284e-07	0.000169945
CNDP2	NM_018235	1.03246	6.08062e-07	0.000173837
SCARA3	NM_016240	0.830879	5.83049e-07	0.000173837
TGFB1I1	ENST00000394863	0.800612	5.95016e-07	0.000173837
CYP11A1	ENST00000358632	0.905018	6.28141e-07	0.000176727
TCEA2	NM_198723	0.8396	6.90444e-07	0.000188279
MICAL2	ENST00000256194	0.863744	8.86385e-07	0.000218211
RRAS	NM_006270	0.82292	8.9895e-07	0.000218272
CTSB	NM_147780	0.799472	9.38267e-07	0.00022474
PARD6G-AS1	NR_028339	0.92247	9.81371e-07	0.000231931
RPSA	NM_001012321	1.13005	1.05873e-06	0.00024692
GFRA2	ENST00000517892	0.924376	1.20813e-06	0.000267715
ULBP1	NM_025218	0.867843	1.2083e-06	0.000267715
MEX3C	NM_016626	0.795187	1.40908e-06	0.000304586
IER3	NM_003897	1.06087	1.48346e-06	0.000306747
OSMR	NM_003999	1.14986	1.45228e-06	0.000306747
PRICKLE1	NM_153026	0.71239	1.48159e-06	0.000306747
DUSP10	NM_007207	1.04114	1.52852e-06	0.000311414
SLC29A4	NM_153247	0.74664	1.5836e-06	0.00031897
MEF2BNB-MEF2B	NR_027307	0.705217	1.72917e-06	0.000344376
FOSL2	ENST00000264716	0.738731	1.76847e-06	0.000348291
CAV1	NM_001172895	0.680257	1.81625e-06	0.000349925
ATP8A2	ENST00000381655	0.882195	1.92337e-06	0.000356443
CACNB3	NM_000725	0.869884	1.92646e-06	0.000356443
PAPPA	ENST00000328252	0.768201	1.87836e-06	0.000356443
PDP1	NM_001161778	0.719387	2.013e-06	0.000364086
CYP2S1	NM_030622	0.677807	2.13358e-06	0.000374432
SELM	ENST00000402395	0.741653	2.1093e-06	0.000374432
HEY1	NM_012258	0.839163	2.16624e-06	0.000376438
PRAF2	ENST00000376390	0.64869	2.23091e-06	0.000383912
FBXO25	NM_183421	0.700475	2.36524e-06	0.000396236
GPR39	NM_001508	0.98921	2.41155e-06	0.000396236
MLLT11	ENST00000368921	0.721113	2.39989e-06	0.000396236
U2AF1L4	NM_001040425	0.659061	2.4143e-06	0.000396236
ACP2	NM_001610	0.65342	2.75546e-06	0.000410424
CCDC3	ENST00000378825	0.769891	2.66e-06	0.000410424
CYP4X1	NM_178033	0.794059	2.68005e-06	0.000410424
MYO5B	NM_001080467	1.02551	2.72764e-06	0.000410424
P4HA2	ENST00000401867	0.75594	2.72177e-06	0.000410424
RTKN	NM_033046	0.682261	2.64697e-06	0.000410424
SLC44A2	NM_001145056	0.637343	2.74814e-06	0.000410424
TM7SF2	NM_003273	0.678677	2.73822e-06	0.000410424
SSH3	NM_017857	0.732557	2.78494e-06	0.000411358
KALRN	2639552	0.683817	2.93718e-06	0.00041177
LAMB2	NM_002292	0.705279	3.00487e-06	0.00041177
LDLR	NM_000527	0.631847	3.01829e-06	0.00041177
MAP2	ENST00000360351	0.901668	2.83711e-06	0.00041177
MMP2	NM_004530	0.73363	2.95234e-06	0.00041177
SNAI2	ENST00000396822	0.660183	3.02003e-06	0.00041177
VEGFB	NM_003377	0.679267	2.91165e-06	0.00041177
ZBTB46	NM_025224	0.651972	2.95161e-06	0.00041177
C16orf58	ENST00000327237	0.705649	3.12601e-06	0.000416605
MTMR9	ENST00000221086	0.841463	3.09885e-06	0.000416605
SPARC	NM_003118	0.67645	3.10742e-06	0.000416605
EYA1	NM_172060	0.855953	3.16645e-06	0.000418846
CUL7	NM_001168370	0.67308	3.29065e-06	0.00042326
PITPNM1	ENST00000534749	0.613891	3.3236e-06	0.000423473
	GENSCAN00000007943	0.791585	3.34478e-06	0.000423473
AMPH	NM_001635	0.762385	3.37711e-06	0.000424534
RCAN2	NM_001251973	0.642801	3.48043e-06	0.000434441
CALHM2	NM_015916	0.625589	3.77033e-06	0.000462921
CORO2B	NM_006091	0.754454	3.81306e-06	0.000462921
SETBP1	NM_015559	0.803581	3.7435e-06	0.000462921
IQGAP3	NM_178229	0.708272	3.8848e-06	0.000467624
TNKS	ENST00000310430	0.931181	3.94455e-06	0.000469243
IL32	ENST00000525643	0.708265	3.99797e-06	0.000470254
NFATC1	ENST00000318065	0.668705	4.02264e-06	0.000470254
SPATA20	NM_001258373	0.632441	4.15221e-06	0.000477909
	GENSCAN00000002731	0.674653	4.14105e-06	0.000477909
TRIOBP	NM_001039141	0.681849	4.24986e-06	0.000485993
HNMT	NM_006895	0.752363	4.38587e-06	0.000495156
ZNF236	NM_007345	0.747078	4.49003e-06	0.000503707
SLC48A1	NM_017842	0.758507	4.538e-06	0.000505887
ZNF185	NM_001178106	0.623728	4.61119e-06	0.000510834
EFNB2	ENST00000245323	0.705412	4.77338e-06	0.000522273
IQUB	ENST00000466202	0.822818	4.91998e-06	0.000531748
FAM57A	ENST00000308278	-0.641263	5.08536e-06	0.000543
MAN2B1	NM_000528	0.59985	5.07891e-06	0.000543
NPAS2	NM_002518	0.621278	5.1425e-06	0.000543112
PMEPA1	NM_020182	0.721241	5.28326e-06	0.000550857
PHKA2	ENST00000379942	0.624011	5.34288e-06	0.000553816
SERTM1	NM_203451	-0.622304	5.41244e-06	0.000557765
LTBP3	NM_001130144	0.604793	5.52963e-06	0.000566547
SEPT3	NM_019106	0.7438	5.70852e-06	0.000578192
TGFB1	NM_000660	0.664396	5.85294e-06	0.000587932
RPSAP58	NR_003662	1.54237	6.09989e-06	0.00060067
ZMAT5	NM_019103	0.573843	6.16205e-06	0.000603439
ZC3H6	ENST00000409871	0.988102	6.22371e-06	0.000606127
PLAT	NM_000930	0.574567	6.32371e-06	0.000612502
NCAM1	NM_000615	0.568697	6.79073e-06	0.000647588
PQLC1	NM_025078	0.703609	6.79557e-06	0.000647588
ZYX	ENST00000322764	0.660277	6.87243e-06	0.000651411
CTSZ	NM_001336	0.60008	7.15642e-06	0.000674721
NAV2	NM_001244963	0.705831	7.30381e-06	0.000684974
PLCG1	ENST00000244007	0.614973	7.47335e-06	0.000693535
PROS1	NM_000313	0.574115	7.43879e-06	0.000693535
RALB	NM_002881	0.669131	7.56861e-06	0.000695097
CXXC1	NM_001101654	0.538663	7.68043e-06	0.00070173
EFR3B	NM_014971	0.876558	7.92251e-06	0.000716462
RAB27B	NM_004163	1.02633	7.88816e-06	0.000716462
CRK	ENST00000300574	-0.617907	8.07433e-06	0.000723876
MAP4K2	NM_004579	0.622667	8.12701e-06	0.000723876
C20orf96	NM_153269	0.74835	8.6452e-06	0.000733878
LETM2	ENST00000379957	0.745544	8.64605e-06	0.000733878
RIC8A	NM_021932	0.581067	8.5009e-06	0.000733878
SLCO3A1	NM_013272	0.653419	8.59512e-06	0.000733878
SPON1	NM_006108	0.623947	8.65334e-06	0.000733878
SPTB	NM_001024858	0.561739	8.31466e-06	0.000733878
TFAP2C	NM_003222	0.881517	8.35463e-06	0.000733878
TMEM205	NM_198536	0.848013	8.36725e-06	0.000733878
ZNF627	NM_145295	0.823129	8.55403e-06	0.000733878
PRICKLE2	NM_198859	0.556688	8.71121e-06	0.000735267
MAPK4	NM_002747	0.721105	8.82949e-06	0.000739062
TUSC3	NM_006765	0.572337	8.83956e-06	0.000739062
BASP1	NM_006317	0.559993	9.12565e-06	0.000752335
MAMLD1	ENST00000370401	0.701537	9.12017e-06	0.000752335
DCLK1	NM_004734	0.704367	9.22797e-06	0.000756816
TLCD1	NM_138463	-0.603253	9.26539e-06	0.000756816
RHBDF1	ENST00000262316	0.616121	9.43077e-06	0.000763289
TTC31	NM_022492	0.752527	9.51181e-06	0.00076635
CORO1B	AK295782	0.597887	9.64817e-06	0.000769524
GRHL3	NM_021180	0.575573	9.96121e-06	0.00078125
	AF269286	-0.701173	1.00225e-05	0.000782594
UBASH3B	NM_032873	0.528757	1.01281e-05	0.000787367
TCF7L1	NM_031283	0.587071	1.02178e-05	0.000790873
KIF3C	NM_002254	0.660589	1.03715e-05	0.000799285
DLC1	NM_024767	0.704062	1.0521e-05	0.000801819
GRID1	NM_017551	0.626985	1.04704e-05	0.000801819
TPP1	NM_000391	0.57525	1.05401e-05	0.000801819
LMNA	NM_170707	0.652543	1.08899e-05	0.000819976
RNF122	NM_024787	0.679433	1.09639e-05	0.000819976
SYAP1	ENST00000380155	0.684373	1.08966e-05	0.000819976
PCDHB5	NM_015669	0.769995	1.10522e-05	0.000823108
DNASE1L1	NM_001009932	0.636107	1.12448e-05	0.000824182
PHLPP1	NM_194449	0.778232	1.1243e-05	0.000824182
RPS6KA2	NM_021135	0.672853	1.12526e-05	0.000824182
ZFPL1	NM_006782	0.567547	1.11431e-05	0.000824182
HIST1H3I	NM_003533	0.749293	1.1433e-05	0.000832943
SERPINE2	ENST00000409840	0.692003	1.14662e-05	0.000832943
CRY2	NM_001127457	0.605409	1.15965e-05	0.000838972
TIMM22	NM_013337	-0.588233	1.16462e-05	0.000839139
CA2	ENST00000285379	-0.732533	1.17194e-05	0.000840782
SLCO2A1	NM_005630	0.616516	1.17638e-05	0.000840782
ITGA5	ENST00000293379	0.593473	1.19162e-05	0.000841494
ETHE1	NM_014297	0.584175	1.21004e-05	0.000844405
WIPI1	NM_017983	0.572216	1.20637e-05	0.000844405
CNN2	NM_004368	0.666596	1.22868e-05	0.000854054
GMPR	NM_006877	0.668557	1.23451e-05	0.000854752
SNAPC2	NM_003083	0.551033	1.25132e-05	0.000863024
DDAH2	ENST00000443533	0.557181	1.25777e-05	0.000863361
KLF8	NM_007250	0.798896	1.27412e-05	0.000863361
TACC1	NM_006283	0.560658	1.26614e-05	0.000863361
APLF	NM_173545	0.718925	1.31371e-05	0.000876583
ASAP2	NM_003887	0.571633	1.31239e-05	0.000876583
KRT19	NM_002276	0.555237	1.31549e-05	0.000876583
RUNX2	ENST00000371438	0.570639	1.31411e-05	0.000876583
SOCS6	NM_004232	0.935577	1.34645e-05	0.000893854
PCDH18	NM_019035	0.573106	1.35751e-05	0.000897833
MAP3K11	NM_002419	0.594419	1.37619e-05	0.000900107
TESK1	NM_006285	0.548733	1.36902e-05	0.000900107
HCN2	NM_001194	0.779191	1.43145e-05	0.000932814
ALOX5	NM_000698	0.523174	1.46665e-05	0.000936239
MOB3A	NM_130807	0.659623	1.47897e-05	0.000936239
RARB	NM_000965	-0.709473	1.47499e-05	0.000936239
TNS3	NM_022748	0.663967	1.46521e-05	0.000936239
ZNF502	ENST00000296091	0.927661	1.44862e-05	0.000936239
ARMCX1	NM_016608	0.553884	1.48943e-05	0.000936277
TSPAN14	ENST00000429989	0.518567	1.48959e-05	0.000936277
SEMA4F	NM_004263	0.644103	1.52975e-05	0.000958124
AIFM2	NM_001198696	0.564645	1.54181e-05	0.000962273
CYR61	NM_001554	0.760805	1.55425e-05	0.000963256
NDE1	NM_001143979	0.504763	1.55225e-05	0.000963256
ITGB8	ENST00000222573	0.75336	1.57468e-05	0.000971563
CEBPB	NM_005194	0.516574	1.6026e-05	0.000980847
KANK2	NM_001136191	0.52244	1.60477e-05	0.000980847
COL6A1	NM_001848	0.543053	1.6104e-05	0.000980906
SLC4A8	NM_001039960	0.706374	1.62253e-05	0.000984908
CAPN1	NM_001198869	0.691388	1.63668e-05	0.000990109
GADD45B	NM_015675	0.549257	1.64734e-05	0.000993089
DHPS	NM_001206974	0.510237	1.70185e-05	0.00100559
DUSP1	NM_004417	0.59089	1.70198e-05	0.00100559
FLNC	ENST00000325888	0.677112	1.68867e-05	0.00100559
TTYH3	NM_025250	0.584263	1.68311e-05	0.00100559
CD9	NM_001769	0.62666	1.75521e-05	0.00102139
DFNA5	ENST00000545231	0.797281	1.77483e-05	0.00102139
LTBR	ENST00000228918	0.51652	1.74928e-05	0.00102139
MOSPD3	NM_001040097	0.53781	1.74819e-05	0.00102139
PAG1	NM_018440	0.796878	1.75072e-05	0.00102139
RTTN	NM_173630	1.03415	1.76331e-05	0.00102139
H1F0	NM_005318	0.746573	1.78912e-05	0.00102628
TMEM120A	NM_031925	0.502704	1.79862e-05	0.00102686
FAM160B2	ENST00000427751	0.582063	1.81115e-05	0.00102755
FZR1	NM_016263	0.520763	1.82032e-05	0.00102755
C10orf32	ENST00000478833	0.76447	1.87241e-05	0.00104047
CRAT	NM_001257363	0.501868	1.87255e-05	0.00104047
ENO2	NM_001975	0.603175	1.86765e-05	0.00104047
SPC24	NM_182513	0.564437	1.85668e-05	0.00104047
CREB3L2	NM_194071	0.513713	1.88361e-05	0.00104334
C11orf80	ENST00000360962	0.599086	1.89729e-05	0.00104439
TP53I11	NM_001258320	0.513594	1.89653e-05	0.00104439
NTF3	NM_001102654	0.602086	1.90889e-05	0.00104752
IGFBP7	ENST00000295666	0.586547	1.92644e-05	0.00105005
LRRC3	ENST00000291592	0.683616	1.93036e-05	0.00105005
TXNL1	ENST00000217515	0.73544	1.93126e-05	0.00105005
FAM89B	NM_001098785	0.513173	1.95266e-05	0.00105844
COL5A1	NM_000093	0.61397	1.97213e-05	0.00106487
FLI1	NM_002017	0.629834	1.97654e-05	0.00106487
NAGA	NM_000262	0.563677	2.00312e-05	0.00107592
NRM	ENST00000427944	0.526123	2.0229e-05	0.00108326
MTMR11	NM_001145862	0.563801	2.06952e-05	0.00110489
AHNAK	NM_001620	0.494194	2.10217e-05	0.00110809
INPP5K	NM_001135642	-0.547977	2.09906e-05	0.00110809
PARVA	ENST00000334956	0.62954	2.10678e-05	0.00110809
PITPNA	ENST00000313486	-0.58705	2.0895e-05	0.00110809
REEP1	NM_022912	0.68699	2.08803e-05	0.00110809
BMP1	ENST00000520970	0.497604	2.13223e-05	0.00111158
BNC2	NM_017637	0.707612	2.12944e-05	0.00111158
LPIN1	NM_001261429	0.690621	2.12881e-05	0.00111158
ABHD4	NM_022060	0.582533	2.14295e-05	0.0011123
C15orf38-AP3S2	NM_001199058	0.589487	2.17073e-05	0.0011123
CIB2	NM_006383	0.755949	2.15297e-05	0.0011123
PAX7	NM_001135254	0.529026	2.16173e-05	0.0011123
SIPA1	NM_153253	0.492799	2.17125e-05	0.0011123
UPP1	NM_003364	0.659573	2.20241e-05	0.00112501
CADM4	NM_145296	0.49904	2.24835e-05	0.00114164
RNF216	NM_207111	0.514614	2.25429e-05	0.00114164
ELSPBP1	NM_022142	0.723779	2.32752e-05	0.00117245
HMG20B	NM_006339	0.545037	2.3316e-05	0.00117245
ARAP3	NM_022481	0.512336	2.35725e-05	0.00117843
TUFT1	NM_020127	0.651038	2.36018e-05	0.00117843
ARFGAP2	NM_032389	0.56422	2.36832e-05	0.00117917
NRBP2	NM_178564	0.481552	2.40131e-05	0.0011856
SLC12A4	NM_005072	0.536254	2.39007e-05	0.0011856
	GENSCAN00000034924	0.514937	2.39627e-05	0.0011856
PCYT1B	NM_004845	0.691265	2.41297e-05	0.00118805
EDNRA	NM_001957	-0.549793	2.43586e-05	0.00119269
FBXO27	NM_178820	0.517984	2.43577e-05	0.00119269
CA5B	NM_007220	0.663987	2.4854e-05	0.00120639
DPYSL2	NM_001197293	0.702807	2.49105e-05	0.00120639
UBXN6	NM_025241	0.49436	2.50013e-05	0.00120749
CTIF	NM_001142397	0.472061	2.52405e-05	0.00120916
DPH1	ENST00000263083	-0.555958	2.5191e-05	0.00120916
PCDHB3	NM_018937	0.941638	2.54731e-05	0.00121374
SLC2A10	ENST00000359271	0.517471	2.5467e-05	0.00121374
DLX3	NM_005220	0.590185	2.56335e-05	0.00121811
TFAP2A	NM_003220	0.536453	2.58698e-05	0.00122605
C11orf2	ENST00000279281	0.47312	2.6009e-05	0.00122936
CHAC1	ENST00000446533	0.690988	2.61613e-05	0.00123327
MYH9	NM_002473	0.59439	2.63039e-05	0.0012367
TENC1	ENST00000314250	0.476819	2.64389e-05	0.00123976
WDR7	ENST00000254442	0.761007	2.65669e-05	0.00124248
HEY2	NM_012259	0.560565	2.67538e-05	0.00124517
PEG10	NM_015068	0.618782	2.67651e-05	0.00124517
RHOD	NM_014578	0.806937	2.72182e-05	0.00126294
COL14A1	NM_021110	-0.698264	2.76461e-05	0.0012728
	GENSCAN00000029110	0.601079	2.75219e-05	0.0012728
ARRDC3	NM_020801	0.761028	2.77585e-05	0.00127466
ILK	ENST00000396751	0.63311	2.79566e-05	0.00127714
LGALS3BP	NM_005567	-0.489683	2.79051e-05	0.00127714
BAMBI	NM_012342	0.665567	2.82021e-05	0.00128039
BRF2	AF298153	0.496557	2.81227e-05	0.00128039
KLF6	NM_001300	0.601249	2.82661e-05	0.00128039
NPEPL1		0.473143	2.83166e-05	0.00128039
TMEM87B	NM_032824	0.832748	2.84729e-05	0.00128418
SNX8	BC021565	0.714232	2.86821e-05	0.00129033
DSC2	NM_024422	0.684156	2.8867e-05	0.00129528
PXDC1	ENST00000380283	0.671299	2.89384e-05	0.00129528
ANXA3	ENST00000264908	0.971015	2.9216e-05	0.0012989
HDAC6	NM_006044	0.487992	2.9239e-05	0.0012989
MN1	NM_002430	0.55353	2.92221e-05	0.0012989
ELMOD3	ENST00000409890	0.522371	2.97707e-05	0.00131922
HIST1H3A	NM_003529	0.489923	2.98707e-05	0.00132035
FAM111B	NM_198947	0.71509	3.00492e-05	0.00132493
BCAM	NM_001013257	0.548084	3.01585e-05	0.00132645
AJUBA	NM_032876	0.520418	3.04336e-05	0.00133037
PPDPF	ENST00000370179	0.506407	3.04629e-05	0.00133037
SEMA3C	ENST00000265361	0.720608	3.05422e-05	0.00133037
MARK4	NM_031417	0.46029	3.10039e-05	0.00134334
VPS28	NM_016208	0.53365	3.10729e-05	0.00134334
FAM214B	BC004406	0.474947	3.12624e-05	0.0013456
TUBB6	ENST00000317702	0.529453	3.1277e-05	0.0013456
RAB11B	NM_004218	0.501967	3.14154e-05	0.00134828
ACSS2	NM_001076552	0.651864	3.20114e-05	0.00135362
ACTR1B	NM_005735	0.886804	3.19986e-05	0.00135362
CYTH3	ENST00000350796	0.549099	3.20567e-05	0.00135362
FBLN5	NM_006329	0.553652	3.20746e-05	0.00135362
LIFR	NM_002310	0.63888	3.17455e-05	0.00135362
QPCT	NM_012413	0.814031	3.16964e-05	0.00135362
SOX6	NM_017508	0.566671	3.17905e-05	0.00135362
CPT1A	ENST00000265641	0.530914	3.21617e-05	0.00135408
CTSH	ENST00000220166	0.622727	3.28308e-05	0.00137803
TMEM8B	NM_001042590	0.49858	3.28862e-05	0.00137803
ZNF20	NM_021143	0.861347	3.34017e-05	0.00139633
RNF144A	NM_014746	0.619633	3.35024e-05	0.00139725
CUL9	NM_015089	0.535205	3.35936e-05	0.00139776
RNF103-CHMP3	ENST00000409225	0.46255	3.37918e-05	0.00140228
HSPA1B	ENST00000430065	-1.07684	3.40545e-05	0.00140703
CYP1B1	ENST00000260630	0.749778	3.43498e-05	0.00141593
SMTN	ENST00000404496	0.47665	3.44383e-05	0.00141629
LGR6	ENST00000367278	0.564357	3.47638e-05	0.00142636
RGS19	NM_001039467	0.483276	3.5033e-05	0.00143409
FADS3	ENST00000278829	0.487617	3.54774e-05	0.00144146
SEMA3A	NM_006080	0.866123	3.55198e-05	0.00144146
VPS53	NM_001128159	-0.55127	3.53636e-05	0.00144146
	D86974	-0.539419	3.55384e-05	0.00144146
UNC93B1	NM_030930	0.67517	3.58594e-05	0.00145116
ITGB5	ENST00000296181	0.667554	3.5998e-05	0.00145345
CKAP2L	ENST00000302450	0.832884	3.6582e-05	0.00146369
PLOD3	NM_001084	0.555607	3.65349e-05	0.00146369
TCF25	NM_014972	0.48207	3.63667e-05	0.00146369
	AF116619	-0.894312	3.64735e-05	0.00146369
SV2A	NM_014849	0.520073	3.70511e-05	0.0014785
VSTM4	NM_001031746	0.510578	3.71189e-05	0.0014785
NDST2	NM_003635	0.463267	3.72415e-05	0.00148006
MAML2	ENST00000524717	0.776831	3.77673e-05	0.00149425
RAB36	NM_004914	0.527261	3.77064e-05	0.00149425
PDE5A	ENST00000354960	0.732203	3.80082e-05	0.00149449
TMEM187	NM_003492	0.621608	3.79059e-05	0.00149449
KLHDC8B	NM_173546	0.76509	3.85803e-05	0.00151291
APOLD1	NM_001130415	0.54018	3.89091e-05	0.0015171
FLNA	NM_001456	0.549847	3.89956e-05	0.0015171
RBCK1	NM_031229	0.453913	3.90294e-05	0.0015171
	GENSCAN00000044738	0.942313	3.8837e-05	0.0015171
CPEB2	NM_182485	0.835631	3.93916e-05	0.00152674
S1PR1	NM_001400	0.511044	3.94995e-05	0.00152674
YPEL1	ENST00000339468	0.532522	3.95359e-05	0.00152674
SPAG1	NM_003114	0.750367	3.9749e-05	0.00153163
CTSB	NM_001908	0.53157	4.01192e-05	0.00153588
FRMD6	NM_001042481	0.54928	4.00352e-05	0.00153588
GPR21	ENST00000373642	-0.54409	4.00931e-05	0.00153588
KCTD12	NM_138444	0.49824	4.071e-05	0.00155303
NRBP1	ENST00000233557	0.492823	4.07424e-05	0.00155303
PXN	NM_001080855	0.557959	4.11152e-05	0.0015617
TRIO	NM_007118	0.496857	4.1146e-05	0.0015617
PCDHB19P	NR_001282	0.684002	4.22103e-05	0.00159867
LSS	NM_001145437	0.590307	4.23885e-05	0.00160049
NRSN2	NM_024958	0.462003	4.2439e-05	0.00160049
RHOU	NM_021205	0.502767	4.25423e-05	0.00160098
TSHZ1	NM_005786	0.461226	4.28451e-05	0.00160167
TES	NM_015641	0.499387	4.31385e-05	0.00160637
ADCY10P1	NR_026938	0.50197	4.35822e-05	0.00161948
ARNT2	NM_014862	0.482845	4.37848e-05	0.00162361
SMAD3	NM_005902	0.450753	4.41182e-05	0.00163256
F8A3	ENST00000369505	-0.47461	4.45128e-05	0.0016373
MAVS	NM_020746	0.452777	4.49482e-05	0.0016373
ORAI3	ENST00000318663	0.587615	4.51346e-05	0.0016373
PCK1	NM_002591	0.52399	4.51653e-05	0.0016373
PPP1R18	NM_133471	0.516278	4.4834e-05	0.0016373
SFXN5	NM_144579	0.595326	4.50528e-05	0.0016373
STK35	ENST00000381482	0.521563	4.50447e-05	0.0016373
TNFRSF11A	ENST00000269485	0.672778	4.517e-05	0.0016373
SEPT5-GP1BB	NR_037611	0.44243	4.54197e-05	0.00164299
ABHD8	NM_024527	0.454061	4.58875e-05	0.00164391
FHDC1	ENST00000511601	0.610681	4.5628e-05	0.00164391
HMGCLL1	NM_019036	0.629	4.59233e-05	0.00164391
MCM5	ENST00000216122	0.43733	4.58815e-05	0.00164391
NBAS	NM_015909	0.637097	4.60641e-05	0.00164391
NFKBIZ	NM_031419	0.544809	4.60945e-05	0.00164391
ADM	ENST00000528655	0.505534	4.66862e-05	0.00166046
TMX4	ENST00000246024	0.48727	4.67689e-05	0.00166046
ADAP1	NM_006869	0.515345	4.70858e-05	0.00166254
C2orf18	ENST00000344420	0.55907	4.74688e-05	0.00166941
MAPK3	NM_001040056	0.42796	4.74045e-05	0.00166941
TOLLIP	NM_019009	0.437697	4.7741e-05	0.00167566
TRIM68	ENST00000300747	0.48516	4.79898e-05	0.00168106
DNAJB1	NM_006145	0.518837	4.83013e-05	0.00168531
CARS	NM_001751	0.709229	4.89797e-05	0.00169434
CHRNB1	ENST00000306071	0.43443	4.87865e-05	0.00169434
MALT1	ENST00000348428	0.879019	4.8789e-05	0.00169434
PLIN3	NM_005817	0.479357	4.91737e-05	0.00169434
PMM1	NM_002676	0.515327	4.90384e-05	0.00169434
SLC22A4	NM_003059	0.624703	4.92292e-05	0.00169434
DAK	ENST00000394900	0.43376	4.96335e-05	0.00169509
EFHA2	NM_181723	0.694	4.96307e-05	0.00169509
ODZ1	NM_001163278	-0.700001	4.94882e-05	0.00169509
PTDSS2	ENST00000525059	0.535867	4.95415e-05	0.00169509
BACH2	NM_021813	0.663514	5.00918e-05	0.00170081
HMGCS1	NM_001098272	0.777073	5.00494e-05	0.00170081
MYBBP1A	NM_014520	-0.477147	5.01216e-05	0.00170081
SH3KBP1	NM_031892	0.529993	5.01846e-05	0.00170081
XRCC1	ENST00000458471	0.463133	5.03506e-05	0.00170127
YPEL5	NM_001127401	0.74287	5.03903e-05	0.00170127
SLC25A1	NM_005984	0.42983	5.09641e-05	0.00171737
HDX	NM_001177479	-0.469474	5.10714e-05	0.00171772
L1CAM	ENST00000370060	0.431511	5.12816e-05	0.00171827
LMO7	ENST00000357063	0.858233	5.12186e-05	0.00171827
CDCA5	NM_080668	0.48144	5.14088e-05	0.00171928
PCLO	BX649041	0.449287	5.19329e-05	0.00173008
SEC24D	NM_014822	0.680249	5.21222e-05	0.00173008
TGFBR2	NM_001024847	0.602627	5.23053e-05	0.00173292
ENSA	NM_004436	-0.851612	5.2885e-05	0.00173912
GTF2A1L	NM_006872	0.696382	5.28846e-05	0.00173912
PBK	ENST00000301905	0.83393	5.27929e-05	0.00173912
PGM2L1	ENST00000298198	0.603905	5.27235e-05	0.00173912
HIST1H2BC	ENST00000359985	0.606357	5.30861e-05	0.0017425
SFN	NM_006142	0.509262	5.36624e-05	0.00175816
SDK1	NM_001079653	0.494146	5.37874e-05	0.00175901
AGPAT3	NM_020132	0.46647	5.50435e-05	0.00177412
AIP	NM_003977	0.546417	5.44354e-05	0.00177412
FHL2	ENST00000409177	0.445715	5.50504e-05	0.00177412
IFI30	NM_006332	-0.458683	5.4922e-05	0.00177412
RBPMS	NM_006867	0.612766	5.49941e-05	0.00177412
RHOB	NM_004040	0.439657	5.49838e-05	0.00177412
ROR1	NM_005012	0.42971	5.46596e-05	0.00177412
SPRED2	NM_181784	0.4763	5.46644e-05	0.00177412
NR3C1	NM_001204258	0.42803	5.54854e-05	0.0017849
HGSNAT	NM_152419	0.744824	5.56671e-05	0.00178713
KLF10	ENST00000285407	0.63265	5.58573e-05	0.00178713
TRIP10	NM_004240	0.470513	5.58544e-05	0.00178713
KIAA1161	NM_020702	0.656524	5.59633e-05	0.00178729
SYDE1	ENST00000342784	0.485953	5.6377e-05	0.00179727
ISCA1	NM_030940	-0.57019	5.70492e-05	0.00181218
TBC1D20	ENST00000461304	0.46263	5.70294e-05	0.00181218
FOXJ2	ENST00000162391	0.531923	5.7507e-05	0.00182345
UCKL1	NM_017859	0.433703	5.78297e-05	0.00183041
TCEANC	NM_152634	0.733242	5.8198e-05	0.00183879
ATP8A2	ENST00000381655	0.712487	5.83441e-05	0.00184012
BCAR3	NM_001261408	0.461915	5.87742e-05	0.0018504
LOC286161	AK091672	0.51125	5.94693e-05	0.00186565
SULT1A1	NM_177534	0.527452	5.94212e-05	0.00186565
PCDHB16	NM_020957	0.646067	6.02653e-05	0.00188728
VAMP8	NM_003761	-0.552184	6.03804e-05	0.00188755
ANTXR2	ENST00000403729	0.618546	6.06622e-05	0.00189302
STX5	NM_001244666	0.449933	6.08632e-05	0.00189307
DNMT3A	NM_175629	0.511549	6.11043e-05	0.00189432
RPS4X	ENST00000316084	0.50949	6.11312e-05	0.00189432
ENC1	NM_001256574	0.602375	6.1635e-05	0.0019066
MEIS1	NM_002398	0.647318	6.20491e-05	0.00191606
EPB49	NM_001978	0.635942	6.27041e-05	0.00193292
HDAC7	NM_015401	0.465221	6.30264e-05	0.00193612
TIMP3	NM_000362	0.474893	6.30213e-05	0.00193612
AAK1	NM_014911	0.486924	6.36119e-05	0.001944
PTRF	NM_012232	0.694327	6.34318e-05	0.001944
ZNF407	NM_017757	0.585462	6.3585e-05	0.001944
BAD	NM_004322	0.455666	6.39881e-05	0.00194878
SPATA6	NM_019073	0.499419	6.38867e-05	0.00194878
KIAA0913	NM_015037	0.44401	6.4132e-05	0.00194981
OSBPL5	NM_020896	0.415357	6.44882e-05	0.00195728
ADCY5	ENST00000462833	0.548346	6.51497e-05	0.00197115
SESTD1	ENST00000428443	0.534156	6.51676e-05	0.00197115
DCUN1D1	ENST00000292782	-0.664503	6.55582e-05	0.00197682
SLC37A1	NM_018964	0.423649	6.56679e-05	0.00197682
ZNF362	NM_152493	0.540405	6.56894e-05	0.00197682
CCDC127	ENST00000296824	0.53564	6.631e-05	0.00198874
ARHGEF17	ENST00000263674	0.518644	6.72722e-05	0.00200193
CDC25B	NM_021873	0.512167	6.76534e-05	0.00200193
HOXC13	NM_017410	0.47573	6.74346e-05	0.00200193
HTR1D	NM_000864	0.442809	6.74076e-05	0.00200193
LYN	NM_002350	0.515707	6.76102e-05	0.00200193
RASSF2	NM_014737	0.55909	6.76359e-05	0.00200193
RPA1	NM_002945	-0.65297	6.72206e-05	0.00200193
ZNF688	ENST00000223459	0.496892	6.68647e-05	0.00200193
SERTAD3	NM_013368	0.59552	6.79033e-05	0.00200264
VCAN	NM_004385	0.519893	6.78988e-05	0.00200264
BCL2L1	ENST00000376062	0.467117	6.86612e-05	0.0020216
ANKRD13D	NR_030767	0.44539	6.91028e-05	0.00202454
RBM43	NM_198557	0.666332	6.9093e-05	0.00202454
ADAM19	NM_033274	0.498953	6.93003e-05	0.00202698
HSPA1L	NM_005527	0.564577	7.08021e-05	0.00206345
SEMA6A	ENST00000343348	0.433393	7.08964e-05	0.00206345
PDE10A	NM_001130690	0.424288	7.10285e-05	0.0020639
PRKD2	ENST00000291281	0.447519	7.1185e-05	0.00206506
GPR162	ENST00000311268	0.454361	7.20056e-05	0.00208546
C1orf51	BC027999	0.526295	7.25847e-05	0.00208955
HBP1	NM_012257	0.628192	7.25715e-05	0.00208955
RASA1	NM_002890	0.511532	7.28053e-05	0.00208955
SIN3B	NM_015260	0.449879	7.26718e-05	0.00208955
ZNF16	NM_006958	0.564953	7.23711e-05	0.00208955
POLD4	NM_021173	0.49202	7.33248e-05	0.00209965
ABLIM1	NM_002313	0.465443	7.34805e-05	0.0021006
PSMC3	NM_002804	0.434027	7.35949e-05	0.0021006
YY2	NM_206923	0.445913	7.37452e-05	0.0021015
FXYD6	NM_001164836	0.421986	7.39725e-05	0.00210336
LOXL1	NM_005576	0.410527	7.42853e-05	0.00210336
NCOA1	NM_003743	0.549137	7.42444e-05	0.00210336
RAB15	NM_198686	0.477122	7.41465e-05	0.00210336
PDE4DIP	NM_014644	0.474568	7.4711e-05	0.00211035
IDS	NM_000202	0.41098	7.49368e-05	0.00211169
TAS2R4	NM_016944	-0.904404	7.51659e-05	0.00211479
ACVR1	NM_001105	0.591587	7.54835e-05	0.00211785
C20orf196	BC035800	0.483464	7.57386e-05	0.00211785
DNAJC18	NM_152686	0.645472	7.59405e-05	0.00211785
FAM114A1	NM_138389	0.643127	7.566e-05	0.00211785
MSRA	NM_012331	0.454022	7.58522e-05	0.00211785
	GENSCAN00000040626	0.476177	7.59918e-05	0.00211785
AP5S1	NM_001204446	0.422733	7.71355e-05	0.00212066
INPP5J	NM_001002837	0.421934	7.69702e-05	0.00212066
LCAT	ENST00000264005	0.40822	7.67501e-05	0.00212066
LRRTM4	NM_001134745	0.415017	7.69858e-05	0.00212066
MBD1	NM_001204142	0.450972	7.64298e-05	0.00212066
NCOA2	NM_006540	0.596641	7.71692e-05	0.00212066
PDGFRL	ENST00000251630	0.505842	7.68766e-05	0.00212066
PIEZO2	3798778	-0.472631	7.68917e-05	0.00212066
R3HDM4	NM_138774	0.40065	7.69111e-05	0.00212066
GNA12	NM_007353	0.60651	7.82091e-05	0.00214591
KCTD7	NM_153033	0.537081	7.89068e-05	0.00215874
PCDHB18	NR_001281	0.620788	7.89202e-05	0.00215874
NELL2	NM_001145108	-0.52275	7.92986e-05	0.00216253
ST3GAL5	NM_003896	0.706636	7.9303e-05	0.00216253
CCDC93	NM_019044	0.510069	7.97373e-05	0.00217009
SLC25A19	NM_001126121	-0.44976	7.98249e-05	0.00217009
HLA-DPB1	ENST00000454006	0.46622	8.02907e-05	0.00217941
GPR108	NM_001080452	0.463877	8.22932e-05	0.00223035
FAM43A	NM_153690	0.542402	8.31571e-05	0.00225032
EHD1	ENST00000320631	0.451011	8.35486e-05	0.00225747
MAP4K4	NM_145686	0.490974	8.40269e-05	0.00226694
TOM1	NR_024194	0.403762	8.44944e-05	0.00227608
SERPINB9	NM_004155	0.63553	8.46927e-05	0.00227796
AKTIP	NM_001012398	0.763924	8.57678e-05	0.00229358
KDM3A	NM_018433	0.591882	8.5791e-05	0.00229358
PDE4D	NM_001104631	0.432165	8.54235e-05	0.00229358
REEP4	NM_025232	0.408303	8.57523e-05	0.00229358
ERMAP	NM_001017922	0.454778	8.65284e-05	0.00230732
PALLD	ENST00000335742	0.484133	8.65652e-05	0.00230732
SPRY2	ENST00000377102	0.551009	8.67521e-05	0.00230883
ISYNA1	NM_016368	0.39723	8.70673e-05	0.00231028
TRIM14	ENST00000341469	-0.425174	8.69849e-05	0.00231028
GNA11	NM_002067	0.464773	8.72398e-05	0.0023114
H6PD	NM_004285	0.615783	8.74374e-05	0.00231318
CENPO	ENST00000380834	0.618558	8.77796e-05	0.00231625
RETSAT	NM_017750	0.484647	8.78149e-05	0.00231625
BAALC	NM_024812	0.544613	8.81643e-05	0.00231767
GBGT1	ENST00000372040	0.435429	8.83801e-05	0.00231767
SLC38A3	NM_006841	0.461679	8.83919e-05	0.00231767
STARD10	NM_006645	0.481419	8.83477e-05	0.00231767
OPTN	NM_001008211	0.579131	8.98284e-05	0.00234839
UFD1L	NM_005659	0.455017	8.98109e-05	0.00234839
UTRN	NM_007124	0.57337	9.00099e-05	0.00234967
DACT1	NM_016651	0.479026	9.02589e-05	0.00235271
CYP39A1	NM_016593	0.563843	9.04899e-05	0.00235304
KCMF1	NM_020122	0.458837	9.05374e-05	0.00235304
MYO10	NM_012334	0.422913	9.13557e-05	0.00237084
SMAD7	NM_005904	0.625163	9.23645e-05	0.00239351
RNF103	NM_005667	0.687478	9.25584e-05	0.00239503
PACS1	NM_018026	0.453437	9.33981e-05	0.00241324
APOBEC3F	NM_145298	0.720934	9.48439e-05	0.00244703
ICA1L	NM_138468	0.660519	9.50916e-05	0.00244985
SYNE1	NM_182961	0.541887	9.57479e-05	0.00246318
MKNK2	NM_199054	0.5722	9.59186e-05	0.002464
ELAC1	NM_018696	0.644566	9.64131e-05	0.00247311
ARHGAP1	ENST00000311956	0.42028	9.69378e-05	0.00248298
DSP	ENST00000379802	0.400293	9.7582e-05	0.00249128
RBP7	NM_052960	0.536704	9.78879e-05	0.00249128
SLC22A23	ENST00000436008	0.460353	9.77139e-05	0.00249128
TEAD3	NM_003214	0.438942	9.74704e-05	0.00249128
POFUT2	NM_015227	0.419859	9.83123e-05	0.00249654
PI4KA	NM_058004	0.4559	9.87525e-05	0.00250055
TLE1	ENST00000376499	0.432093	9.8721e-05	0.00250055
TP53INP1	NM_033285	0.553201	9.89652e-05	0.00250236
ABTB2	NM_145804	0.426797	9.99889e-05	0.00251748
TPPP	NM_007030	0.496139	9.99104e-05	0.00251748
ETS2	NM_001256295	0.42058	0.000101116	0.00254225
IER3IP1	NM_016097	0.69399	0.000101558	0.00254974
	GENSCAN00000020720	0.532388	0.00010171	0.00254994
S100A16	ENST00000368703	0.844707	0.000101944	0.00255221
TSPAN9	AF089749	0.514851	0.000102516	0.00256289
FUBP1	NM_003902	-0.44699	0.000103344	0.00257472
PLEKHG2	NM_022835	0.459137	0.000103198	0.00257472
TFE3	NM_006521	0.503404	0.000103425	0.00257472
SCYL1	NM_020680	0.45912	0.000103652	0.00257676
ADAMTS9	NM_182920	0.440412	0.000104145	0.0025854
ACTR1A	NM_005736	0.398803	0.00010491	0.00259657
ST3GAL2	NM_006927	0.382489	0.000105035	0.00259657
WDR54	ENST00000348227	0.468192	0.000104811	0.00259657
PQLC3	NM_152391	0.583317	0.000105216	0.00259744
ATP8B1	ENST00000283684	0.808942	0.000105839	0.00260715
GLS2	NM_013267	-0.402821	0.000106051	0.00260715
HIST1H1T	NM_005323	0.898792	0.000106013	0.00260715
UNC5B	NM_170744	0.394437	0.000106468	0.00261378
PLAC1	NM_021796	0.83104	0.000106638	0.00261432
EPB41L4A	ENST00000261486	0.493816	0.000106814	0.00261503
CCDC80	ENST00000206423	0.506875	0.000106976	0.00261537
FAM190A	NM_001145065	-0.50865	0.00010759	0.00261955
GPRC5B	ENST00000300571	-0.388703	0.000107535	0.00261955
C1R	NM_001733	0.745562	0.000108159	0.00262619
FBXO4	ENST00000281623	0.527966	0.000108122	0.00262619
CD97	NM_078481	0.414813	0.000108335	0.00262686
CD44	NM_000610	0.438579	0.000108596	0.0026296
PCDH10	NM_032961	0.426693	0.000108831	0.00263168
LMBR1L	NM_018113	0.432191	0.000109339	0.00264038
MED16	NM_005481	0.430507	0.000109851	0.00264625
RAD9A	NM_004584	0.401217	0.000109881	0.00264625
RNPEPL1	NM_018226	0.523573	0.000110147	0.00264905
GNAZ	ENST00000248996	0.414563	0.000110563	0.00265186
PTPRE	NM_006504	0.550006	0.000110496	0.00265186
C5orf4	ENST00000326080	0.41799	0.000111511	0.00266674
FBXL12	NM_017703	0.41961	0.000111624	0.00266674
LONRF2	NM_198461	0.487315	0.000111808	0.00266729
	GENSCAN00000042686	0.426805	0.000112134	0.00267147
IL4R	NM_000418	0.464977	0.00011252	0.00267706
AP2A2	NM_001242837	0.39837	0.000113073	0.00267779
PTTG1IP	NM_004339	0.445927	0.000112832	0.00267779
SIPA1L2	ENST00000366630	0.434951	0.000113155	0.00267779
ZNF250	NM_021061	0.515218	0.000112908	0.00267779
TNFRSF10B	NR_027140	0.408793	0.000114205	0.00269545
	GENSCAN00000036658	0.627044	0.000114054	0.00269545
FGFR1	NM_023110	0.41284	0.000114888	0.00270079
KAT6A	AK128323	0.467573	0.000114772	0.00270079
SERPINH1	ENST00000524558	0.400467	0.00011459	0.00270079
MED12L	NM_053002	-0.585652	0.000115236	0.00270537
CERS4	NM_024552	0.510801	0.000115394	0.00270549
GPAA1	ENST00000355091	0.47446	0.000115708	0.00270928
SLIT2	ENST00000504154	-0.439813	0.000116134	0.0027121
BICC1	ENST00000373886	0.503494	0.000116406	0.00271486
EPG5	NM_020964	0.639258	0.000117915	0.00274283
PPP1R15A	NM_014330	0.486777	0.000117821	0.00274283
RBFA	NM_024805	0.487741	0.000118243	0.00274687
PUS10	NM_144709	0.747481	0.000118558	0.00274699
TNFRSF1A	NM_001065	0.402933	0.000118412	0.00274699
ABCD1	NM_000033	0.51294	0.000118766	0.00274821
EIF2AK3	NM_004836	0.551818	0.000119263	0.00275251
KDSR	NM_002035	0.675981	0.000119236	0.00275251
ANKMY2	NM_020319	0.693052	0.000119484	0.00275403
PCGF1	ENST00000233630	0.477167	0.00012029	0.00276902
TEX261	ENST00000272438	0.407957	0.000120495	0.00277012
MGAT4B	ENST00000337755	0.47876	0.000121793	0.00279635
ADAP2	ENST00000330889	0.432931	0.000122105	0.00279702
PVRL2	ENST00000252483	0.38431	0.000122138	0.00279702
TFPI2	NM_006528	0.59163	0.000122524	0.00280223
DOCK4	NM_014705	0.594363	0.00012337	0.0028036
PSTPIP2	NM_024430	0.524519	0.000123374	0.0028036
RTN4RL1	ENST00000331238	-0.64012	0.00012319	0.0028036
TMEM86A	ENST00000280734	0.410644	0.000122965	0.0028036
OGFR	NM_007346	0.381403	0.000123605	0.00280525
TSPAN4	NM_001025237	0.392678	0.00012388	0.0028079
DPF1	NM_001135155	0.381093	0.000125566	0.00283884
HIST1H2AH	ENST00000357320	0.472887	0.000125497	0.00283884
MFSD6	NM_017694	0.484909	0.000125868	0.00284204
PI4K2A	ENST00000370631	0.484907	0.000126657	0.00284898
SEMA4C	NM_017789	0.463917	0.000126515	0.00284898
FAM26E	ENST00000368599	0.691224	0.000129342	0.00288375
FBXO17	NM_148169	0.447633	0.000128467	0.00288375
GALM	NM_138801	0.442097	0.000129249	0.00288375
SP100	NM_001080391	0.702671	0.000128728	0.00288375
SYTL5	NM_001163335	0.58297	0.000128995	0.00288375
ZCCHC2	NM_017742	0.659107	0.000129051	0.00288375
	AK025326	-0.610423	0.000129305	0.00288375
SMOX	NM_175839	0.516069	0.000129734	0.00288885
GLOD4	NM_016080	-0.564033	0.000129991	0.00288994
NFKBIA	NM_020529	0.501844	0.000130108	0.00288994
ADAMTS8	ENST00000257359	0.46669	0.000131552	0.00291107
ARHGAP21	NM_020824	0.486593	0.000131497	0.00291107
NRIP3	NM_020645	0.43952	0.000131532	0.00291107
BMP4	NM_001202	0.570101	0.000131961	0.00291646
SLC8A1	NM_021097	0.402104	0.000132645	0.00292793
VPS4B	NM_004869	0.755741	0.000133737	0.00294836
CEP72	NM_018140	0.42098	0.000134038	0.0029492
NEDD4L	NM_001144967	0.5376	0.000134108	0.0029492
C7orf31	NM_138811	0.581771	0.00013444	0.00294998
PLK2	NM_006622	0.58936	0.000134476	0.00294998
PCED1A	ENST00000360652	0.393558	0.000135172	0.00295428
SLC13A4	NM_012450	0.423693	0.00013516	0.00295428
TM9SF1	NM_006405	0.507507	0.00013496	0.00295428
SUV420H1	ENST00000304363	0.572827	0.000135371	0.00295499
GAS6	NM_000820	0.431254	0.000135565	0.00295557
SNX33	ENST00000308527	0.556622	0.000135949	0.00296032
ANXA6	ENST00000354546	0.419463	0.000136454	0.00296766
TRAPPC6A	NM_024108	0.395176	0.000136683	0.002969
PDE4B	NM_002600	0.446213	0.000136949	0.00296964
PTPRM	NM_001105244	0.617081	0.000137087	0.00296964
SYT9	NM_175733	0.37396	0.000137383	0.00296964
UPF1	NM_002911	0.415953	0.000138272	0.0029816
KIAA1468	NM_020854	0.876494	0.000139073	0.00299522
TBC1D10A	NM_001204240	0.475424	0.000139805	0.00300734
CTDSP2	NM_005730	0.396303	0.000140641	0.00301834
RAB39A	ENST00000320578	-0.807562	0.000140657	0.00301834
APCDD1	NM_153000	0.416934	0.000141141	0.00302506
SGCB	ENST00000381431	0.492567	0.00014237	0.00304771
ZNF408	NM_024741	0.414589	0.000142873	0.00305479
LRP10	ENST00000359591	0.549626	0.000143664	0.00306801
IFITM2	NM_006435	0.570371	0.000144453	0.00308114
KLF13	ENST00000307145	0.365186	0.000144644	0.0030815
CNIH3	NM_152495	0.681924	0.000145317	0.00309212
FKBP8	NM_012181	0.595413	0.00014676	0.00311909
SFXN3	NM_030971	0.38115	0.000147416	0.00312928
APBB1	NM_001164	0.505576	0.00014823	0.00313037
KLHDC9	NM_152366	0.526928	0.000148331	0.00313037
PCDHB11	NM_018931	0.542394	0.00014835	0.00313037
PRPF6	NM_012469	0.42842	0.000148083	0.00313037
VPS53	NM_001128159	-0.611451	0.000148238	0.00313037
THSD4	NM_024817	0.367059	0.000148712	0.00313427
SGSM2	NM_014853	-0.410329	0.000149081	0.00313832
SH3PXD2B	NM_001017995	0.452663	0.000149369	0.00314065
TSC22D3	ENST00000372382	0.451592	0.000149949	0.0031491
PHF1	NR_027692	0.468415	0.000150741	0.00316199
ITSN2	NM_147152	0.515088	0.000151319	0.00317037
SPTBN1	NM_003128	0.407987	0.000151521	0.00317085
PIP5K1C	NM_012398	0.38129	0.000151952	0.00317612
BUB1	NM_004336	0.441243	0.000152491	0.00318364
SERTAD4	ENST00000367012	0.720255	0.000153209	0.00319485
CTPS1	NM_001905	-0.502233	0.000153624	0.00319975
TMEM127	NM_017849	0.42879	0.000154954	0.00322367
LOC100653008	XR_132778	0.699272	0.000157141	0.00326532
HDAC11	NM_001136041	0.574147	0.000157984	0.00327818
PANX1	NM_015368	0.363247	0.00015813	0.00327818
DNMBP	NM_015221	0.54282	0.000158522	0.00328246
LONRF3	ENST00000365713	-0.562278	0.000158706	0.00328246
SVIL	NM_021738	0.424961	0.000159017	0.00328505
ANO2	NM_020373	0.46881	0.000159807	0.00329754
SPAG17	NM_206996	0.416832	0.000160673	0.00330798
STIM1	NM_003156	0.600893	0.000160687	0.00330798
	GENSCAN00000036756	0.405544	0.000161046	0.00331153
ETNK2	NM_018208	0.524976	0.000161856	0.00332433
C1RL	NM_016546	0.465876	0.000162045	0.00332436
LIMK2	NM_016733	0.397821	0.000163505	0.00334138
NLGN2	NM_020795	0.426332	0.000163551	0.00334138
NPHP3		0.52283	0.000163931	0.00334138
RASSF4	NM_032023	0.501593	0.000163795	0.00334138
TMEM25	NM_032780	0.370877	0.000164006	0.00334138
TMEM54	NM_033504	0.483452	0.000165098	0.00335591
ERCC2	ENST00000391945	0.370167	0.000165385	0.00335592
RXRA	NM_002957	0.366257	0.000165617	0.00335592
WDPCP	BX647132	0.515895	0.000165666	0.00335592
CCDC115	ENST00000259229	0.406269	0.000166665	0.00335697
CD109	NM_133493	0.627117	0.000166245	0.00335697
DOK4	ENST00000569548	0.467551	0.000166643	0.00335697
EXTL3	NM_001440	0.543498	0.00016665	0.00335697
SH3BP4	NM_014521	0.53055	0.000166036	0.00335697
ZNF512B	NM_020713	0.428585	0.000167685	0.00337368
FAH	ENST00000407106	0.423123	0.000168308	0.00337641
NRG1	NM_013960	0.385771	0.000168081	0.00337641
TTC28	NM_001145418	0.387077	0.000168392	0.00337641
TGFB2	NM_001135599	0.491278	0.000169838	0.00340156
RNF19A	NM_183419	0.703652	0.000170289	0.00340675
PPP2R5D	ENST00000485511	0.405627	0.000170882	0.00341475
ZNF737	NM_001159293	1.02438	0.000171621	0.00342565
CRIM1	ENST00000280527	0.45323	0.000172353	0.00343639
DNASE2	NM_001375	0.404815	0.00017289	0.00343936
SLC35C1	NM_001145265	0.481306	0.000172779	0.00343936
CADM1	NM_014333	0.394643	0.000174636	0.00346244
CLDN1	ENST00000295522	0.428789	0.000174519	0.00346244
FKBP1B	ENST00000380991	0.41444	0.000174305	0.00346244
SCAMP5	NM_001178112	0.459729	0.000174941	0.0034646
XBP1	NM_005080	0.395173	0.000175535	0.0034725
C7orf26	BC001076	0.473753	0.000176012	0.00347418
KLK1	NM_002257	0.382885	0.000175862	0.00347418
DCAF15	NM_138353	0.48628	0.000177005	0.00348431
TMSB15A	NM_021992	1.15257	0.000177312	0.00348431
TUBA1A	NM_001270399	0.518463	0.000176906	0.00348431
ZNF516	NM_014643	0.380513	0.00017726	0.00348431
NGFR	NM_002507	0.395528	0.000178371	0.00350125
ANKRD42	NM_182603	0.739273	0.000178645	0.00350274
PNPLA6	NM_001166111	0.39107	0.000179038	0.00350658
EMP3	NM_001425	0.36685	0.000179289	0.00350762
EBF2	NM_022659	0.508412	0.000179672	0.00351124
RCAN3	NM_013441	0.406047	0.000180505	0.00352362
FAM32A	AF151902	0.446297	0.000181934	0.00354761
HOXB8	NM_024016	-0.453579	0.000182353	0.00355015
IGSF11	ENST00000393775	0.374376	0.000182465	0.00355015
PDK2	NM_001199900	0.36954	0.000183088	0.00355685
ZC2HC1A	NM_016010	0.838439	0.000183211	0.00355685
PTPN21	NM_007039	0.407272	0.000183535	0.00355925
NCK2	ENST00000233154	0.382097	0.000184329	0.00356685
TSKU	NM_015516	0.386983	0.000184305	0.00356685
HS1BP3	NM_022460	0.452151	0.000184567	0.00356755
C8orf40	ENST00000417410	0.556763	0.000185454	0.00358079
RPS6KB2	ENST00000524934	0.36711	0.000185705	0.00358174
LPXN	NM_001143995	0.56478	0.000186503	0.0035914
ITGA3	NM_002204	0.412667	0.000187722	0.00360887
DGCR2	NM_005137	0.391263	0.000188705	0.00362382
GNG11	NM_004126	0.692387	0.00018964	0.00363392
MIR4640	ENST00000324771	0.397323	0.000189452	0.00363392
RYBP	NM_012234	0.461143	0.000189884	0.00363465
KIAA0284	NM_001112726	0.524641	0.000190285	0.00363841
C19orf54	ENST00000378313	0.429383	0.000190563	0.00363979
TBCB	NM_001281	0.37862	0.00019113	0.00364458
AMOTL2	NM_016201	0.498908	0.00019204	0.00364835
MITF	NM_006722	0.370689	0.000192026	0.00364835
HIST1H3C	NM_003531	1.02011	0.000192799	0.00365884
ANXA4	NM_001153	0.523781	0.000194675	0.00368035
LARGE	ENST00000354992	0.39049	0.000194763	0.00368035
POLI	NM_007195	0.826592	0.000194593	0.00368035
ZCCHC12	NM_173798	0.84127	0.000194165	0.00368035
TNFAIP2	ENST00000560869	0.413813	0.000195571	0.00369169
FBXO15	ENST00000269500	0.563487	0.000196773	0.00371043
EIF4ENIF1	NM_019843	0.417074	0.00019763	0.00371217
EPC1	NM_025209	0.412707	0.000197703	0.00371217
PPAPDC1B	NM_001102559	0.501055	0.000197427	0.00371217
TOM1L2	NM_001082968	0.392717	0.000197138	0.00371217
ARHGAP33	NM_001172630	0.387304	0.000199027	0.00373307
ETS1	NM_001143820	0.50276	0.000199611	0.00373526
FAM213A	NM_001243780	0.544554	0.000199776	0.00373526
RBPMS2	ENST00000300069	0.347123	0.000199415	0.00373526
C8orf58	ENST00000409586	0.398633	0.000200335	0.00374093
SH3BP1	ENST00000357436	0.361397	0.000200501	0.00374093
APOBEC3C	ENST00000361441	0.484453	0.000201319	0.00375225
KHK	NM_000221	0.58582	0.000202203	0.00375601
SLC16A1	NM_001166496	-0.455597	0.000202369	0.00375601
UNC5C	ENST00000453304	-0.382039	0.000202036	0.00375601
ZBTB3	NM_024784	0.495604	0.000201874	0.00375601
ANKRD50	NM_020337	0.390823	0.000203352	0.00376722
PDGFC	ENST00000502773	0.523601	0.000203398	0.00376722
HOXD8	NM_019558	0.408806	0.00020442	0.00378068
KCNIP3	NM_013434	0.390907	0.000204551	0.00378068
PER2	NM_022817	0.373795	0.000205242	0.0037895
KLRG1	NM_005810	-0.514197	0.000205782	0.00379157
ZNF664-FAM101A	ENST00000389727	0.349879	0.000205666	0.00379157
TMEM55A	ENST00000285419	0.619909	0.000206386	0.00379874
MARS2	NM_138395	-0.431945	0.000207448	0.00381433
ABCC5	NM_005688	-0.419871	0.000208405	0.00381666
ADCK2	NM_052853	0.504013	0.000208138	0.00381666
TBC1D10B	ENST00000409939	0.36951	0.000207945	0.00381666
WBP1L	NM_017787	0.556156	0.000208436	0.00381666
FLJ20464	CR456348	0.506981	0.000208833	0.00381999
TROAP	NM_005480	0.348077	0.000209616	0.00383036
CDKN1A	NM_001220778	0.42286	0.000210143	0.00383078
MID2	NM_012216	0.574227	0.000210287	0.00383078
SLC9A8	NM_001260491	0.38061	0.00021022	0.00383078
FAM168A	NM_015159	0.4677	0.000210632	0.00383312
SLCO4A1	NM_016354	0.370573	0.000211267	0.00384072
GEM	NM_005261	0.546139	0.000211905	0.00384837
CNTD1	NM_173478	0.597985	0.000212802	0.00385676
RAB5B	ENST00000360299	0.43182	0.000212698	0.00385676
DNM2	NM_001005360	0.4027	0.000213251	0.00385909
PFKL	NR_024108	0.444673	0.000213366	0.00385909
DDX60	NM_017631	0.742457	0.000214061	0.00386186
SLC16A13	NM_201566	0.352817	0.000214209	0.00386186
STOM	NM_004099	-0.412873	0.00021439	0.00386186
	AY527403	-0.441562	0.000214225	0.00386186
ACAA2	ENST00000285093	0.597158	0.000214911	0.0038673
PTPRU	NM_005704	0.509534	0.000215315	0.00387065
DNAJC5	NM_025219	0.3936	0.000217352	0.00390332
DDB2	NM_000107	0.465307	0.000218357	0.00391183
FBXW5	NM_018998	0.356087	0.000218489	0.00391183
LONRF1	NM_152271	0.96748	0.000218365	0.00391183
ABCG1	NM_207627	0.420895	0.000218973	0.00391655
DCTN1	NM_001190836	0.405007	0.000219479	0.0039177
	GENSCAN00000042698	0.440026	0.000219341	0.0039177
GGCX	NM_000821	0.467192	0.000221063	0.00394199
PMAIP1	NM_021127	0.52958	0.000222201	0.00395433
ZBTB10	ENST00000430430	0.371563	0.000222176	0.00395433
SEMA4G	NM_017893	0.441454	0.000222572	0.00395696
AFF3	AK308645	0.442824	0.000223424	0.00396014
FAM125A	ENST00000543795	0.34076	0.000223465	0.00396014
MAN2A2	NM_006122	0.3569	0.000223672	0.00396014
NIT1	NM_001185092	0.458714	0.000223868	0.00396014
SERTAD2	NM_014755	0.511161	0.000223403	0.00396014
KHDRBS3	ENST00000355849	-0.472164	0.000224944	0.00397508
RAB3D	NM_004283	0.552496	0.000225386	0.00397508
RBBP7	ENST00000380087	0.41303	0.000225278	0.00397508
KLHL5	NM_015990	0.449886	0.000225722	0.00397706
	AK024925	-0.652247	0.000226297	0.00398324
ARHGEF5	NM_005435	0.509357	0.000227094	0.0039933
LARP6	ENST00000299213	0.435757	0.000227557	0.00399747
SHPK		-0.382679	0.000228497	0.00401
RDH10	NM_172037	0.371263	0.00022979	0.00402872
LOC100132167	BC006438	-0.908689	0.00023003	0.00402894
C8orf59	ENST00000518786	0.36322	0.00023119	0.00404526
ETV6	NM_001987	0.442631	0.000232471	0.00405965
GNAI2	ENST00000313601	0.437883	0.00023247	0.00405965
ADAMTS6	NM_197941	0.441832	0.000234263	0.00408693
TYK2	NM_003331	0.352607	0.000235275	0.00409872
	GENSCAN00000019546	0.451044	0.000235402	0.00409872
MOV10	NM_020963	0.353823	0.000236702	0.00411328
TNS1	NM_022648	0.37103	0.000236676	0.00411328
ADD1	NM_001119	0.406213	0.000239542	0.00415449
IQCK	ENST00000320394	-0.405941	0.000239514	0.00415449
MYO9B	NM_004145	0.362292	0.000240255	0.00416278
FAM219A	NM_001184940	0.436026	0.000241683	0.00418319
GM2A	ENST00000357164	0.42575	0.000242376	0.00418319
PCBP4	NM_001174100	0.441187	0.000242377	0.00418319
ZNF254	NM_203282	0.649447	0.000242921	0.0041885
RPL39L	ENST00000296277	-0.402634	0.000244347	0.004209
MIR196B	ENST00000489695	0.462815	0.000244949	0.00421526
MAP3K6	NM_004672	0.395941	0.000245635	0.00421888
MFGE8	NM_005928	0.344087	0.000245419	0.00421888
ABHD16A	ENST00000444818	0.391094	0.000245913	0.00421955
ARL4C	NM_005737	0.334594	0.000246562	0.00422661
JAZF1	NM_175061	0.405395	0.000247906	0.00424554
IL1R1	ENST00000410023	0.433579	0.00025028	0.00428206
PRKCE	NM_005400	0.475763	0.000251296	0.0042953
DPY19L2P2	ENST00000435536	0.497348	0.000251817	0.00430006
CIT	NM_001206999	0.429	0.00025333	0.00432173
FAM110A	ENST00000304189	0.370011	0.000254445	0.00432966
TBC1D8	NM_001102426	0.460285	0.000254528	0.00432966
USE1	NM_018467	0.38405	0.000254443	0.00432966
PIM1	NM_002648	0.54282	0.000255454	0.00433928
TMEM37	NM_183240	0.361832	0.000255583	0.00433928
DPPA2	NM_138815	0.398842	0.000257346	0.00436086
INO80B	ENST00000452361	0.338397	0.00025726	0.00436086
TBC1D1	NM_015173	0.42331	0.000259722	0.00438853
COL6A2	NM_001849	0.35874	0.000261063	0.00440699
CDCA7L	NM_018719	0.409881	0.000261337	0.00440742
RUNX1	NM_001001890	0.394857	0.000261652	0.00440854
FURIN	ENST00000268171	0.382845	0.000262825	0.00441572
PELI3	NM_145065	0.461571	0.000262775	0.00441572
SMG9	NM_019108	0.395177	0.000262462	0.00441572
ABL1	NM_007313	0.380887	0.000263668	0.00442568
CCDC101	NM_138414	0.418687	0.00026525	0.00444293
PRKACA	NM_002730	0.381253	0.000265699	0.00444293
ZC3H7B	ENST00000352645	0.38902	0.00026548	0.00444293
ATRN	NM_139321	0.479837	0.000267691	0.00447202
ERICH1	AK125470	0.365502	0.000268347	0.00447877
GPN1	ENST00000264718	0.505119	0.000269159	0.0044881
RGMA	ENST00000329082	0.361237	0.000270373	0.00450409
BANF1	NM_003860	0.391623	0.000271683	0.00452168
P2RY1	NM_002563	-0.358895	0.000272432	0.00452989
NFIX	NM_002501	0.38098	0.000274348	0.00455746
ZNF433	NM_001080411	0.709584	0.000275554	0.00457322
ANKRD54	ENST00000215941	0.371477	0.000276554	0.00457696
NDUFS8	AK302449	0.391503	0.000276375	0.00457696
NTAN1	ENST00000287706	0.341077	0.000276042	0.00457696
DOC2B	NM_003585	-0.492102	0.000277255	0.00458428
VANGL1	NM_138959	0.433758	0.00027757	0.00458521
ZNF2	NM_021088	0.394485	0.000277948	0.00458718
ACHE	NM_015831	0.348078	0.000278791	0.00459681
SPECC1L	NM_015330	0.41737	0.000279413	0.00460278
HLA-E	NM_005516	0.439756	0.000281271	0.00462909
LOC100287896	BC019340	0.571528	0.000282209	0.00464021
FZD6	NM_003506	0.442243	0.000284029	0.00466581
IRF9	NM_006084	0.333771	0.000286936	0.00470355
PEX11B	NM_003846	0.489937	0.000287122	0.00470355
SLPI	NM_003064	0.606817	0.000287004	0.00470355
DLG4	NM_001365	0.334933	0.000289073	0.00473114
CCDC134	NM_024821	0.4524	0.00029004	0.00474258
FAM65A	NM_001193523	0.339713	0.000290799	0.0047506
ERI1	NM_153332	0.758108	0.000291286	0.00475137
MYLIP	NM_013262	0.392717	0.000291381	0.00475137
VPS16	NM_022575	0.43711	0.00029213	0.00475919
CXCL12	NM_000609	0.512539	0.00029267	0.00476362
GDI1	NM_001493	0.388957	0.000293999	0.00478086
C3orf52	ENST00000264848	0.476955	0.000296457	0.00479992
CCDC68	NM_025214	0.824642	0.000296555	0.00479992
HOGA1	NM_138413	-0.394045	0.000296181	0.00479992
NSFL1C	NM_016143	0.473947	0.000295869	0.00479992
SAP130	NM_001145928	0.346023	0.000295525	0.00479992
SNX24	NM_014035	0.566409	0.000296796	0.00479992
CYSLTR2	NM_020377	-0.449332	0.000297919	0.0048093
TBC1D22A	ENST00000337137	0.455587	0.000297692	0.0048093
C19orf40	ENST00000254262	0.369379	0.000298472	0.00480948
TXNIP	ENST00000369317	0.379963	0.000298425	0.00480948
RNF182	NM_001165032	0.557501	0.000299355	0.00481932
KIF24	NM_194313	0.528084	0.000300316	0.0048304
AS3MT	NM_020682	0.370163	0.000304394	0.00486776
C11orf49	NM_001003676	0.354892	0.000303132	0.00486776
GLIPR2	AK091288	0.518331	0.000304561	0.00486776
PCK2	ENST00000216780	0.397426	0.00030453	0.00486776
SREBF2	ENST00000361204	0.358397	0.000304227	0.00486776
ST5	NM_005418	0.419505	0.000303878	0.00486776
GATA4	NM_002052	0.500153	0.000306012	0.00487776
KIAA0513	NM_014732	0.385454	0.000306852	0.00488434
PLAUR	NM_002659	0.381852	0.000306976	0.00488434
EGFR	ENST00000275493	0.379193	0.000307838	0.00489366
DYRK3	NM_001004023	-0.363052	0.000308743	0.00490365
RELL1	NM_001085400	0.368903	0.000310083	0.00491612
SH3GL1	NM_003025	0.33722	0.000311425	0.00493299
HIVEP1	ENST00000379388	0.408264	0.000312043	0.00493471
PCDHB12	NM_018932	0.490296	0.000312091	0.00493471
CDK16	NM_006201	0.35323	0.000312802	0.00493762
PIGN	NM_176787	0.840825	0.000312832	0.00493762
CES3	NM_024922	0.480848	0.000315224	0.00495216
FAM46B	NM_052943	0.496433	0.000314106	0.00495216
NRN1	NM_016588	0.469355	0.000315061	0.00495216
PNMA2	NM_007257	0.520595	0.00031543	0.00495216
TCF4	NM_001083962	0.436761	0.000314405	0.00495216
FAM110B	NM_147189	0.36565	0.000316258	0.00496077
ZNF395	NM_018660	0.402083	0.000317804	0.00498062
JOSD1	ENST00000216039	0.407617	0.00031862	0.00498318
NCAPH2	NM_152299	0.357112	0.000318811	0.00498318
RIMS1	NM_014989	0.335158	0.000319724	0.00499305
LAGE3	NM_006014	-0.404361	0.000321282	0.00500446
NFU1	NM_015700	0.453177	0.000321601	0.00500446
NRIP1	NM_003489	0.481784	0.000321329	0.00500446
WDFY1	ENST00000233055	0.39383	0.000321866	0.00500446
GALE	NM_000403	0.402215	0.000322907	0.00501508
GENSCAN00000039506	3644764	0.413503	0.000323115	0.00501508
ADAMTS15	NM_139055	0.381519	0.000324469	0.00502992
DSC3	NM_024423	0.53253	0.000324639	0.00502992
TSPO	NM_001256531	0.469817	0.00032536	0.00503668
LPPR2	NM_022737	0.362573	0.000325661	0.00503694
AP3M2	NM_001134296	0.402923	0.000327486	0.00506075
ACADM	NM_000016	-0.447417	0.000330176	0.00509789
SDCCAG3	NM_001039707	-0.349263	0.000331604	0.00511547
TBXA2R	NM_001060	0.393091	0.000332437	0.00512386
LPIN2	NM_014646	0.385349	0.00033295	0.00512731
MVK	NM_000431	0.443555	0.000334092	0.00514044
C10orf107	ENST00000330194	1.00593	0.000335204	0.00514861
C22orf25	ENST00000327374	0.384478	0.000334994	0.00514861
GPC4	ENST00000370828	0.454253	0.000335824	0.00515367
RHOBTB2	NM_001160036	0.384096	0.00033612	0.00515374
CHAF1B	NM_005441	0.33132	0.000337908	0.00517243
MED19	NM_153450	0.343907	0.000337922	0.00517243
LASP1	NM_006148	0.412563	0.000338927	0.00518333
FBN1	NM_000138	0.582096	0.000340204	0.00519837
CSRP1	ENST00000367306	0.369553	0.000341034	0.00520656
AKT1	ENST00000554581	0.381703	0.000341803	0.00521242
EIF4E3	NM_001134649	0.396374	0.000342006	0.00521242
LMF2	NM_033200	0.345607	0.000345013	0.00524923
ZNF43	NM_001256648	0.57733	0.000345323	0.00524944
CALD1	NM_033138	0.392354	0.000345737	0.00525123
PER3	NM_016831	0.380377	0.000346333	0.00525578
KAT5	NM_182710	0.428967	0.000347696	0.00527006
MFHAS1	ENST00000276282	0.554446	0.000347869	0.00527006
GNL3L	NM_001184819	-0.32563	0.000348169	0.00527011
BTD	ENST00000303498	0.389139	0.000349215	0.00527321
MRPS7	NM_015971	-0.335623	0.000349267	0.00527321
TMEM66	ENST00000256255	0.40419	0.000348708	0.00527321
ALS2CR8	NM_024744	0.649727	0.0003497	0.00527526
FECH	NM_001012515	0.473037	0.000350088	0.00527663
FBXO6	NM_018438	0.360473	0.000350468	0.00527786
ARID3A	NM_005224	0.343493	0.000351459	0.00528829
EMX2	NM_004098	0.398754	0.00035386	0.00531495
HIP1	NM_005338	0.409045	0.000353702	0.00531495
ZNF623	ENST00000532796	0.423927	0.00035413	0.00531495
ABCA8	NM_007168	-0.379265	0.000355675	0.00532011
CCDC94	NM_018074	0.387247	0.000355508	0.00532011
IRF2BP2	NM_182972	0.40862	0.000355517	0.00532011
NME6	ENST00000421967	0.429512	0.000355557	0.00532011
COPE	NM_007263	0.324087	0.000357268	0.00533944
PHYHD1	NM_001100876	-0.460757	0.00035957	0.00536932
KLHL7	NR_033328	0.636734	0.000359989	0.00537104
GREM1	ENST00000300177	0.692162	0.000362223	0.00539157
PCLO	BC001304	0.596403	0.000362544	0.00539157
PRR5L	NM_024841	0.420306	0.000362885	0.00539157
ZDHHC4	ENST00000396706	0.364547	0.000362885	0.00539157
GOSR2	NM_004287	0.36649	0.000363801	0.00540065
SULF2	ENST00000359930	0.356897	0.0003649	0.00541243
BCL2	ENST00000398117	0.340078	0.00036669	0.00543442
INSL5	NM_005478	0.676546	0.00036812	0.00545107
PAPD7	NM_006999	0.333313	0.000369258	0.00545751
USP5	NM_001098536	0.361993	0.000369673	0.00545751
ZNF358	NM_018083	0.463233	0.000368888	0.00545751
ZNF689	ENST00000287461	0.325117	0.000369787	0.00545751
GTSE1	ENST00000454366	0.457007	0.000370253	0.00545985
C2orf28	ENST00000380171	0.342783	0.000371883	0.00547932
CC2D1A	NM_017721	0.332053	0.000374961	0.00551979
CD99L2	NM_031462	0.312187	0.000375252	0.00551979
RASGEF1B	ENST00000264400	0.427835	0.000376705	0.0055274
SYN2	ENST00000432424	0.349551	0.000376429	0.0055274
UGT8	ENST00000310836	-0.469053	0.000376156	0.0055274
MATN2	NM_002380	0.451089	0.000377476	0.00553413
C5orf42	ENST00000508244	0.50397	0.000378617	0.00553802
PLGRKT	ENST00000472145	0.782816	0.000378679	0.00553802
RGS6	NM_001204416	0.325643	0.000378068	0.00553802
ARHGEF18	NM_015318	0.329257	0.000380021	0.00555146
CCM2	NM_031443	0.363178	0.000380537	0.00555146
PLXNA2	NM_025179	0.413813	0.000380294	0.00555146
CDCA2	NM_152562	0.521551	0.000382894	0.00556946
KLHL26	NM_018316	0.319102	0.00038276	0.00556946
SHKBP1	NM_138392	0.327427	0.000382671	0.00556946
WDR17	NM_170710	-0.693601	0.000383028	0.00556946
BLVRB	NM_000713	0.455459	0.000384704	0.0055784
ITPKC	NM_025194	0.363503	0.000384902	0.0055784
TMEM69	ENST00000372025	-0.394697	0.000384221	0.0055784
GSTM2	NM_000848	0.470661	0.000385253	0.00557894
UBXN8	ENST00000519246	0.508469	0.000386099	0.00558661
ARFGEF2	NM_006420	0.377897	0.000387667	0.00558899
B3GALT5	NM_033171	0.368082	0.00038847	0.00558899
DNAJB9	ENST00000249356	0.407966	0.000388267	0.00558899
GPM6B	ENST00000316715	-0.311891	0.000387929	0.00558899
INF2	3554282	0.38752	0.00038721	0.00558899
ITPRIP	ENST00000278071	0.422363	0.000387771	0.00558899
SH3BGRL3	ENST00000374243	0.37072	0.00038673	0.00558899
BAK1	NM_001188	0.543297	0.000389134	0.005594
GPRIN3	NM_198281	-0.410471	0.000389655	0.0055948
RECQL4	NM_004260	0.34005	0.000389821	0.0055948
TNFRSF21	NM_014452	0.401547	0.000393016	0.00563609
BACH1	NM_206866	0.412249	0.000393864	0.0056417
POLB	NM_002690	0.479756	0.00039468	0.0056417
TSPAN7	NM_004615	-0.36375	0.000394404	0.0056417
ZFAND2A	ENST00000401903	0.379437	0.0003944	0.0056417
ZNF343	NM_024325	0.594328	0.000397215	0.00567336
TMEM100	NM_001099640	0.422895	0.000397567	0.00567382
CXCL10	NM_001565	0.355113	0.000398927	0.00568761
ITPKB	NM_002221	0.460331	0.000399497	0.00568761
LZTR1	ENST00000215739	0.366107	0.000399302	0.00568761
LIMD2	NM_030576	0.386733	0.000401562	0.00570784
FANCG	NM_004629	0.436426	0.000402551	0.00571163
KRCC1	NM_016618	0.775763	0.000403117	0.00571163
SLC4A11	NM_001174089	0.331595	0.000402957	0.00571163
TTC38	ENST00000381031	0.44449	0.000403067	0.00571163
SGCE	NM_001099401	0.48184	0.000404201	0.00571886
ZNF625	NM_145233	0.657131	0.000404273	0.00571886
DPYSL5	NM_001253723	0.368993	0.00040786	0.00576109
XAB2	NM_020196	0.34239	0.000407908	0.00576109
CDK2AP2	CR542042	0.41102	0.00040934	0.00577211
IL6ST	ENST00000336909	0.45281	0.000409277	0.00577211
GPR124	NM_032777	0.388777	0.000410997	0.00579087
CEP89	ENST00000305768	0.360727	0.000412808	0.00581177
CENPA	NM_001809	0.381587	0.000415288	0.00583279
MRPL50	ENST00000374865	-0.695081	0.000414899	0.00583279
PTPRS	NM_002850	0.332913	0.000415189	0.00583279
MRPL35	ENST00000337109	0.488707	0.000415654	0.0058333
INPP4A	NM_001134225	0.419815	0.000417364	0.00585267
RAPGEF5	NM_012294	0.372894	0.000417898	0.00585553
IFT122	ENST00000296266	0.352465	0.00041823	0.00585555
ATF3	ENST00000366983	0.446284	0.000419115	0.00586331
SMAD6	NR_027654	0.383437	0.000420297	0.00587058
ZNF225	NM_013362	0.440212	0.000420119	0.00587058
GALNTL4	NM_198516	0.4438	0.000420924	0.00587471
C12orf57	ENST00000229281	0.36213	0.000422605	0.00589352
ERGIC1	NM_001031711	0.348227	0.000424938	0.00591226
HMOX1	ENST00000216117	0.383155	0.000425112	0.00591226
VEGFA	NM_001171623	0.35119	0.000424417	0.00591226
TRPC3	NM_001130698	0.548255	0.000426004	0.00591477
YIF1B	NM_001039673	0.347707	0.00042613	0.00591477
PPM1B	NM_177968	0.362811	0.000426543	0.00591587
MTMR12	NM_001040446	0.437427	0.000428519	0.00593399
C7orf23	ENST00000474074	-0.480876	0.000430044	0.00594118
GPRC5C	NM_018653	0.394837	0.000429639	0.00594118
PPP2R5B	ENST00000527441	0.330741	0.0004298	0.00594118
C20orf43	NM_016407	0.323657	0.000430835	0.00594284
BAG3	NM_004281	0.34893	0.000431362	0.00594549
CDH24	NM_022478	0.342798	0.00043212	0.0059513
FADD	NM_003824	0.32244	0.000432501	0.00595192
PDGFB	ENST00000331163	0.48452	0.000432978	0.00595387
NEXN	NM_144573	0.750747	0.000433985	0.00596309
FXYD5	NM_144779	0.349007	0.000435194	0.00596488
KIAA1244	NM_020340	0.4208	0.000435301	0.00596488
PTGER4	NM_000958	0.449423	0.000435257	0.00596488
DCLK2	NM_001040261	0.511732	0.000435805	0.00596497
CYBASC3	NM_001161454	0.348923	0.000437098	0.00597805
CYB5R3	NM_001171660	0.350843	0.000438138	0.00598765
EPSTI1	NM_001002264	0.385929	0.000440351	0.00600864
PACSIN3	NM_001184975	0.336927	0.000440118	0.00600864
NDRG4	NM_001130487	0.369844	0.000441176	0.00601526
PCDHB13	NM_018933	0.817833	0.000441579	0.00601613
MAPRE3	ENST00000233121	0.462429	0.000446875	0.00607945
NINJ1	NM_004148	0.361313	0.000446913	0.00607945
SNORD19B	ENST00000418458	-0.37329	0.000448531	0.00609678
CA11	NM_001217	0.342751	0.000450101	0.00610507
FEZ2	NM_001042548	0.38852	0.000450862	0.00610507
FLJ90680	AK075161	-0.359302	0.000450667	0.00610507
LAMB3	NM_001017402	0.450103	0.000450457	0.00610507
TXNL4A	NM_006701	0.554777	0.000450131	0.00610507
HDGFRP2	NM_001001520	0.349987	0.00045176	0.00611255
SMARCD3	ENST00000392811	0.390862	0.000454417	0.00614382
SDC2	NM_002998	0.325547	0.000455332	0.00615149
HRAS	NM_176795	0.352177	0.000457076	0.00617035
F2RL1	NM_005242	0.36416	0.000458297	0.00618213
FMNL1	ENST00000331495	0.3395	0.0004593	0.00618623
SH3GL2	NM_003026	0.305185	0.00045905	0.00618623
DNAJB5	ENST00000541010	0.33394	0.000460422	0.00619665
SEMA6D	NM_153618	0.428086	0.000461485	0.00620623
BTBD2	NM_017797	0.39222	0.000465494	0.00622251
C12orf66	ENST00000398055	0.44103	0.000465972	0.00622251
C4orf34	BC008502	0.525089	0.000464506	0.00622251
FAM13C	NM_001143773	-0.465786	0.000464255	0.00622251
NANP	ENST00000304788	-0.481495	0.000465827	0.00622251
NAT1	NM_001160170	0.449112	0.00046483	0.00622251
PRPF8	ENST00000572621	-0.338763	0.000465669	0.00622251
SUN1	NM_001130965	0.36062	0.000466556	0.00622251
SWAP70	NM_015055	0.434488	0.000464991	0.00622251
TNFRSF12A	NM_016639	0.469297	0.000466024	0.00622251
ZNF566	NM_001145345	0.582589	0.000466216	0.00622251
SLC23A2	NM_005116	0.354843	0.000468073	0.00623804
PKNOX1	ENST00000291547	0.331011	0.000469171	0.00624798
TRUB2	ENST00000372890	-0.366143	0.00046967	0.00624992
C2orf42	ENST00000264434	0.508124	0.000472541	0.00628341
NOG	NM_005450	1.01389	0.000473864	0.00629628
IL17RA	NM_014339	0.335653	0.00047535	0.0063113
	BC063426	0.445587	0.000476481	0.00632158
EPS15L1	NM_001258374	0.318477	0.000477269	0.00632256
HLTF	NM_003071	-0.459557	0.000477032	0.00632256
RAB3B	NM_002867	0.441302	0.000478695	0.00633376
TCP11L1	NM_018393	0.423557	0.000478829	0.00633376
RGCC	NM_014059	0.500357	0.000479236	0.00633442
ERBB2	NM_001005862	0.311353	0.000480487	0.0063415
BLOC1S1	NM_001487	0.59598	0.000480931	0.00634264
MSX2	ENST00000239243	0.429587	0.000481463	0.00634494
PPM1M	NM_144641	0.386017	0.000482256	0.00635066
ARRB2	NM_004313	-0.32261	0.000486176	0.00639752
ERCC1	NM_001983	0.318397	0.000487571	0.00640637
WWP1	ENST00000517970	0.337847	0.000487216	0.00640637
TSPAN17	ENST00000310032	0.381677	0.0004884	0.00641251
KLF12	NM_007249	0.400396	0.000490775	0.00643619
PTPN18	NM_014369	0.349477	0.00049093	0.00643619
RNPS1	NM_080594	-0.47561	0.000492607	0.0064534
PAPSS2	NM_004670	0.400743	0.000493027	0.00645414
STX11	NM_003764	0.426622	0.000495203	0.00647784
DUSP4	NM_057158	0.355665	0.000497442	0.00650233
ESYT1	NM_001184796	0.3556	0.000499023	0.00651339
RNF170	NM_001160223	0.718909	0.000498777	0.00651339
ARHGEF2	ENST00000313667	0.335279	0.000499883	0.00651502
FBXO11	NM_025133	0.594201	0.000499696	0.00651502
DOPEY2	ENST00000399151	0.579414	0.000500335	0.00651611
MYCL1	NM_001033081	-0.354988	0.000501121	0.00652156
CDT1	ENST00000301019	0.36489	0.000504686	0.00654393
KLF3	NM_016531	0.368053	0.000504164	0.00654393
PORCN	NM_022825	0.349137	0.000503585	0.00654393
SLC16A2	NM_006517	0.32085	0.000504381	0.00654393
TMEM150A	ENST00000409668	0.457712	0.000503727	0.00654393
CUX1	ENST00000292538	0.361192	0.000506074	0.00655713
CDCA8	NM_001256875	0.359833	0.000507315	0.00655989
FADS2	ENST00000278840	0.35037	0.000507393	0.00655989
RBM47	ENST00000381793	0.31181	0.000507397	0.00655989
NDRG2	ENST00000556147	0.322007	0.000508816	0.00657345
ARSA	NM_000487	0.350522	0.000511742	0.00660351
HIST1H2AH	NM_080596	0.773432	0.000511888	0.00660351
RABAC1	NM_006423	0.359457	0.000513257	0.00661635
KCTD17	NM_024681	0.312436	0.000513796	0.00661849
INPP5E	ENST00000371712	0.305053	0.000514895	0.00662301
ZKSCAN3	NM_001242894	0.572213	0.00051484	0.00662301
FAM115A	NM_014719	0.370522	0.000515442	0.00662434
LINC00260	NR_046213	0.472004	0.000517682	0.00664439
SGSM3	NM_015705	0.338976	0.000520481	0.00667549
WWTR1	NM_001168278	-0.33979	0.000522397	0.00669522
AKAP3	NM_006422	0.467626	0.00052409	0.00669754
CYP51A1	NM_000786	0.493601	0.000523348	0.00669754
RGNEF	ENST00000437974	0.320094	0.000523748	0.00669754
EHD3	NM_014600	0.451617	0.00052609	0.00670162
PPARA	NM_005036	0.412363	0.000526299	0.00670162
SLC16A14	NM_152527	0.406548	0.00052542	0.00670162
STARD4	ENST00000296632	0.501537	0.000525836	0.00670162
STAT2	NM_005419	0.559583	0.000525548	0.00670162
FAM167A	NM_053279	0.595252	0.000527162	0.00670574
SIX1	ENST00000247182	-0.33504	0.00052738	0.00670574
MBP	NM_001025101	0.636112	0.000527902	0.00670726
MYO3A	NM_017433	0.745926	0.000528256	0.00670726
POU4F1	NM_006237	-0.344664	0.000529871	0.00672295
DGKA	ENST00000394147	0.318779	0.000531197	0.00673495
HOXA13	ENST00000222753	0.329227	0.000532503	0.00674669
TBC1D5	ENST00000446818	0.615425	0.000533514	0.00675467
EYA2	NM_005244	-0.311501	0.000535782	0.00675832
GUSB	NM_000181	0.32625	0.000534595	0.00675832
HERPUD2	ENST00000396081	0.338743	0.000534742	0.00675832
IDH3B	NM_001258384	0.344817	0.000535109	0.00675832
NAGK	NM_017567	0.380683	0.000536471	0.00675832
TRIM44	NM_017583	0.341713	0.000535622	0.00675832
ZNF514	ENST00000411425	0.465211	0.000536391	0.00675832
TP53TG1	CR542141	0.3638	0.000541267	0.00681388
STXBP5	NM_139244	0.40558	0.00054436	0.00684311
ZNF221	NM_013359	0.570079	0.000544144	0.00684311
CABIN1	NM_001199281	0.347687	0.000545907	0.00685418
CARM1	NM_199141	0.312857	0.000546014	0.00685418
PLS3	NM_005032	0.403343	0.000547184	0.006864
CABLES1	NM_001100619	0.47145	0.000548431	0.00686508
PALM	NM_002579	0.467145	0.000548299	0.00686508
ZNF570	NM_144694	0.488683	0.000547852	0.00686508
PDDC1	NM_182612	0.39096	0.000549858	0.00687808
MTHFR	ENST00000376585	0.368748	0.000551111	0.00688888
NCLN	NM_020170	0.32188	0.000551926	0.00689421
CHKB-CPT1B	NR_027928	0.333933	0.000555009	0.00692728
IL17RD	NM_017563	0.414643	0.000555745	0.00692728
	GENSCAN00000031742	0.33857	0.000555648	0.00692728
EPHX1	NM_000120	0.362587	0.000556573	0.00692785
YAP1	NM_001130145	0.35666	0.000556285	0.00692785
ARHGEF10	NM_014629	0.375709	0.000558825	0.00694799
FABP3	NM_004102	0.327551	0.000559367	0.00694799
PCSK5	NM_001190482	0.33634	0.000558976	0.00694799
ZNF706	ENST00000520347	0.608149	0.00056039	0.00695582
AKAP1	NM_003488	-0.329837	0.000561192	0.00695603
ZNF141	ENST00000240499	-0.636986	0.000560809	0.00695603
CSRNP1	NM_033027	0.397285	0.000562263	0.00695957
RPL14	ENST00000338970	-0.458693	0.000563552	0.0069658
OR5L2	NM_001004739	-0.485633	0.000567098	0.00699987
SGK1	NM_001143676	0.352068	0.000566742	0.00699987
MCOLN1	NM_020533	0.36803	0.000568168	0.00700819
GPRASP2	NM_001184876	0.593571	0.000568723	0.00701016
FIBP	NM_198897	0.312483	0.000569169	0.00701078
ATP13A3	NM_024524	-0.365773	0.000569974	0.00701114
GABPB2	ENST00000368918	0.405722	0.000569989	0.00701114
SH2D4A	NM_022071	0.44626	0.000570955	0.00701754
TPGS2	ENST00000334295	0.354743	0.000572289	0.00702481
REV1	ENST00000258428	0.477316	0.000572795	0.00702616
ACO1	NM_002197	0.364743	0.000575928	0.00703568
ARAP1	NM_001040118	0.361348	0.000575954	0.00703568
EPM2AIP1	NM_014805	0.367436	0.000575913	0.00703568
GMPPA	NM_205847	0.383927	0.000574492	0.00703568
PTPRG	NM_002841	0.364519	0.000575617	0.00703568
TIGD5	NM_032862	0.353336	0.000574122	0.00703568
KLC2	NM_022822	0.325913	0.000578691	0.00706426
ZNF136	NM_003437	0.430007	0.000579679	0.00707144
PAX3	ENST00000350526	0.355335	0.00058325	0.00711011
HOXB9	NM_024017	-0.321713	0.00058406	0.00711021
NPC1	ENST00000269228	0.36422	0.000583691	0.00711021
ACO2	NM_001098	0.327787	0.000586072	0.00711694
C11orf30	ENST00000529032	0.39904	0.000586219	0.00711694
FGD4	NM_139241	0.629078	0.000585184	0.00711694
INPPL1	ENST00000298229	0.413413	0.000585758	0.00711694
ARPC1A	NM_006409	0.363342	0.000589744	0.00715483
SUGT1P1	NR_003667	0.424492	0.000591322	0.00716724
TRPV1		-0.530452	0.000591907	0.00716724
SEPP1	ENST00000514985	0.607463	0.000592465	0.00716821
ZNF729	ENST00000357491	-0.477011	0.000593326	0.00717374
AMMECR1L	NM_001199140	0.369779	0.000595653	0.00719696
GRINA	NM_000837	0.388137	0.000596073	0.00719713
ZNF676	NM_001001411	0.330044	0.000596947	0.00720278
HSD17B8	NM_014234	0.372683	0.000601813	0.00725656
DNAJC22	ENST00000549441	0.510821	0.000603144	0.00726687
TINF2	NM_012461	0.354843	0.000603898	0.00726687
	GENSCAN00000042664	0.400981	0.000605117	0.0072766
DPP3	NM_005700	0.34048	0.000608171	0.00730836
GAB2	NM_080491	0.339266	0.000608725	0.00731007
SGK196	NM_032237	0.31287	0.000609461	0.00731394
ZNF682	NM_033196	0.686821	0.000610265	0.00731864
GSN-AS1	AF220263	-0.331156	0.000614701	0.00736685
MLL4	NM_014727	0.317261	0.000615469	0.00737006
ZNF295	NM_001098402	0.346747	0.0006158	0.00737006
MIA-RAB4B	NR_037775	0.329507	0.000616249	0.00737045
ADAMTS2	NM_014244	0.349634	0.000617524	0.00737078
IL31RA	NM_139017	0.341736	0.00061734	0.00737078
LOC100128252	NR_036521	-0.40811	0.000617169	0.00737078
KLHDC5	ENST00000381271	0.31077	0.00061999	0.00739524
MPND	NM_032868	0.359362	0.000620714	0.0073989
AP4S1	NM_001254728	0.448365	0.00062258	0.00741615
NDST1	NM_001543	0.34459	0.00062476	0.00743712
CHCHD5	ENST00000454841	0.548907	0.000625553	0.00744156
EPM2A	ENST00000367519	0.381497	0.000625973	0.00744157
ATL1	NM_015915	0.730276	0.000628072	0.00745985
C14orf101	ENST00000261556	0.448673	0.000628509	0.00745985
PTPN9	NM_002833	0.445713	0.000628774	0.00745985
MMP14	ENST00000311852	0.378395	0.000629778	0.00746677
KLC4	ENST00000394056	0.32443	0.000631537	0.00747256
PARP12	ENST00000263549	0.38284	0.000631442	0.00747256
PDE1B	NM_000924	0.30638	0.000632007	0.00747256
SCN5A	NM_198056	0.332712	0.000631706	0.00747256
SLC1A3	NM_004172	-0.401689	0.000632374	0.00747256
ZDHHC12	ENST00000372663	0.327097	0.000635029	0.00749393
ACADS	NM_000017	0.334263	0.000639925	0.00750673
AP3D1	NM_003938	0.31714	0.000639732	0.00750673
CD151	ENST00000397420	0.294663	0.00063818	0.00750673
FAM220A	NM_001037163	0.397443	0.000638785	0.00750673
KIAA1967	ENST00000308511	0.3623	0.000638443	0.00750673
MAZ	NM_001042539	0.384547	0.000638789	0.00750673
PARP3	ENST00000417220	0.325115	0.00063688	0.00750673
PLTP	NM_006227	0.376837	0.000639416	0.00750673
ZFAND3	NM_021943	0.34601	0.000639004	0.00750673
ZNF850	NM_001193552	0.518466	0.000640821	0.00751227
INADL	ENST00000371158	0.456979	0.000641303	0.00751296
SPSB1	NM_025106	0.322738	0.000642272	0.00751934
CDC25C	NM_001790	0.46361	0.00064292	0.00752195
SLC40A1	ENST00000261024	0.553956	0.000644469	0.0075351
WDR18	NM_024100	0.30605	0.000644987	0.00753618
TOE1	NM_025077	-0.34	0.000646328	0.00754689
PECR	NM_018441	0.547996	0.000647026	0.00755006
NPNT	NM_001184690	0.321983	0.000648989	0.00756798
KRT18	NM_199187	0.390747	0.000651947	0.00759748
PDZD2	BX648242	0.325435	0.000655488	0.00763372
MIB1	ENST00000261537	0.533052	0.000656626	0.00764196
NREP	NM_001142481	0.36304	0.000659806	0.00766889
POR	ENST00000461988	0.37883	0.000659382	0.00766889
CHMP4C	AY329086	0.423138	0.000660387	0.00767062
WSB2	NM_018639	0.340837	0.000663154	0.00769771
ATP13A1	NM_020410	0.305143	0.000666652	0.0077282
C9orf100	ENST00000378387	0.289562	0.000670416	0.00773285
DHX57	NM_198963	0.426925	0.000670544	0.00773285
LOC606724	NR_002454	0.333749	0.000668049	0.00773285
PIEZO2	3798829	-0.432911	0.00067009	0.00773285
SEMA4B	NM_020210	0.329288	0.000668408	0.00773285
SIRPA	NM_001040022	0.563935	0.00066803	0.00773285
SMAD2	ENST00000262160	0.350067	0.000669539	0.00773285
TIA1	NM_022037	0.37994	0.000670499	0.00773285
WDR77	ENST00000235090	-0.342083	0.000671191	0.00773528
AP5B1	NM_138368	0.360888	0.000672088	0.00774059
CYB5A	NM_148923	0.4365	0.000672702	0.00774263
METTL15	NM_152636	0.874165	0.000673167	0.00774295
C11orf44	AK096377	-0.459542	0.000677692	0.00774537
DDX3Y	NM_001122665	-0.310141	0.00067761	0.00774537
DMBX1	NM_172225	0.38011	0.000674902	0.00774537
GLI2	NM_005270	0.35441	0.000674894	0.00774537
MAP1B	NM_005909	0.371893	0.0006774	0.00774537
MYO1C	ENST00000359786	-0.368857	0.000675362	0.00774537
PEA15	ENST00000368076	0.31822	0.000678401	0.00774537
RASA3	NM_007368	0.373093	0.000676907	0.00774537
SLC4A1AP	NM_018158	0.455168	0.000675419	0.00774537
TMEM53	NM_024587	0.372629	0.000678621	0.00774537
ZNF14	NM_021030	0.750634	0.000678272	0.00774537
	GENSCAN00000017217	0.807479	0.000678082	0.00774537
ARL10	ENST00000310389	0.33517	0.000680661	0.0077569
SLITRK5	NM_015567	-0.453065	0.000680596	0.0077569
SNX10	NR_037670	0.374568	0.000680944	0.0077569
MSN	NM_002444	0.371487	0.000681831	0.00776201
LRRC8E	NM_001268284	0.435583	0.000682416	0.00776369
SOX2-OT	NR_004053	-0.335177	0.000686949	0.00780988
TSPAN31	NM_005981	0.38074	0.000687358	0.00780988
EEF1A2	NM_001958	0.347503	0.000687988	0.00781096
PTPRD	NM_002839	0.545806	0.000688334	0.00781096
TAX1BP1	NM_006024	0.42331	0.000690456	0.00783003
STRN4	NM_013403	0.382507	0.000692115	0.00784382
DPYSL4	NM_006426	0.333174	0.000693997	0.00786012
CD82	ENST00000227155	0.305393	0.000697039	0.00786731
EBAG9	ENST00000337573	0.488557	0.000696639	0.00786731
HAUS4	NM_001166269	0.502397	0.000697035	0.00786731
JAK2	NM_004972	0.783728	0.000697738	0.00786731
RUFY3	NM_001037442	0.542599	0.000697114	0.00786731
SCARF2	NM_153334	0.297821	0.000696054	0.00786731
SCO1	NM_004589	-0.35464	0.000697391	0.00786731
B3GALT4	NM_003782	0.383976	0.000699722	0.00787039
KIAA0930	NM_001009880	0.34812	0.000699477	0.00787039
LLGL1	NM_004140	0.316822	0.000698637	0.00787039
PBLD	NM_022129	0.489713	0.000699788	0.00787039
PGAP3	NM_033419	0.314609	0.000702596	0.00789021
RAB9A	ENST00000464506	0.47828	0.000702453	0.00789021
XKR8	ENST00000373884	0.34857	0.000702885	0.00789021
DLG5	NM_004747	0.323793	0.000704357	0.00790173
LAMTOR1	NM_017907	0.415093	0.000705476	0.00790927
SMARCB1	AK303620	0.2963	0.000707307	0.00792479
HOXB3	ENST00000311626	-0.374028	0.000707796	0.00792526
PDE3A	ENST00000359062	0.413312	0.000709683	0.0079365
RANGAP1	ENST00000356244	0.319893	0.000709696	0.0079365
GPR126	NM_020455	0.478419	0.000712526	0.00795887
PHACTR2	NM_001100164	0.335329	0.000712594	0.00795887
KLHL29	NM_052920	0.332467	0.00071499	0.00798061
VCL	NM_014000	0.354503	0.000718886	0.00801904
ZNF574	NM_022752	0.31963	0.000719679	0.00802284
IQCE	NM_152558	0.364503	0.000721997	0.00804362
SERINC5	NM_001174072	0.315327	0.000722828	0.00804781
ANO10	ENST00000292246	0.474198	0.000723298	0.008048
ALDH2	NM_000690	0.298637	0.000725357	0.00806584
GPC1	NM_002081	0.424964	0.00072619	0.00806963
MIER2	NM_017550	0.414329	0.000726608	0.00806963
STK11	NM_000455	0.294293	0.000731221	0.00811577
LMF1	NR_033646	0.292767	0.00073266	0.00812158
WDR83OS	NM_016145	0.457969	0.000732406	0.00812158
RCE1	NM_005133	0.303323	0.000736497	0.008159
EFHB	NM_144715	0.305756	0.000737456	0.00816453
ADCK4	NM_024876	0.328013	0.000739248	0.00817926
SPPL2B	NM_001077238	0.307563	0.000739903	0.0081814
HOXC10	NM_017409	0.598187	0.00074043	0.00818212
RWDD2A	NM_033411	0.559581	0.000741687	0.00819091
TTL	ENST00000233336	0.392323	0.000744016	0.00821151
PCDHGC3	NM_002588	0.290769	0.000746332	0.00822682
TMEFF1	ENST00000374879	-0.584697	0.0007459	0.00822682
DAGLA	NM_006133	0.312018	0.000747911	0.00823462
KIAA1429	ENST00000421249	0.406647	0.000747974	0.00823462
OLFM2	NM_058164	0.336989	0.000748433	0.00823462
CRTAP	NM_006371	0.33895	0.000751157	0.00824923
DNASE1	ENST00000246949	0.362152	0.000750739	0.00824923
	GENSCAN00000031722	0.357487	0.000750655	0.00824923
NGEF	NM_019850	0.364187	0.000756127	0.00829867
CXXC5	ENST00000302517	0.33089	0.000757551	0.00830915
ARFGEF1	NM_006421	0.601986	0.000759998	0.00833084
H2AFY2	NM_018649	0.3036	0.000763029	0.00835595
ZC3H3	NM_015117	0.323073	0.000763232	0.00835595
CAPNS1	NM_001749	0.29733	0.000763955	0.00835767
HAPLN3	NM_178232	0.322286	0.000764332	0.00835767
	TCONS_l2_00022807-XLOC_l2_011954	0.422154	0.000765789	0.00836844
NDUFA6	ENST00000498737	0.361547	0.000767198	0.00837867
MTMR7	NM_004686	0.741374	0.000767864	0.00838078
AMACR	ENST00000335606	0.409479	0.00077367	0.00841703
CPNE7	NM_014427	-0.322724	0.000775883	0.00841703
CRTC3	ENST00000420329	0.295217	0.000775699	0.00841703
DNAJC27	NM_016544	0.473083	0.000773217	0.00841703
IRS2	NM_003749	0.314817	0.000776409	0.00841703
KLF4	NM_004235	0.496894	0.000774382	0.00841703
MTDH	NM_178812	0.331903	0.000774114	0.00841703
NUDCD1	ENST00000239690	0.56467	0.000776198	0.00841703
PTEN	ENST00000371953	0.301783	0.000774783	0.00841703
TEX15	ENST00000256246	-0.502577	0.000773407	0.00841703
ZNF792	NM_175872	0.508009	0.000776073	0.00841703
BAI2	NM_001703	0.345708	0.000777128	0.00841968
DPP9	ENST00000357909	0.29819	0.00077776	0.00842137
CTBP1-AS1	NR_033339	0.436297	0.000779338	0.00842944
DCAF11	NM_025230	0.345408	0.000779455	0.00842944
CIRBP	NR_023312	0.28419	0.000781042	0.00843224
KIRREL	NM_018240	0.36779	0.000781142	0.00843224
TRAM2	NM_012288	0.318267	0.000780211	0.00843224
ZNF557	NM_024341	0.728397	0.000782389	0.00844056
PLSCR3	ENST00000535512	0.35873	0.000784428	0.00845267
TPTE2	NM_199254	0.708431	0.000784465	0.00845267
CCDC142	NM_032779	0.349818	0.000786124	0.00845512
INTS1	ENST00000468115	0.444897	0.000785812	0.00845512
MKL1	NM_020831	0.311712	0.000785927	0.00845512
FAM71E1	ENST00000270620	0.302505	0.000794886	0.00853901
	AK023447	-0.294186	0.00079571	0.00854268
MBNL2	NM_144778	0.395515	0.000796512	0.00854584
PLCB4	NM_000933	0.798655	0.000796969	0.00854584
DLGAP4	ENST00000373913	0.323153	0.000799424	0.00856181
ELL	NM_006532	0.308187	0.000799407	0.00856181
CASP10	NM_001206542	0.484101	0.000800455	0.00856615
TAP1	NM_000593	0.374944	0.000800796	0.00856615
CCNY	NM_145012	0.356377	0.000803791	0.00859119
MDFIC	NM_199072	0.30299	0.000804432	0.00859119
MGC3771	NR_024166	-0.322291	0.000804591	0.00859119
DOCK5	ENST00000276440	0.38121	0.00080657	0.00859856
PNMAL1	NM_018215	0.352689	0.000806736	0.00859856
PRKRIP1	NM_024653	0.353293	0.000805998	0.00859856
PGBD5	NM_001258311	0.467439	0.000807671	0.00860335
ANAPC13	NM_001242374	-0.434847	0.000809422	0.00861682
LOXL3	ENST00000264094	0.354659	0.000811638	0.00863523
NFKB2	ENST00000428099	0.311734	0.00081321	0.00864676
LIPE	NM_005357	0.30629	0.000814358	0.00864859
ACSL1	NM_001995	0.366997	0.000816004	0.00865166
CPE	NM_001873	0.372577	0.000815408	0.00865166
TAB1	NM_153497	0.359741	0.000816112	0.00865166
DYNC2LI1	NM_016008	0.505529	0.000817042	0.00865635
SNAP25	NM_003081	0.290026	0.00081871	0.00866884
ADCY6	NM_015270	0.300759	0.0008215	0.00869319
DBN1	NM_004395	0.339203	0.000822049	0.00869381
CCDC69	ENST00000355417	0.391782	0.000826336	0.00871834
WDR13	NM_001166426	0.335565	0.000825999	0.00871834
METTL16	NM_024086	-0.718684	0.000828162	0.0087324
TIRAP	NM_001039661	0.3563	0.000830915	0.00875622
SLC7A11	NM_014331	0.609117	0.000831632	0.00875857
KCTD14	NM_023930	0.395503	0.000833851	0.00877673
ZKSCAN1	ENST00000324306	0.42738	0.000835505	0.00878892
CGA	NM_001252383	0.49076	0.000836982	0.00879486
CLUAP1	NM_015041	0.515217	0.000837062	0.00879486
NABP1	NR_045623	-0.330053	0.000838677	0.00879619
SBF1	NM_002972	0.30298	0.000838416	0.00879619
WDFY3	NM_014991	0.376021	0.000838321	0.00879619
PIGW	NM_178517	-0.436836	0.000839264	0.00879714
WWC3	ENST00000380861	0.349769	0.000841651	0.00881694
ITSN1	ENST00000381318	0.360829	0.000843037	0.00882104
MAP1S	NM_018174	0.33492	0.000842793	0.00882104
ELF4	ENST00000335997	0.349687	0.000847488	0.00885715
PCDHB4	NM_018938	0.479623	0.000846993	0.00885715
GENSCAN00000026507	2854445	0.43509	0.000848028	0.00885757
LYPD6	NM_194317	0.436676	0.000850431	0.00887744
ACOX3	NM_003501	0.350253	0.000852641	0.00889527
CYTH2	NM_017457	0.28036	0.000854421	0.00890335
IKZF2	NM_001079526	0.301918	0.000854405	0.00890335
HSPB3	NM_006308	0.341758	0.000856539	0.00891495
GLI3	NM_000168	0.333603	0.00085719	0.00891648
MAGEH1	NM_014061	-0.367066	0.00085853	0.00892519
SERPINB6	ENST00000380520	0.322319	0.000859275	0.0089277
CENPL	NM_001127181	0.373457	0.000863688	0.00896323
PACSIN2	NM_007229	0.302933	0.000863707	0.00896323
RBM42	NM_024321	0.349133	0.000865127	0.00897272
GIPC1	NM_005716	0.360925	0.000865953	0.00897603
PC	NM_001040716	0.313393	0.000866916	0.00898076
KCNJ8	NM_004982	-0.351853	0.000867657	0.00898079
TMSB10	NM_021103	0.366103	0.000867932	0.00898079
CTCFL	NR_072975	-0.343461	0.00087164	0.0090139
GRB10	ENST00000403097	0.304473	0.000873008	0.00902278
CREB3	NM_006368	0.329307	0.000873989	0.00902765
KIAA0664	NM_015229	-0.330793	0.000876638	0.00904081
NOD1	NM_006092	0.36714	0.000876881	0.00904081
REST	NM_005612	0.318763	0.000875884	0.00904081
TUBB2A	NM_001069	0.490333	0.000877303	0.00904081
	ENST00000430526	0.414184	0.000878213	0.00904493
IMMT	NM_006839	0.29711	0.000879493	0.00905167
RFX1	NM_002918	0.331105	0.000879889	0.00905167
IER2	NM_004907	0.317446	0.000881972	0.00906784
CNNM3	NM_017623	0.347887	0.000884558	0.00908916
TXNDC12	NM_015913	-0.35402	0.000885204	0.00909052
DGAT2	NM_032564	0.411851	0.000887424	0.00910277
NIPAL2	NM_024759	0.617966	0.000887109	0.00910277
	GENSCAN00000031678	0.31031	0.000890366	0.00912766
PFKP	NM_001242339	-0.329717	0.00089101	0.00912899
RIN3	NM_024832	0.320067	0.000892368	0.00913762
MARC1	NM_022746	-0.31394	0.00089604	0.00916464
DOCK8	BC045629	0.464748	0.000895914	0.00916464
FNBP1	NM_015033	0.313873	0.000900394	0.00919855
E2F8	NM_001256371	0.449763	0.0009022	0.00921169
GPCPD1	NM_019593	0.348889	0.000903019	0.00921317
NUAK2	ENST00000367157	0.425317	0.000903904	0.00921317
ZDHHC1	NM_013304	0.32991	0.000903696	0.00921317
LMAN2L	NM_001142292	0.415061	0.000913674	0.0093074
HAGH	NM_001040427	0.300253	0.000915064	0.00931621
DDX5	NM_004396	-0.3037	0.000916904	0.00932957
SH2B3	NM_005475	0.295442	0.000917932	0.00933468
CRIP2	ENST00000329146	0.318575	0.000919105	0.00933678
RPL9	ENST00000449470	-0.406543	0.000919192	0.00933678
RASGRP4	NM_170604	0.292898	0.000920263	0.0093423
MERTK	ENST00000295408	0.288702	0.000921829	0.0093475
GPR137	NM_001170881	0.452053	0.000924927	0.00937354
ZNF596	NM_001042416	0.576687	0.000926174	0.00938082
NNT	NM_012343	0.334073	0.00092807	0.00939466
B3GNT1	NM_006876	0.347857	0.000941685	0.00952703
LRRC8C	NM_032270	0.275793	0.000942365	0.00952847
PDIA4	NM_004911	0.3982	0.000945027	0.00954994
TNFAIP3	NM_006290	0.302152	0.000946376	0.00955812
ZNF498	NM_145115	0.303603	0.00094939	0.00957765
ARHGAP29	NM_004815	0.521494	0.000951964	0.00958181
CLCN7	ENST00000382745	0.363853	0.000951733	0.00958181
FLRT1	NM_013280	0.290584	0.000950752	0.00958181
POLR3E	NM_018119	-0.331277	0.000953105	0.00958785
FAM50B	ENST00000380274	-0.351268	0.000954035	0.00959176
TRIB3	NM_021158	0.423171	0.000957315	0.00961927
RAB11FIP5	NM_015470	0.38255	0.000959288	0.00963365
HIST3H2BB	NM_175055	0.411067	0.000960442	0.00963977
GABBR1	ENST00000423604	0.324212	0.000965071	0.00965889
MOGS	NM_006302	0.357384	0.000964348	0.00965889
RHEB	NM_005614	0.582782	0.000964776	0.00965889
	TCONS_00020464-XLOC_009797	-0.335491	0.000964104	0.00965889
	AK001057	-0.315877	0.000963586	0.00965889
TPD52L2	NM_199362	0.41696	0.000967507	0.0096778
CSF1	ENST00000329608	0.305287	0.00096842	0.00968147
THAP1	NM_018105	0.482472	0.000969535	0.00968417
CCNG2	NM_004354	0.358177	0.000972118	0.00969656
MCPH1	NM_024596	0.50339	0.000971698	0.00969656
CD34	NM_001773	0.270701	0.000972802	0.00969792
INSR	NM_000208	0.322316	0.000973623	0.00969908
SP8	NM_198956	0.28676	0.000974012	0.00969908
FLJ46363	AK128230	-0.505065	0.000975914	0.00971257
HERC3	ENST00000402738	0.374838	0.000977038	0.00971829
ACADVL	NM_001270448	0.309553	0.000979978	0.00972258
GATSL3	NM_001037666	0.3022	0.000978155	0.00972258
LHFP	NM_005780	0.404557	0.00097865	0.00972258
NUMA1	ENST00000393695	0.288163	0.000980211	0.00972258
SNX5	ENST00000377768	-0.37365	0.000979396	0.00972258
ZCCHC24	NM_153367	0.286956	0.00098999	0.00981407
DOK1	ENST00000233668	0.383378	0.000992062	0.00982436
MGLL	ENST00000434178	0.410603	0.000992752	0.00982436
PPP6R2	ENST00000216061	0.271757	0.00099317	0.00982436
CHTF18	ENST00000262315	0.279353	0.000994335	0.00982966
TET3	NM_144993	0.336311	0.000997745	0.00985788
NUP50	NM_007172	0.299518	0.00100053	0.00987992
LGR4	NM_018490	0.476677	0.0010013	0.00988197
TMEM56-RWDD3	NM_001199691	0.410736	0.00100249	0.00988822
TMEFF2	ENST00000272771	-0.372491	0.00100317	0.00988941
NOLC1	NM_004741	-0.357637	0.00100454	0.00989738
CAPN2	ENST00000295006	0.312297	0.00100618	0.00990808
COMMD9	BC010892	0.410427	0.00100762	0.00991469
ZMIZ1	NM_020338	0.349033	0.00100797	0.00991469
SLC38A4	NM_018018	-0.396722	0.00100942	0.0099234
SMARCAL1	NM_014140	0.353381	0.00101283	0.00994716
SPATA18	NM_145263	0.386112	0.00101295	0.00994716
LEPREL1	NM_018192	0.320933	0.00101425	0.00995441
KDM2A	NM_012308	0.372993	0.00101647	0.00996508
TMEM134	NM_025124	0.382273	0.00101607	0.00996508
CD59	NM_203330	0.343473	0.0010219	0.0100081
PPT1	ENST00000433473	-0.33605	0.00102216	0.0100081
RAC1	NM_018890	0.304662	0.00102255	0.0100081
KANSL3	NR_047653	0.399367	0.00103133	0.0100885
CCDC149	NM_173463	0.293063	0.00103258	0.0100952
TSPAN18	ENST00000520358	0.371654	0.00103425	0.0101059
HOOK3	ENST00000307602	0.397847	0.00103543	0.0101118
EPB41L1	NM_001258329	0.363744	0.00103845	0.0101358
CCDC126	NM_138771	0.418717	0.00104062	0.0101514
FAM160A2	NM_032127	0.296227	0.00104205	0.0101597
CHN2	NM_004067	0.329654	0.00104444	0.0101663
OCA2	ENST00000354638	0.449167	0.00104412	0.0101663
RPL30	ENST00000521291	0.296917	0.00104412	0.0101663
COMMD10	ENST00000274458	0.521768	0.00105008	0.0102155
NACC1	NM_052876	0.291227	0.00105247	0.0102332
DNAL4	ENST00000216068	0.409532	0.0010536	0.010238
SLC39A7	ENST00000418477	0.360656	0.00105413	0.010238
PLEKHA7	NM_175058	0.321451	0.00105583	0.0102433
SOCS2	NM_003877	0.31942	0.00105568	0.0102433
GADD45G	NM_006705	0.342938	0.00105719	0.0102509
ZKSCAN5	NM_014569	0.347493	0.00105777	0.010251
SNTB1	ENST00000395601	-0.29076	0.00106249	0.0102911
KREMEN1	NM_032045	0.323303	0.0010648	0.0103078
ZNF653	NM_138783	0.286625	0.00106636	0.0103172
NDUFS4	ENST00000506974	0.37131	0.00106778	0.0103254
WDR66	NM_144668	0.381319	0.00107032	0.0103443
TIMP2	NM_003255	0.283077	0.00107458	0.0103798
C19orf44	ENST00000221671	0.291924	0.00107831	0.0104101
LIMCH1	NM_001112719	0.345641	0.00107955	0.0104146
PIK3C2B	NM_002646	0.323213	0.00107994	0.0104146
ENPP3	NM_005021	0.312804	0.00108213	0.01043
SEC14L2	NM_012429	0.372064	0.00108426	0.0104448
PRMT2	ENST00000397637	0.354031	0.00108554	0.0104515
ALOX5AP	NM_001204406	0.351467	0.0010913	0.0104841
NME3	NM_002513	0.29967	0.00109068	0.0104841
TRIM21	NM_003141	0.581508	0.00109077	0.0104841
	TCONS_l2_00018181-XLOC_l2_009313	0.602731	0.00109099	0.0104841
CRTC1	NM_001098482	0.267673	0.00109536	0.0105175
CHST3	NM_004273	0.362018	0.00109675	0.0105251
YIPF2	NM_024029	0.326873	0.00109755	0.0105271
MAPK13	NM_002754	0.316382	0.0010988	0.0105334
HTR7P1	NR_002774	0.349297	0.00110331	0.0105709
LAMA1	NM_005559	-0.358837	0.00110563	0.0105874
SLC26A6	NM_001040454	0.351368	0.00110781	0.0106026
GOLM1	NM_016548	-0.304887	0.00111201	0.0106321
MBOAT1	NM_001080480	0.3455	0.0011121	0.0106321
OLFML2A	NM_182487	0.317466	0.00111396	0.0106393
SULT1A2	NM_177534	0.361842	0.00111405	0.0106393
LEPR	ENST00000349533	-0.537606	0.00111826	0.0106702
PRKD1	NM_002742	0.453086	0.00111849	0.0106702
APOBEC3D	NM_152426	0.339869	0.00112078	0.0106863
ABHD2	NM_007011	0.268657	0.00112742	0.0107278
GSN	ENST00000373823	0.308	0.00112756	0.0107278
RBAK	NM_021163	0.508891	0.00112734	0.0107278
SNX13	ENST00000492626	0.450687	0.00112674	0.0107278
KIF4B	NM_001099293	0.368437	0.00112863	0.0107323
PLA2G15	NM_012320	0.272066	0.0011384	0.0108194
UBE3B	NM_130466	0.32585	0.00114442	0.0108708
DAPK3	ENST00000545797	0.397027	0.00114708	0.0108902
RAP1GAP2	NM_015085	-0.272963	0.00114848	0.0108976
EXT2	NM_207122	0.280617	0.00115103	0.010916
ANKRD36B	2565902	-0.330784	0.00115498	0.0109388
SMAD2	NM_005901	0.501166	0.00115529	0.0109388
NAT14	NM_020378	0.282239	0.00116143	0.0109911
GPR183	NM_004951	-0.35497	0.00116777	0.0110452
ERAP1	NM_001040458	0.351744	0.00117559	0.0111132
RFXANK	NM_003721	0.303212	0.0011778	0.0111282
BACE1	ENST00000313005	0.313013	0.00118276	0.0111632
SLC39A13	NM_001128225	0.470313	0.00118968	0.0112166
WEE1	NM_003390	0.327747	0.00118944	0.0112166
IFI27L2	NM_032036	0.337305	0.0011915	0.0112277
SIX3	ENST00000260653	0.558515	0.00119374	0.0112309
TACC3	NM_006342	0.313987	0.00119298	0.0112309
TNFAIP8	ENST00000504771	0.370389	0.00119316	0.0112309
RAPGEF2	NM_014247	0.425175	0.00119653	0.0112393
SMYD5	NM_006062	0.39627	0.00119629	0.0112393
SPATA24	NM_194296	0.277594	0.0011959	0.0112393
LYST	NM_000081	0.468093	0.00120123	0.0112715
NAV1	ENST00000367296	0.322075	0.00120062	0.0112715
FAM84B	NM_174911	0.376305	0.00120792	0.0113103
MRPL14	ENST00000372014	-0.285013	0.00120778	0.0113103
NUDT1	NM_198949	0.372367	0.00120618	0.0113103
SMYD4	NM_052928	-0.412892	0.00120726	0.0113103
VPS13B	NM_152564	0.507751	0.00120879	0.0113125
AP1M1	NM_001130524	0.286627	0.00121043	0.0113176
PPIL2	NM_014337	0.304077	0.00121062	0.0113176
IRF2	NM_002199	0.335167	0.00121507	0.0113532
SHARPIN	NM_030974	0.303727	0.00121615	0.0113549
ZNF777	ENST00000247930	0.385478	0.00121653	0.0113549
ZNF511	ENST00000361518	0.306969	0.00122058	0.0113867
BTBD11	NM_001018072	0.450068	0.00122204	0.0113883
C17orf28	NM_030630	0.310519	0.00122147	0.0113883
BAG4	NM_004874	0.37938	0.00122421	0.0114026
EPB41L5	NM_020909	0.360746	0.00122674	0.0114141
POLR2H	ENST00000456318	-0.30573	0.00122653	0.0114141
COPS5	NM_006837	0.475571	0.00122851	0.0114246
PAX6	ENST00000379132	0.318823	0.00123015	0.0114339
DLX6	ENST00000518156	0.298614	0.00123431	0.0114545
KDM8	NM_024773	0.31713	0.0012343	0.0114545
SENP7	ENST00000394095	0.703973	0.00123357	0.0114545
IRF2BPL	NM_024496	0.300719	0.00124025	0.0114948
MRI1	NM_001031727	-0.281797	0.00124059	0.0114948
OR52N4	NM_001005175	-0.597137	0.00124011	0.0114948
C22orf13	NM_031444	0.314023	0.00124187	0.0115006
ASTE1	NM_014065	0.376456	0.00124255	0.0115008
CCDC15	NM_025004	0.64242	0.00124656	0.011532
OR6S1	NM_001001968	-0.626571	0.00124723	0.0115322
DENND2C	ENST00000393274	0.40101	0.00125515	0.0115933
ZNF513	NM_144631	0.405575	0.00125493	0.0115933
SKA1	NM_001039535	0.857601	0.00125702	0.0116045
CCDC92	ENST00000238156	0.408247	0.00126375	0.0116606
POLDIP3	NM_032311	0.332797	0.00126503	0.0116663
RAB2A	NM_002865	0.38445	0.00126573	0.0116667
TMEM43	NM_024334	0.29774	0.00127122	0.0117113
BNIP3L	ENST00000380629	0.269797	0.00127273	0.0117136
FAM118A	ENST00000216214	0.343646	0.00127289	0.0117136
TRIM36	NM_018700	0.560686	0.00127346	0.0117136
TCEAL7	NM_152278	-0.320026	0.00127674	0.0117377
IMPAD1	NM_017813	0.416782	0.00128	0.0117494
KIF13A	NM_022113	0.327202	0.00127885	0.0117494
ARMCX3	NM_016607	0.393594	0.00128234	0.0117536
BAX	ENST00000293288	-0.315847	0.00128245	0.0117536
GORASP1	ENST00000319283	0.472894	0.00128146	0.0117536
NFIA	NM_001134673	0.31119	0.00128601	0.0117801
BTF3L4	ENST00000313334	-0.36153	0.0012873	0.0117859
CNPY4	ENST00000470153	0.419854	0.00129064	0.0118042
PPP3CC	NM_001243974	0.418488	0.00129005	0.0118042
TRPV4	NM_021625	0.274226	0.00129614	0.0118484
MYL9	NM_006097	0.341725	0.00129779	0.0118574
UGP2	NM_001001521	0.494082	0.00130119	0.0118824
ARMCX6	NM_001184768	0.267097	0.00130193	0.011883
OSBP	NM_002556	0.277873	0.0013089	0.0119342
URGCP	ENST00000336086	0.441017	0.00130861	0.0119342
TYMS	NM_001071	0.315933	0.00131064	0.011944
SART1	NM_005146	0.359673	0.00131387	0.0119673
LRP12	NM_013437	0.492028	0.00131554	0.0119702
TSPAN33	NM_178562	0.300597	0.00131488	0.0119702
DIS3L2	NR_046477	0.288152	0.00131743	0.0119813
ITGB3	NM_000212	0.281207	0.00131864	0.0119861
PDLIM2	NM_021630	0.286673	0.00132214	0.0120117
TLN1	ENST00000314888	0.369063	0.00132314	0.0120147
CNTFR	NM_147164	0.3449	0.00132481	0.0120237
TMEM246	ENST00000374851	-0.402026	0.00132707	0.012038
CDC34	NM_004359	0.263407	0.00133149	0.012072
ROGDI	NR_046480	0.342892	0.0013332	0.0120813
AMIGO3	NM_198722	0.281242	0.00134297	0.0121539
CIB3	NM_054113	-0.374029	0.00134354	0.0121539
SYT1	NM_001135805	-0.478588	0.00134395	0.0121539
TSSK6	ENST00000360913	0.318211	0.00134361	0.0121539
MGAT4A	NM_012214	0.570189	0.00134835	0.0121812
ALG9	ENST00000398006	0.41531	0.00135368	0.0122085
[truncated: 1,946 more rows]
