# Supplementary material for: MEF2B mutations in non-Hodgkin lymphoma dysregulate cell migration by decreasing MEF2B target gene activation
Source: Nat Commun. 2015 Aug 6;6:7953. doi: 10.1038/ncomms8953 (PMC4918335; doi:10.1038/ncomms8953)
Supplement: Supplementary Data 2 — Genes differentially expressed in RNA-seq data for WT MEF2B-V5 versus empty vector HEK293A cells. [file ncomms8953-s3.xlsx]

## Sheet: Sheet1
Supplementary Dataset 2: Genes differentially expressed in WT MEF2B-V5 vs empty vector HEK293A cells (B-H adjusted DEseq p-values <0.05). Positive log2 fold change indicates expression was higher in WT MEF2B-V5 expressing cells than in cells stably transfected with empty vector. Data was produced using RNA-seq. Fewer differentially expressed genes (DEGs) were identified using the RNA-seq data tha…
Gene Symbol	Gene ID	log2 fold change	p-value	adjusted p-value	adjusted p-value <0.05 in microarray data
ULK2	ENSG00000083290	8.59523	3.64e-39	9.82e-35	yes
SFRP2	ENSG00000145423	9.51266	4.53e-34	6.09e-30	yes
GALC	ENSG00000054983	infinity	2.61e-31	2.34e-27	yes
RUNX3	ENSG00000020633	6.45985	7.75e-31	5.22e-27	yes
GALNT1	ENSG00000144278	6.69978	9.47e-30	5.1e-26
CYB561	ENSG00000008283	7.22877	5.41e-27	2.08e-23	yes
PLBD1	ENSG00000121316	8.33075	5.06e-27	2.08e-23	yes
ZNF544	ENSG00000198131	-5.77545	4.82e-25	1.62e-21	yes
PLXDC2	ENSG00000120594	7.23853	1.92e-24	5.76e-21	yes
LHFPL4	ENSG00000156959	infinity	3.44e-23	9.28e-20	yes
THNSL2	ENSG00000144115	-6.69937	9.01e-23	2.21e-19	yes
CARD11	ENSG00000198286	-4.8113	1.88e-22	4.23e-19	yes
LOC100271840	ENSG00000212857	-4.97847	1.49e-21	3.09e-18
	ENSG00000240747	5.39025	1.74e-21	3.34e-18
ISL1	ENSG00000016082	5.80719	1.94e-20	3.48e-17	yes
ANKRD1	ENSG00000148677	-4.75586	2.37e-20	3.99e-17	yes
ELOVL3	ENSG00000119915	7.25063	2.69e-19	4.26e-16	yes
GPM6A	ENSG00000150625	4.61996	8.09e-19	1.18e-15	yes
KCNT2	ENSG00000162687	5.50651	8.36e-19	1.18e-15	yes
COL12A1	ENSG00000111799	-4.2165	1.25e-18	1.68e-15	yes
SLC35F1	ENSG00000196376	4.66968	1.34e-18	1.72e-15
RAI2	ENSG00000131831	-4.33438	1.99e-18	2.44e-15	yes
MLH3	ENSG00000119684	4.56092	2.3e-18	2.7e-15	yes
PTPLAD2	ENSG00000188921	infinity	1.13e-17	1.27e-14
GYG2	ENSG00000056998	-4.1714	1.99e-17	2.15e-14	yes
PKP3	ENSG00000184363	-4.12308	6.28e-17	6.51e-14	yes
	ENSG00000179296	7.76279	2.08e-16	2.07e-13
VAT1L	ENSG00000171724	-4.0365	2.84e-16	2.73e-13	yes
MEF2B	ENSG00000064489	-3.80272	4.68e-16	4.35e-13
DUSP2	ENSG00000158050	4.82169	5.31e-16	4.77e-13
PGR	ENSG00000082175	-4.01185	5.53e-16	4.8e-13	yes
	ENSG00000213999	-3.77298	7.12e-16	5.99e-13
CLIP4	ENSG00000115295	5.21812	8.86e-16	7.23e-13	yes
PRR16	ENSG00000184838	5.00311	1.3e-15	1.03e-12	yes
SERPINF1	ENSG00000132386	3.84717	3.66e-15	2.82e-12	yes
ARSD	ENSG00000006756	-4.44966	5.6e-15	4.19e-12
INA	ENSG00000148798	-4.42551	6.6e-15	4.55e-12	yes
ELFN2	ENSG00000166897	-3.69731	6.4e-15	4.55e-12
TLL1	ENSG00000038295	5.02958	6.58e-15	4.55e-12	yes
LOC442041	ENSG00000074657	-3.65291	8.23e-15	5.54e-12
BMP2	ENSG00000125845	-3.66683	9.57e-15	6.29e-12	yes
SOX11	ENSG00000176887	-3.63794	1.87e-14	1.2e-11	yes
	ENSG00000248906	-4.13411	9.41e-14	5.89e-11
MADCAM1	ENSG00000099866	3.55088	1.15e-13	7.03e-11
	ENSG00000188738	infinity	2.4e-13	1.44e-10
ALPK3	ENSG00000136383	3.41496	2.89e-13	1.69e-10	yes
CADPS2	ENSG00000081803	3.39515	3.08e-13	1.76e-10	yes
MGC70870	ENSG00000212884	infinity	1.11e-12	6.25e-10
ZNF671	ENSG00000083814	infinity	1.25e-12	6.86e-10	yes
MYC	ENSG00000136997	3.22289	1.55e-12	8.33e-10	yes
C14ORF169	ENSG00000170468	infinity	2.09e-12	1.09e-09
	ENSG00000255242	infinity	2.11e-12	1.09e-09
MYOF	ENSG00000138119	-3.23831	2.42e-12	1.23e-09	yes
ALDH1A2	ENSG00000128918	3.21514	3.13e-12	1.56e-09	yes
CHSY3	ENSG00000198108	3.38231	3.51e-12	1.72e-09	yes
FABP6	ENSG00000170231	infinity	3.64e-12	1.75e-09	yes
CTGF	ENSG00000118523	-3.16781	3.96e-12	1.87e-09	yes
SLC2A3	ENSG00000059804	-3.15957	4.59e-12	2.13e-09	yes
	ENSG00000226887	3.4029	5.07e-12	2.31e-09
FN1	ENSG00000115414	-3.12756	5.42e-12	2.43e-09	yes
	ENSG00000249853	infinity	5.58e-12	2.47e-09
ACTBL2	ENSG00000169067	-3.38745	5.9e-12	2.56e-09
ENPP2	ENSG00000136960	3.1469	7.23e-12	3.09e-09	yes
IQCA1	ENSG00000132321	-4.50774	9.72e-12	4.09e-09	yes
OXGR1	ENSG00000165621	7.0482	3.14e-11	1.3e-08	yes
ADCYAP1	ENSG00000141433	-3.89065	3.42e-11	1.4e-08	yes
OAS3	ENSG00000111331	-3.01253	3.6e-11	1.45e-08	yes
CPA4	ENSG00000128510	-3.77637	3.87e-11	1.53e-08	yes
ATP2B3	ENSG00000067842	3.29253	5.52e-11	2.15e-08	yes
ESRP1	ENSG00000104413	-3.9949	6.31e-11	2.43e-08	yes
EDN1	ENSG00000078401	-4.70598	1.44e-10	5.45e-08	yes
MAP6	ENSG00000171533	-2.90284	1.5e-10	5.6e-08	yes
HCN4	ENSG00000138622	-3.14311	2.16e-10	7.95e-08
TMEM42	ENSG00000169964	3.14502	2.29e-10	8.35e-08
	ENSG00000243902	-3.79579	2.4e-10	8.5e-08
CDH13	ENSG00000140945	-2.91193	2.38e-10	8.5e-08	yes
CACNG4	ENSG00000075461	-2.93431	3.16e-10	1.11e-07	yes
	ENSG00000259663	5.88173	3.29e-10	1.14e-07
	ENSG00000233836	-3.93765	3.91e-10	1.33e-07
ANGPTL2	ENSG00000136859	3.00653	4.87e-10	1.64e-07	yes
	ENSG00000266602	infinity	5.51e-10	1.83e-07
DGKK	ENSG00000204466	-3.65224	1.25e-09	4.11e-07
SERPINB8	ENSG00000166401	-3.08048	1.27e-09	4.13e-07	yes
EFEMP2	ENSG00000172638	-2.73669	1.31e-09	4.21e-07	yes
PAMR1	ENSG00000149090	-2.75952	1.74e-09	5.51e-07	yes
PPFIA2	ENSG00000139220	4.42304	1.88e-09	5.88e-07	yes
CCL2	ENSG00000108691	-3.08241	2.16e-09	6.68e-07	yes
C21ORF7	ENSG00000156265	-4.7918	2.42e-09	7.42e-07	yes
OLFM1	ENSG00000130558	-2.70574	2.49e-09	7.54e-07	yes
EDIL3	ENSG00000164176	-2.63459	3.6e-09	1.08e-06	yes
ODZ2	ENSG00000145934	-3.46184	3.73e-09	1.1e-06
PARP14	ENSG00000173193	-2.69943	3.86e-09	1.13e-06	yes
KCNJ3	ENSG00000162989	3.88381	6.26e-09	1.81e-06
COL23A1	ENSG00000050767	2.86021	6.53e-09	1.87e-06
	ENSG00000263146	-2.71659	6.84e-09	1.94e-06
CRLF1	ENSG00000006016	-2.58573	7.01e-09	1.97e-06	yes
TCF15	ENSG00000125878	-3.79617	7.17e-09	1.99e-06
VILL	ENSG00000136059	3.40665	7.24e-09	1.99e-06
ZNF167	ENSG00000196345	-3.45222	7.96e-09	2.17e-06	yes
	ENSG00000267121	-3.18717	8.73e-09	2.33e-06
FGF5	ENSG00000138675	3.74007	8.65e-09	2.33e-06	yes
ADAMTS16	ENSG00000145536	-2.62123	1.04e-08	2.75e-06	yes
	ENSG00000243137	-2.98502	1.23e-08	3.22e-06
PLA2G4A	ENSG00000116711	2.83202	1.3e-08	3.38e-06	yes
GPRC5A	ENSG00000013588	-2.48875	1.81e-08	4.64e-06	yes
EPS8L2	ENSG00000177106	-2.48924	2.06e-08	5.24e-06	yes
ENPEP	ENSG00000138792	2.69405	2.08e-08	5.24e-06	yes
	ENSG00000214167	-3.01051	2.22e-08	5.48e-06
	ENSG00000235098	3.09174	2.46e-08	6.02e-06
NOS2	ENSG00000007171	2.60868	2.67e-08	6.48e-06	yes
RAB39	ENSG00000179331	3.29885	3.52e-08	8.46e-06
	ENSG00000225548	2.62118	4.14e-08	9.86e-06
PTGIS	ENSG00000124212	-5.1441	4.81e-08	1.12e-05
GGT4P	ENSG00000100031	-2.47809	4.78e-08	1.12e-05
ABI3BP	ENSG00000154175	2.60737	4.77e-08	1.12e-05
NUPR1	ENSG00000176046	-2.46016	5.15e-08	1.19e-05	yes
SH3TC1	ENSG00000125089	-2.76468	5.3e-08	1.21e-05
CMPK2	ENSG00000134326	-2.5848	5.36e-08	1.21e-05
ST6GALNAC5	ENSG00000117069	2.73392	5.43e-08	1.22e-05	yes
	ENSG00000229676	-2.46041	5.89e-08	1.31e-05
NDRG1	ENSG00000104419	2.37696	6.69e-08	1.48e-05	yes
ANXA1	ENSG00000135046	-2.37649	7.06e-08	1.55e-05	yes
ARSE	ENSG00000157399	-2.69818	7.5e-08	1.63e-05	yes
MXRA8	ENSG00000162576	2.51065	7.73e-08	1.67e-05
SUSD2	ENSG00000099994	-2.55199	8.06e-08	1.72e-05	yes
ID1	ENSG00000125968	-2.37863	8.19e-08	1.74e-05	yes
BMP5	ENSG00000112175	-3.46603	8.81e-08	1.84e-05	yes
CDH4	ENSG00000179242	-2.37724	8.83e-08	1.84e-05	yes
ADAM12	ENSG00000148848	-2.57086	9.17e-08	1.9e-05	yes
ADPRH	ENSG00000144843	4.65761	1.09e-07	2.24e-05	yes
SYNPO	ENSG00000171992	-2.37775	1.18e-07	2.37e-05
TSTD1	ENSG00000215845	infinity	1.17e-07	2.37e-05
	ENSG00000256802	3.00597	1.2e-07	2.4e-05
NPR1	ENSG00000169418	2.55634	1.31e-07	2.59e-05	yes
RIC3	ENSG00000166405	-3.1007	1.53e-07	3e-05	yes
	ENSG00000254815	-2.36494	1.58e-07	3.08e-05
IGFBP4	ENSG00000141753	2.45571	1.66e-07	3.21e-05	yes
PPP1R3C	ENSG00000119938	3.65761	1.74e-07	3.34e-05	yes
C6ORF132	ENSG00000188112	2.46744	1.93e-07	3.68e-05
CPS1	ENSG00000021826	-2.30811	2.02e-07	3.83e-05	yes
TNNI3	ENSG00000129991	3.03807	2.03e-07	3.83e-05
RAB42	ENSG00000188060	5.49071	2.3e-07	4.3e-05	yes
KIF26B	ENSG00000162849	2.32878	2.63e-07	4.89e-05
CRABP2	ENSG00000143320	2.25085	3.15e-07	5.8e-05	yes
WTIP	ENSG00000142279	-2.2739	3.26e-07	5.97e-05
PLXNA4	ENSG00000221866	-2.26127	3.34e-07	6.08e-05	yes
PPP2R2B	ENSG00000156475	-2.51541	3.63e-07	6.56e-05	yes
C5ORF49	ENSG00000215217	-2.96694	3.9e-07	6.99e-05
EFNA2	ENSG00000099617	-2.39803	3.99e-07	7.12e-05	yes
MIR614	ENSG00000207817	-2.46583	4.18e-07	7.4e-05
MYCN	ENSG00000134323	-2.30896	4.28e-07	7.54e-05	yes
HAAO	ENSG00000162882	4.89208	4.41e-07	7.71e-05	yes
FHAD1	ENSG00000142621	2.32419	4.67e-07	8.12e-05
MYOCD	ENSG00000141052	-3.95967	5.13e-07	8.82e-05
	ENSG00000234493	2.54674	5.14e-07	8.82e-05
ZIC1	ENSG00000152977	2.28086	5.42e-07	9.24e-05	yes
NHSL2	ENSG00000204131	2.22155	5.72e-07	9.63e-05
	ENSG00000249550	2.48364	5.69e-07	9.63e-05
IAH1	ENSG00000134330	-2.4596	5.85e-07	9.79e-05
MPZL2	ENSG00000149573	3.397	6.37e-07	0.000105832	yes
	ENSG00000231453	infinity	6.44e-07	0.000106391
VWA5A	ENSG00000110002	-3.04456	6.94e-07	0.000113924
SLC1A2	ENSG00000110436	-2.21403	7.95e-07	0.000129777	yes
USP44	ENSG00000136014	2.8258	8.27e-07	0.000134231	yes
P2RX1	ENSG00000108405	3.26832	9.73e-07	0.000156887
HOXA11	ENSG00000005073	2.28947	9.85e-07	0.000157864	yes
ST8SIA2	ENSG00000140557	-2.25044	1.06e-06	0.000169432	yes
ITGA4	ENSG00000115232	2.18073	1.09e-06	0.000173272	yes
TNK1	ENSG00000174292	-2.38441	1.25e-06	0.000197361
PHLDB2	ENSG00000144824	-2.1236	1.28e-06	0.000200733	yes
ESX1	ENSG00000123576	2.36169	1.43e-06	0.000223319
LIMS2	ENSG00000072163	-2.21384	1.57e-06	0.000243281
	ENSG00000250654	infinity	1.64e-06	0.000251938
BARHL2	ENSG00000143032	2.19103	1.66e-06	0.000253868	yes
ZNF257	ENSG00000197134	2.66165	1.73e-06	0.000262636
GPR37	ENSG00000170775	2.48526	1.76e-06	0.000266242
	ENSG00000256463	-2.08358	1.92e-06	0.000288484
ZNF506	ENSG00000198153	-2.71886	1.99e-06	0.000298099
RGS16	ENSG00000143333	2.08019	2.01e-06	0.000298099	yes
SLC17A9	ENSG00000101194	2.53538	2.01e-06	0.000298099	yes
CHRDL1	ENSG00000101938	2.12958	2.21e-06	0.00032352	yes
VAV1	ENSG00000141968	2.70835	2.21e-06	0.00032352	yes
FOLR1	ENSG00000110195	-2.20046	2.26e-06	0.000328745	yes
SYTL3	ENSG00000164674	2.35575	2.31e-06	0.000335129
DYSF	ENSG00000135636	-2.45688	2.33e-06	0.000335696
	ENSG00000267436	-4.3033	2.6e-06	0.000372723
ANO1	ENSG00000131620	-2.21202	2.7e-06	0.000384161	yes
ITGA8	ENSG00000077943	2.3134	2.72e-06	0.000385861	yes
UTF1	ENSG00000171794	2.53303	2.84e-06	0.000399908
LGALS8	ENSG00000116977	3.41624	2.88e-06	0.00040449	yes
OSTN	ENSG00000188729	2.75148	2.91e-06	0.000405973
ACAN	ENSG00000157766	-3.78153	3.04e-06	0.000422015
	ENSG00000261179	-2.11884	3.36e-06	0.00046419
AGMAT	ENSG00000116771	-3.8617	3.48e-06	0.000471527	yes
SH3TC2	ENSG00000169247	-2.47425	3.48e-06	0.000471527
FOXN4	ENSG00000139445	2.28585	3.47e-06	0.000471527
AMHR2	ENSG00000135409	2.64272	3.44e-06	0.000471527	yes
CHST1	ENSG00000175264	-2.1784	3.77e-06	0.000507049	yes
HS6ST3	ENSG00000185352	2.31813	4.04e-06	0.000541637	yes
TRIB1	ENSG00000173334	1.99808	4.4e-06	0.000586221	yes
LOC26172	ENSG00000144649	2.17281	4.5e-06	0.000596643
F10	ENSG00000126218	-2.1675	4.55e-06	0.000600144	yes
NAP1L3	ENSG00000186310	-2.09003	4.9e-06	0.000640528	yes
GRM5	ENSG00000168959	3.08472	4.88e-06	0.000640528
SLC13A3	ENSG00000158296	2.46323	5.53e-06	0.000720068
YBX2	ENSG00000006047	infinity	6.03e-06	0.000780906
	ENSG00000250208	-2.13144	6.13e-06	0.000788719
	ENSG00000256546	2.13535	6.41e-06	0.000817562
	ENSG00000249306	-2.55913	7.04e-06	0.000894898
FAIM2	ENSG00000135472	-2.18512	7.45e-06	0.000942367	yes
ROR2	ENSG00000169071	1.9747	7.69e-06	0.00096793	yes
RSAD2	ENSG00000134321	-2.77517	8.26e-06	0.0010343	yes
ZNF253	ENSG00000213988	-2.01444	8.53e-06	0.00106395	yes
	ENSG00000232176	2.99161	8.73e-06	0.00108357
ARC	ENSG00000198576	1.94561	9.11e-06	0.0011252
CSDC2	ENSG00000172346	-2.06064	9.4e-06	0.00115189
MEGF6	ENSG00000162591	1.9572	9.41e-06	0.00115189
ADAMTS5	ENSG00000154736	-1.94246	9.94e-06	0.00121091	yes
	ENSG00000260001	-2.16582	1e-05	0.00121135
PRKG2	ENSG00000138669	3.65032	1e-05	0.00121135	yes
HLA-DRB5	ENSG00000198502	4.57015	1.09e-05	0.00131358
OLR1	ENSG00000173391	-5.1914	1.15e-05	0.00137972
JPH3	ENSG00000154118	-1.96793	1.18e-05	0.00140064
	ENSG00000225471	2.25812	1.19e-05	0.00141445
	ENSG00000261040	-2.11168	1.29e-05	0.00151079
PPP2R2C	ENSG00000074211	-1.90919	1.28e-05	0.00151079	yes
	ENSG00000262359	2.20463	1.28e-05	0.00151079
SARDH	ENSG00000123453	-1.93676	1.32e-05	0.00153798	yes
RNF165	ENSG00000141622	2.01897	1.44e-05	0.0016663	yes
EMILIN2	ENSG00000132205	-1.89526	1.45e-05	0.00167456
	ENSG00000240280	4.93272	1.45e-05	0.00167456
SLC16A11	ENSG00000174326	infinity	1.47e-05	0.0016815
ID2	ENSG00000115738	-1.8751	1.55e-05	0.00176328	yes
CAPN6	ENSG00000077274	2.9166	1.65e-05	0.00186805
LRP1B	ENSG00000168702	3.27937	1.65e-05	0.00186805
LPPR4	ENSG00000117600	4.82888	1.7e-05	0.00191784
SLC2A14	ENSG00000173262	-2.25185	1.73e-05	0.0019419	yes
	ENSG00000250579	-4.09519	1.84e-05	0.00205935
GGN	ENSG00000179168	-2.05448	1.87e-05	0.00207984
VPREB3	ENSG00000128218	infinity	1.88e-05	0.00207984
MFAP5	ENSG00000197614	-5.04456	1.91e-05	0.00210569
SORBS2	ENSG00000154556	2.61079	1.96e-05	0.00215997
LRAT	ENSG00000121207	1.98682	2.03e-05	0.00221861	yes
SCUBE2	ENSG00000175356	-2.18163	2.1e-05	0.00229151	yes
GPR116	ENSG00000069122	-1.98461	2.11e-05	0.00229151	yes
ATOH8	ENSG00000168874	-1.88561	2.15e-05	0.00232522	yes
CRABP1	ENSG00000166426	4.99161	2.21e-05	0.00238456	yes
FAM131B	ENSG00000159784	-1.94412	2.27e-05	0.00241133	yes
LOC100131509	ENSG00000184185	1.87421	2.26e-05	0.00241133
	ENSG00000236028	infinity	2.26e-05	0.00241133
NPW	ENSG00000183971	2.73242	2.32e-05	0.00245492
TNC	ENSG00000041982	-1.8368	2.35e-05	0.00248038	yes
ERBB4	ENSG00000178568	1.85673	2.47e-05	0.00259541	yes
	ENSG00000225614	-1.90096	2.5e-05	0.00262165
FBLN7	ENSG00000144152	-2.34614	2.74e-05	0.00285728
	ENSG00000266050	-2.85388	2.94e-05	0.00306131
ZNF563	ENSG00000188868	-2.03811	3.02e-05	0.00312681	yes
CCNA1	ENSG00000133101	-2.06068	3.19e-05	0.00327927	yes
MEIS3	ENSG00000105419	-1.81132	3.18e-05	0.00327927	yes
	ENSG00000264198	1.89609	3.24e-05	0.00330632
ASB9	ENSG00000102048	2.47329	3.24e-05	0.00330632
COL5A3	ENSG00000080573	-2.41854	3.26e-05	0.0033163
GPR123	ENSG00000197177	-2.55913	3.36e-05	0.00340515
ZNF626	ENSG00000188171	-4.06164	3.45e-05	0.00347992
LIPG	ENSG00000101670	-2.07649	3.5e-05	0.0034818	yes
	ENSG00000245571	-2.02104	3.49e-05	0.0034818
TGM2	ENSG00000198959	-1.87509	3.47e-05	0.0034818	yes
IGSF10	ENSG00000152580	2.02226	3.48e-05	0.0034818
OPRL1	ENSG00000125510	-1.92908	3.63e-05	0.00359885
CDH15	ENSG00000129910	-2.4502	3.66e-05	0.00361331
FSTL3	ENSG00000070404	-1.81443	3.89e-05	0.00382268	yes
ALPK2	ENSG00000198796	-2.91903	4.04e-05	0.00395453
AFAP1L2	ENSG00000169129	-1.81484	4.1e-05	0.00399603	yes
KRT222	ENSG00000213424	-2.18782	4.31e-05	0.00419261
THBS1	ENSG00000137801	-1.8323	4.41e-05	0.00427154	yes
CHST8	ENSG00000124302	-1.8053	4.54e-05	0.00437962	yes
	ENSG00000257038	-2.13122	5.11e-05	0.00491499
AGTR1	ENSG00000144891	2.7368	5.15e-05	0.00493974
RASGRF1	ENSG00000058335	-3.28783	5.24e-05	0.0049435
	ENSG00000239713	-2.25428	5.21e-05	0.0049435
EMP1	ENSG00000134531	-1.82043	5.25e-05	0.0049435	yes
C13ORF36	ENSG00000180440	1.89795	5.21e-05	0.0049435
SMC1B	ENSG00000077935	infinity	5.19e-05	0.0049435
MEIS3P1	ENSG00000179277	-2.58919	5.32e-05	0.00499035
	ENSG00000126542	infinity	5.46e-05	0.005105
RBP1	ENSG00000114115	-1.93599	5.85e-05	0.00545346	yes
	ENSG00000249871	infinity	5.91e-05	0.00548574
MGST1	ENSG00000008394	1.7491	6.06e-05	0.00561248	yes
	ENSG00000167281	1.87514	6.26e-05	0.00576943
	ENSG00000265363	-5.32467	6.36e-05	0.00584848
RBMS3	ENSG00000144642	-1.778	6.43e-05	0.00587391	yes
CLSTN2	ENSG00000158258	-1.7619	6.44e-05	0.00587391	yes
WDR72	ENSG00000166415	2.95262	6.46e-05	0.00587391
	ENSG00000260430	3.54939	6.59e-05	0.00597188
ACSM3	ENSG00000005187	1.82627	6.71e-05	0.00603449	yes
	ENSG00000237289	2.0679	6.72e-05	0.00603449
	ENSG00000179066	2.10578	6.68e-05	0.00603449
COL2A1	ENSG00000139219	1.71566	6.8e-05	0.00608109	yes
CXORF23	ENSG00000173681	-1.73288	6.82e-05	0.00608354	yes
TKTL1	ENSG00000007350	-2.0257	6.92e-05	0.00615196
	ENSG00000235863	-2.05349	7.83e-05	0.00693627
LRP2	ENSG00000081479	1.71638	7.92e-05	0.00698958	yes
NEDD9	ENSG00000111859	-1.73465	8.05e-05	0.00708765	yes
C16ORF89	ENSG00000153446	3.64544	8.32e-05	0.00728026
	ENSG00000263887	infinity	8.33e-05	0.00728026
PRSS23	ENSG00000150687	-1.68951	8.66e-05	0.00754571	yes
PCOLCE2	ENSG00000163710	1.74491	8.73e-05	0.00758812	yes
MIR564	ENSG00000207783	5.18906	9.01e-05	0.00780254
LGR5	ENSG00000139292	1.70381	9.06e-05	0.00782313	yes
GJA5	ENSG00000143140	1.99801	9.16e-05	0.00787888
CALY	ENSG00000130643	-1.86524	9.44e-05	0.00809608
LGALS1	ENSG00000100097	-1.72294	9.5e-05	0.00812524	yes
MAP3K12	ENSG00000139625	-1.70423	9.57e-05	0.00815456	yes
	ENSG00000267472	3.64544	9.62e-05	0.00817545
ATP9B	ENSG00000166377	-1.69281	9.87e-05	0.00834109	yes
RGS7	ENSG00000182901	2.1912	9.88e-05	0.00834109	yes
CAPN5	ENSG00000149260	-1.69591	0.000101826	0.00856993	yes
CD69	ENSG00000110848	-3.33674	0.000103175	0.00864216	yes
	ENSG00000214820	-1.97993	0.000103326	0.00864216
IFITM3	ENSG00000142089	-1.67104	0.000106116	0.00884802
MTSS1	ENSG00000170873	1.69253	0.000110637	0.00919652	yes
PTCHD1	ENSG00000165186	1.69511	0.000113785	0.00942908	yes
HAS2	ENSG00000170961	2.10938	0.000125595	0.0103758
	ENSG00000247287	2.49551	0.000127122	0.0104699
NPTX2	ENSG00000106236	1.66464	0.000131066	0.0106643	yes
ESRRB	ENSG00000119715	1.75706	0.000129926	0.0106643	yes
RAX	ENSG00000134438	2.13435	0.000130416	0.0106643
CERKL	ENSG00000188452	2.66326	0.000130679	0.0106643	yes
AMOT	ENSG00000126016	-1.63944	0.00013665	0.0110851	yes
	ENSG00000234432	2.01913	0.000138171	0.0111749
RAD21L1	ENSG00000101298	-1.6632	0.000139643	0.0112601
PAQR9	ENSG00000188582	2.01693	0.00014499	0.0116563
TAF7L	ENSG00000102387	1.65786	0.00014692	0.0117763	yes
FZD10	ENSG00000111432	-1.70506	0.000153142	0.0121664
ZNF730	ENSG00000183850	-1.65076	0.000152769	0.0121664
WNT8B	ENSG00000075290	2.11575	0.000152528	0.0121664
FAM111A	ENSG00000166801	-1.68018	0.000154209	0.0122152	yes
ECM1	ENSG00000143369	-1.72845	0.000155214	0.0122587	yes
FXYD3	ENSG00000089356	3.95919	0.000164483	0.0129528
TMBIM1	ENSG00000135926	-1.65629	0.00016741	0.0131449	yes
SEMA3F	ENSG00000001617	1.63306	0.00016872	0.0131709
KLK8	ENSG00000129455	2.26915	0.000168522	0.0131709
	ENSG00000249421	2.32839	0.000169902	0.0132248
	ENSG00000239911	1.67342	0.000179788	0.013954
RPRML	ENSG00000179673	2.51487	0.000180523	0.0139708
FAM123A	ENSG00000165566	-2.4502	0.000186834	0.0143944
DTX4	ENSG00000110042	-1.61375	0.000187065	0.0143944
KCNS3	ENSG00000170745	-1.63298	0.000187819	0.0144113	yes
STXBP5L	ENSG00000145087	1.9148	0.000191175	0.014627
DDN	ENSG00000181418	1.66942	0.000198396	0.0151365
	ENSG00000228549	2.0773	0.000199116	0.0151486
CRYAB	ENSG00000109846	-2.68787	0.000202491	0.0152759
MST1	ENSG00000173531	-1.70287	0.000201619	0.0152759
CDKL5	ENSG00000008086	-1.6552	0.000202111	0.0152759	yes
CTNND2	ENSG00000169862	-2.9676	0.000203247	0.0152901
GEMIN4	ENSG00000179409	1.59383	0.000205745	0.0154349	yes
PRRX1	ENSG00000116132	1.70906	0.000208213	0.0155335	yes
DDR2	ENSG00000162733	1.74173	0.000208037	0.0155335	yes
	ENSG00000168016	-2.13287	0.000211583	0.0157413
GADL1	ENSG00000144644	-2.17783	0.000219795	0.0163072
	ENSG00000226510	-2.70669	0.000222683	0.016459
EPHB6	ENSG00000106123	-1.62791	0.000223458	0.016459	yes
MYOM2	ENSG00000036448	1.80201	0.000223674	0.016459
PNRC2	ENSG00000215700	2.62077	0.000224702	0.0164896
	ENSG00000159247	1.75175	0.000226104	0.0165474
MMP10	ENSG00000166670	-2.47425	0.000232775	0.0169894
FNDC4	ENSG00000115226	-1.63857	0.000239037	0.0173763	yes
	ENSG00000256229	-1.63309	0.000239366	0.0173763
ITPR3	ENSG00000096433	1.57635	0.000243113	0.0176009	yes
SULF1	ENSG00000137573	-1.5844	0.00024595	0.0176878	yes
BLNK	ENSG00000095585	1.97534	0.000245505	0.0176878	yes
NOV	ENSG00000136999	1.68689	0.00024771	0.0176958	yes
	ENSG00000231770	1.71496	0.000247501	0.0176958
	ENSG00000243069	2.87322	0.000250467	0.0178454
HHIP	ENSG00000164161	1.75321	0.000251908	0.0178537	yes
C21ORF90	ENSG00000182912	2.98519	0.000251278	0.0178537	yes
	ENSG00000255690	2.84252	0.000254896	0.018018
TRIL	ENSG00000176734	2.84252	0.000256576	0.0180892
DERL3	ENSG00000099958	-1.56928	0.000261384	0.0183801	yes
FIBCD1	ENSG00000130720	-1.68908	0.000267378	0.018752
RGS7BP	ENSG00000186479	infinity	0.000268065	0.018752
KLHL38	ENSG00000175946	-4.55913	0.000269592	0.0187952
LYL1	ENSG00000104903	-1.81232	0.000271131	0.0187952
FAM155B	ENSG00000130054	1.58387	0.000270659	0.0187952	yes
ALDH1A1	ENSG00000165092	3.76279	0.000271473	0.0187952
TCN2	ENSG00000185339	1.84553	0.00027241	0.0188117	yes
JDP2	ENSG00000140044	-1.63903	0.000282395	0.0194513	yes
TM6SF2	ENSG00000213996	-1.77778	0.000288548	0.0198244	yes
PI15	ENSG00000137558	4.15511	0.000291536	0.0199787
	ENSG00000243899	infinity	0.000294956	0.0201618
CDK18	ENSG00000117266	1.56839	0.000305441	0.0208257	yes
PCDHB15	ENSG00000113248	-1.91759	0.000313695	0.0213345	yes
LOC100130009	ENSG00000137309	1.54212	0.000314494	0.0213349
CR2	ENSG00000117322	1.75736	0.000316344	0.0214065
COL21A1	ENSG00000124749	1.84124	0.000319041	0.0215349
LOC729383	ENSG00000215374	-1.76614	0.000321122	0.0216211
SUSD4	ENSG00000143502	1.70996	0.000330743	0.0222134
NTNG2	ENSG00000196358	-1.59205	0.00033416	0.0223315
LSR	ENSG00000105699	-1.546	0.000333535	0.0223315	yes
PSORS1C1	ENSG00000204540	-2.38405	0.000349228	0.0232257
	ENSG00000236668	2.40968	0.000349265	0.0232257
PCDHB9	ENSG00000120324	-1.69479	0.000361525	0.0239817	yes
KRT80	ENSG00000167767	-1.76375	0.000381652	0.0252508
	ENSG00000236618	1.60675	0.000382531	0.0252508
ADAMTS19	ENSG00000145808	1.73944	0.000384828	0.0253403	yes
HMSD	ENSG00000221887	-3.59476	0.000390725	0.0255413
PDZD4	ENSG00000067840	-1.54604	0.000390148	0.0255413	yes
	ENSG00000224167	1.74483	0.000390666	0.0255413
	ENSG00000236404	-2.21024	0.000394433	0.0257213
GRIN3B	ENSG00000116032	-2.23721	0.000396966	0.0258239
	ENSG00000259803	-1.63174	0.000397991	0.0258282
PCDHB7	ENSG00000113212	-1.98853	0.000400139	0.0259052	yes
	ENSG00000267655	-1.77736	0.000403305	0.0260475
	ENSG00000229164	3.87827	0.000404589	0.0260679
LOC401097	ENSG00000180044	1.6243	0.000422138	0.0271337
IKZF3	ENSG00000161405	1.69424	0.000429041	0.0275118	yes
TSR1	ENSG00000167721	1.50865	0.000430471	0.0275379	yes
MAGEC1	ENSG00000155495	-2.61572	0.000436682	0.027869
	ENSG00000260604	-2.98137	0.000449432	0.0285332
IGFBPL1	ENSG00000137142	1.57322	0.000450267	0.0285332
PCSK9	ENSG00000169174	1.73052	0.000448487	0.0285332
KCNK4	ENSG00000182450	-2.60644	0.000453663	0.0286809
TNFAIP8L1	ENSG00000185361	-1.51829	0.000455672	0.0287404	yes
DPP4	ENSG00000197635	1.71454	0.000470912	0.0296322	yes
ZNF467	ENSG00000181444	-1.53195	0.000483563	0.0301466	yes
ADAMTS1	ENSG00000154734	-1.49221	0.000482344	0.0301466	yes
IPCEF1	ENSG00000074706	1.93938	0.000482695	0.0301466	yes
FAM150A	ENSG00000196711	infinity	0.000483065	0.0301466
	ENSG00000241732	1.54724	0.000485944	0.030225
MEOX1	ENSG00000005102	1.9003	0.000487895	0.0302765
PPP1R3G	ENSG00000219607	-1.77224	0.000497551	0.0307341
CCKBR	ENSG00000110148	-1.62423	0.000497248	0.0307341	yes
TMEM59L	ENSG00000105696	-1.51127	0.000501179	0.0308873	yes
	ENSG00000250320	-2.32913	0.000522154	0.0321047
EPAS1	ENSG00000116016	-1.48619	0.000523316	0.0321047	yes
WFIKKN2	ENSG00000173714	3.10264	0.000526101	0.0322022
OLFML2B	ENSG00000162745	1.64766	0.000531892	0.0324828
RPS6KA6	ENSG00000072133	1.51882	0.000535083	0.0326037	yes
CDC42EP3	ENSG00000163171	-1.48229	0.000546881	0.0332474	yes
C14ORF39	ENSG00000179008	-2.37769	0.000552364	0.0335051
QRFPR	ENSG00000186867	1.56623	0.000555539	0.033622	yes
MMEL1	ENSG00000142606	-2.17783	0.000558644	0.0336576
TINAGL1	ENSG00000142910	-1.66916	0.000560392	0.0336576	yes
VLDLR	ENSG00000147852	-1.48276	0.000558779	0.0336576	yes
AMIGO1	ENSG00000181754	1.62234	0.000565132	0.0337475
	ENSG00000224243	2.9166	0.000564991	0.0337475
COL8A1	ENSG00000144810	-3.12473	0.000567773	0.0337787
CLIC5	ENSG00000112782	-1.73504	0.000568163	0.0337787	yes
ID4	ENSG00000172201	-1.4719	0.000576098	0.034175	yes
C10ORF92	ENSG00000171811	-2.09136	0.000585667	0.0346663
	ENSG00000224864	-1.97417	0.000587625	0.034706
	ENSG00000235531	-1.59293	0.000611111	0.0360141
	ENSG00000259970	-2.17783	0.000628083	0.0369335
FAM196B	ENSG00000204767	2.87132	0.000643809	0.0377758
CD96	ENSG00000153283	2.74465	0.000659361	0.0386041
SLC4A4	ENSG00000080493	1.52284	0.00067204	0.0392612	yes
DLX2	ENSG00000115844	1.45713	0.000678773	0.0395687	yes
	ENSG00000244184	2.33354	0.000681387	0.0396353
RNMTL1	ENSG00000171861	1.475	0.000682871	0.039636	yes
NME5	ENSG00000112981	-2.26823	0.000695772	0.0402979	yes
TLE2	ENSG00000065717	-1.46547	0.000700466	0.0404827	yes
	ENSG00000242500	-1.55479	0.000709702	0.0409287
TMPRSS2	ENSG00000184012	-2.31249	0.000717034	0.0412631
EFHC2	ENSG00000183690	1.57467	0.000727222	0.0417602
	ENSG00000225756	-1.80141	0.00073896	0.042344
POU6F2	ENSG00000106536	1.5623	0.000744675	0.0425809
CLU	ENSG00000120885	-1.44015	0.000750192	0.0428054	yes
	ENSG00000225742	infinity	0.000759396	0.043239
BAIAP3	ENSG00000007516	-1.47053	0.000768014	0.0436374
SMPD1	ENSG00000166311	-1.44928	0.000771744	0.0437571	yes
PVRL4	ENSG00000143217	1.46948	0.000787487	0.0442768
HES5	ENSG00000197921	1.61752	0.000786195	0.0442768
EPHA8	ENSG00000070886	1.71157	0.000785996	0.0442768
IRAK3	ENSG00000090376	2.11427	0.000783813	0.0442768
SLIT3	ENSG00000184347	-1.44269	0.000820347	0.0460283	yes
EGF	ENSG00000138798	-1.60155	0.000828813	0.0463104	yes
C16ORF45	ENSG00000166780	-1.51336	0.000827284	0.0463104	yes
GPR64	ENSG00000173698	-1.43787	0.000837575	0.0466131	yes
NXPH2	ENSG00000144227	infinity	0.000837692	0.0466131
IGFBP3	ENSG00000146674	-1.51006	0.000852435	0.0473356	yes
FAM189A2	ENSG00000135063	-1.48264	0.000859409	0.0476247	yes
TTBK1	ENSG00000146216	-1.96992	0.000882938	0.0486284
SRPK3	ENSG00000184343	-1.62303	0.000882788	0.0486284
	ENSG00000226051	3.70139	0.000881083	0.0486284
RD3	ENSG00000198570	2.34776	0.000896955	0.0492996
