# Supplementary material for: MEF2B mutations in non-Hodgkin lymphoma dysregulate cell migration by decreasing MEF2B target gene activation
Source: Nat Commun. 2015 Aug 6;6:7953. doi: 10.1038/ncomms8953 (PMC4918335; doi:10.1038/ncomms8953)
Supplement: Supplementary Data 3 — IPA cellular function annotation groups enriched in the genes differentially expressed in WT MEF2B-V5 versus untransfected HEK293A cells. [file ncomms8953-s4.xlsx]

## Sheet: Sheet1
Supplementary Data 3: IPA cellular function annotation groups with absolute activation z-scores of at least 2 and B-H adjusted right-tailed Fisher exact test p-values less than 0.05 for the genes differentially expressed in microarray data for WT MEF2B-V5 versus untransfected HEK293A cells. Positive z-scores indicate MEF2B activity promotes the function and negative z-scores indicate MEF2B activi…
Category	Functions Annotation	p-value	Activation z-score	# of genes
Cell Death and Survival	cell viability	2.68e-11	8.038	301
Cell Death and Survival	cell survival	5.87e-10	7.915	308
Cell Death and Survival	cell viability of tumor cell lines	9.44e-11	7.706	244
Cellular Movement	invasion of cells	3.17e-17	7.048	245
Cellular Movement	cell movement	8.02e-11	6.976	382
Cellular Movement	migration of cells	1.22e-09	6.736	340
Cellular Movement	invasion of tumor cell lines	1.04e-17	6.509	225
Cellular Movement	cell movement of tumor cell lines	2.39e-14	5.488	274
Cellular Movement	migration of tumor cell lines	2.2e-13	5.488	233
Cellular Assembly and Organization	organization of cytoplasm	6.73e-12	5.134	216
Cellular Assembly and Organization	organization of cytoskeleton	8.39e-11	5.134	191
Cellular Assembly and Organization	microtubule dynamics	1.37e-09	5.131	151
Cell Death and Survival	cell viability of cervical cancer cell lines	2.14e-05	4.895	72
Cell Signaling	protein kinase cascade	2.63e-06	4.214	80
Cellular Growth and Proliferation	proliferation of cells	1.24e-15	4.197	776
Cellular Assembly and Organization	development of cytoplasm	1.08e-08	4.148	83
Cellular Movement	cell movement of tumor cells	2.73e-06	4.07	29
Cell Morphology	formation of cellular protrusions	1.01e-08	4.054	96
Cellular Assembly and Organization	formation of filaments	5.48e-09	4.053	78
Gene Expression	transactivation of RNA	3e-06	3.991	132
Cell Signaling	I-kappaB kinase/NF-kappaB cascade	0.000111	3.893	39
Cellular Assembly and Organization	formation of cytoskeleton	3.38e-10	3.851	75
Cellular Movement	scattering of cells	0.00109	3.808	16
Cellular Movement	cell movement of cancer cells	3.99e-05	3.802	24
Cell Morphology	tubulation of cells	0.00592	3.76	32
Gene Expression	transactivation	1.44e-06	3.729	138
Cellular Movement	cell movement of melanoma cell lines	0.000609	3.698	31
Cellular Growth and Proliferation	formation of cells	0.000213	3.69	44
Cellular Assembly and Organization	formation of actin filaments	2.06e-09	3.637	63
Cellular Movement	invasion of breast cancer cell lines	1.07e-08	3.625	80
Cellular Growth and Proliferation	outgrowth of cells	2.02e-05	3.587	33
Cellular Movement	scattering of tumor cell lines	0.000214	3.552	13
Cellular Movement	scattering	0.0044	3.536	17
Cellular Assembly and Organization	formation of actin stress fibers	1.24e-09	3.488	51
Cellular Movement	cell movement of brain cancer cell lines	3.5e-05	3.461	42
Cellular Development	proliferation of tumor cell lines	1.14e-08	3.396	433
Cell Death and Survival	cell viability of breast cancer cell lines	0.000193	3.375	47
Cellular Movement	migration of cervical cancer cell lines	0.000123	3.36	26
Cell-To-Cell Signaling and Interaction	binding of tumor cell lines	0.0029	3.345	46
Cellular Movement	cell movement of prostate cancer cell lines	4.75e-05	3.342	40
Cellular Function and Maintenance	cellular homeostasis	0.00182	3.321	179
Cellular Movement	cell movement of cervical cancer cell lines	8.39e-05	3.271	31
Cell Morphology	formation of filopodia	0.000919	3.255	22
Cellular Movement	cell movement of breast cancer cell lines	8.96e-12	3.242	103
Cellular Development	epithelial-mesenchymal transition	2.04e-05	3.21	44
Cellular Movement	migration of prostate cancer cell lines	0.000118	3.148	34
Cell Death and Survival	cell viability of prostate cancer cell lines	0.00182	3.115	21
Cell-To-Cell Signaling and Interaction	adhesion of breast cancer cell lines	7.29e-06	3.078	26
Cell Morphology	shape change of tumor cell lines	3.15e-09	3.047	53
Cellular Development	proliferation of neuronal cells	4.07e-06	3.041	36
Cellular Movement	migration of breast cancer cell lines	3.84e-11	2.994	91
Cellular Movement	cell movement of pancreatic cancer cell lines	7.26e-06	2.991	19
Cellular Movement	migration of ovarian cancer cell lines	0.00601	2.954	13
Cellular Movement	migration of brain cancer cell lines	3.54e-05	2.938	37
Protein Degradation	degradation of protein	0.00201	2.87	92
Cell-To-Cell Signaling and Interaction	adhesion of connective tissue cells	0.00275	2.842	20
Cellular Movement	migration of melanoma cell lines	0.00158	2.816	25
Cellular Movement	invasion of ovarian cancer cell lines	1.3e-05	2.771	20
DNA Replication	synthesis of DNA	1.35e-05	2.764	76
Gene Expression	expression of RNA	1.03e-13	2.76	456
Cellular Development	proliferation of breast cancer cell lines	0.000562	2.704	120
Cell Morphology	outgrowth of neurites	0.000297	2.676	26
Carbohydrate Metabolism	metabolism of carbohydrate	0.00421	2.675	91
Cellular Movement	invasion of brain cancer cell lines	0.00147	2.657	24
Cellular Movement	migration of pancreatic cancer cell lines	1.62e-05	2.606	16
Cellular Movement	haptotaxis of cells	0.00239	2.605	8
Cellular Development	differentiation of hematopoietic progenitor cells	0.000494	2.601	35
Cellular Development	epithelial-mesenchymal transition of tumor cell lines	0.00152	2.572	28
Cell-To-Cell Signaling and Interaction	binding of breast cancer cell lines	0.000962	2.57	11
Cellular Growth and Proliferation	proliferation of connective tissue cells	3.82e-05	2.558	64
Gene Expression	transcription	1.16e-12	2.547	417
Cell Death and Survival	cell death of kidney cells	0.000852	2.539	80
Cellular Assembly and Organization	growth of neurites	2.15e-05	2.536	30
Amino Acid Metabolism	phosphorylation of L-amino acid	0.000212	2.53	39
Amino Acid Metabolism	phosphorylation of L-tyrosine	0.000711	2.53	34
Cellular Development	proliferation of prostate cancer cell lines	0.000782	2.488	79
Cellular Development	differentiation of connective tissue	2.27e-07	2.481	80
Cell Morphology	cell spreading	1.53e-08	2.462	59
Cell Morphology	outgrowth of plasma membrane projections	0.000146	2.454	27
Cell-To-Cell Signaling and Interaction	formation of adherens junctions	0.000234	2.449	8
Cellular Movement	homing of tumor cell lines	0.00134	2.444	36
Cellular Movement	invasion of melanoma cell lines	6.85e-07	2.441	32
Cell Morphology	formation of invadopodia	0.00147	2.433	9
Energy Production	beta-oxidation of fatty acid	0.00405	2.414	10
Gene Expression	transcription of RNA	3.39e-13	2.404	410
Cellular Development	epithelial-mesenchymal transition of prostate cancer cell lines	0.00239	2.395	8
Cell-To-Cell Signaling and Interaction	adhesion of epithelial cell lines	0.00121	2.382	15
Cell Death and Survival	cell death of kidney cell lines	0.001	2.365	78
Cellular Development	differentiation of hematopoietic cells	0.000235	2.362	37
Cellular Movement	transendothelial migration of tumor cell lines	6.4e-05	2.36	13
Cell Cycle	mitogenesis	0.00115	2.347	27
Cell Death and Survival	apoptosis of embryonic cell lines	0.00391	2.323	51
Cell Death and Survival	apoptosis of kidney cell lines	0.00227	2.322	59
Cell Morphology	cell spreading of tumor cell lines	1.79e-08	2.296	39
Cell-To-Cell Signaling and Interaction	adhesion of colon cancer cell lines	0.000274	2.231	19
Cellular Movement	invasion of colon cancer cell lines	8.33e-05	2.228	29
Cell-To-Cell Signaling and Interaction	adhesion of tumor cell lines	7.52e-07	2.221	88
Cell-mediated Immune Response	migration of thymocytes	0.00466	2.219	5
Cellular Movement	haptotaxis of tumor cell lines	0.000861	2.215	7
Cellular Development	differentiation of cells	1.01e-05	2.215	212
Cellular Movement	cell movement of breast cell lines	0.00218	2.213	23
Cell Morphology	cell spreading of fibrosarcoma cell lines	0.0016	2.213	5
Cell-To-Cell Signaling and Interaction	adhesion of embryonic cell lines	0.00275	2.201	14
Cellular Development	epithelial-mesenchymal transition of epithelial cell lines	0.0016	2.198	5
Cell Death and Survival	apoptosis of epithelial cell lines	0.00292	2.196	53
Cellular Movement	scattering of breast cancer cell lines	0.00466	2.194	5
Cell-To-Cell Signaling and Interaction	adhesion of kidney cells	0.000602	2.177	23
Protein Degradation	degradation of Gelatin	0.0016	2.169	5
Cell Death and Survival	cell death of embryonic cell lines	0.00247	2.162	69
Cell-To-Cell Signaling and Interaction	adhesion of prostate cancer cell lines	0.00435	2.16	13
Cell Death and Survival	cell death of epithelial cell lines	0.00233	2.141	71
Cellular Movement	invasion of fibrosarcoma cell lines	0.00097	2.086	12
Cell Death and Survival	cell viability of melanoma cell lines	0.00076	2.079	16
Cell-To-Cell Signaling and Interaction	adhesion of melanoma cell lines	0.00552	2.066	11
Cellular Assembly and Organization	growth of plasma membrane projections	6.36e-06	2.059	32
Cellular Development	proliferation of brain cancer cell lines	2.63e-05	2.026	56
Post-Translational Modification	phosphorylation of protein	5.76e-07	2.025	139
Cell-To-Cell Signaling and Interaction	phagocytosis of tumor cell lines	0.00343	2.008	12
Cell-To-Cell Signaling and Interaction	signal transduction	0.00112	2	268
Cell Death and Survival	cell death of breast cell lines	4.66e-05	-2.063	22
