# Supplementary material for: MEF2B mutations in non-Hodgkin lymphoma dysregulate cell migration by decreasing MEF2B target gene activation
Source: Nat Commun. 2015 Aug 6;6:7953. doi: 10.1038/ncomms8953 (PMC4918335; doi:10.1038/ncomms8953)
Supplement: Supplementary Data 4 — Genes associated with peaks in replicate 1 or replicate 2 V5 ChIP-seq on WT MEF2B-V5 cells. [file ncomms8953-s5.xlsx]

## Sheet: Sheet1
Supplementary Data 4: Genes associated with peaks in replicate 1 and 2 V5 ChIP-seq on WT MEF2B-V5 cells. Gene association was performed using GREAT, with the 'basal plus extension' association rule. Fold enrichment, p-value and q-value statistics are from replicate 2 data and were calculated in comparison with sequenced input DNA. Peaks in common between replicates were identified using ChIPseek.
chr	peak start	peak end	associated genes (distance from transcription start site)	fold enrichment	-log10(pvalue)	-log10(qvalue)	peak also present in replicate 1 WT ChIP-seq?	irreproducible discovery rate
chr5	140900493	140901386	PCDHGC5 (+32132), DIAPH1 (+97682)	86.3511	313.404	303.912	yes	7.02264e-07
chr2	67673003	67674207	ETAA1 (+49163), C1D (+616554)	14.1953	39.3523	35.7481	yes	1.03153e-06
chr12	46949382	46950399	SLC38A2 (-183246), SLC38A4 (+269889)	87.1664	293.034	286.005	yes	1.47185e-06
chr20	57482219	57483494	TH1L (-73454), GNAS (+54821)	73.4322	280.398	273.729	yes	1.72702e-06
chr12	86229196	86229813	RASSF9 (+813)	16.4534	33.985	30.4711	yes	1.94591e-06
chr10	45473806	45474764	C10orf10 (+45)	59.6946	271.352	264.919	yes	2.14188e-06
chr13	99843811	99844410	DOCK9 (-105451), UBAC2 (-8568)	9.27595	21.1909	17.9352	yes	2.28279e-06
chr1	52126221	52127356	OSBPL9 (+44243), NRD1 (+217820)	67.654	270.226	263.813	yes	2.39301e-06
chr7	134570957	134571954	AGBL3 (-99803), CALD1 (+107292)	81.2147	289.521	282.599	yes	2.58527e-06
chr3	8699611	8700826	CAV3 (-75267), LMCD1 (+156708)	56.7895	256.549	250.381	yes	2.79559e-06
chr13	113832465	113833061	PROZ (+19795), PCID2 (+30266)	10.5184	20.1225	16.8901	yes	2.98245e-06
chr1	8772235	8773472	RERE (+104845), SLC45A1 (+388464)	85.5623	309.526	301.706	yes	3.1486e-06
chr9	107049151	107049643	OR13F1 (-217147), SMC2 (+192856)	14.11	29.9032	26.4595	yes	3.30366e-06
chr5	124074452	124075285	ZNF608 (+5996)	14.6994	42.0281	38.382	yes	3.50051e-06
chr11	9587328	9588203	WEE1 (-7462), ZNF143 (+105254)	63.0059	253.496	247.37	yes	3.69708e-06
chr4	189907265	189908002	HSP90AA4P (-486665), TRIML1 (+847036)	72.7084	252.337	246.232	yes	3.88223e-06
chr9	134553610	134554502	UCK1 (-147394), RAPGEF1 (+31173)	56.5496	236.688	230.856	yes	4.06387e-06
chr9	132082950	132083438	METTL11A (-305241), PPP2R4 (+209966)	16.2427	39.5201	35.9137	yes	4.259e-06
chr5	58612866	58613738	PDE4D (+576319), RAB3C (+734363)	51.4017	235.841	230.02	yes	4.43574e-06
chr11	10690860	10691816	CTR9 (-81473), MRVI1 (-17490)	41.2689	218.304	212.718	yes	4.60576e-06
chr5	124141813	124142644	ZNF608 (-61364)	19.4881	61.7651	57.8709	yes	4.77732e-06
chr9	2570505	2571244	VLDLR (-50918), SMARCA2 (+555533)	54.1431	241.186	235.281	yes	4.93499e-06
chr6	65230110	65230436	AK302514 (-781081), PHF3 (+873841)	4.49193	6.6833	3.9639	yes	5.08531e-06
chr1	144941036	144941780	PPIAL4A (-577162), PDE4DIP (+53625)	41.9305	221.793	216.166	yes	5.22815e-06
chr10	45248030	45248910	CXCL12 (-367925), TMEM72 (-158294)	53.6844	232.507	226.737	yes	5.36395e-06
chrX	153553437	153554425	TKTL1 (+29904), FLNA (+49075)	40.8909	214.826	209.289	yes	5.4901e-06
chr1	231173623	231174365	TRIM67 (-124680), ARV1 (+59171)	55.903	222.688	217.042	yes	5.60729e-06
chr13	42490542	42491231	KIAA0564 (+44334), C13orf15 (+459345)	71.6848	230.054	224.317	yes	5.72707e-06
chr5	88080583	88082281	TMEM161B (-516767), MEF2C (+118490)	48.8809	142.807	138.073	yes	5.85052e-06
chr5	28397306	28398338	NONE	61.6307	220.258	214.648	yes	5.96998e-06
chr10	114250289	114251070	TCF7L2 (-459329), VTI1A (+43924)	13.5244	26.3633	22.9908	yes	6.0838e-06
chr10	112326272	112326785	SMC3 (-920)	15.9723	51.8549	48.0814	yes	6.19246e-06
chr4	19754074	19754981	SLIT2 (-500707)	81.3935	280.275	273.609	yes	6.30268e-06
chr4	173883588	173884236	GALNT7 (-205992)	76.4966	250.035	243.983	yes	6.40815e-06
chr7	41228153	41228826	INHBA (+514216)	60.9433	218.206	212.624	yes	6.51261e-06
chr1	65935566	65936197	PDE4B (-322974), LEPROT (+49751)	47.19	146.144	141.378	yes	6.61396e-06
chr4	38192169	38193024	KLF3 (-473193), PTTG2 (+230541)	54.5212	243.097	237.168	yes	6.71083e-06
chr4	124370948	124371400	SPRY1 (+53218)	15.1981	30.8884	27.4264	yes	6.80404e-06
chr15	58623911	58624765	LIPC (-99837), AQP9 (+193930)	71.3852	245.862	239.883	yes	6.89478e-06
chr7	146658597	146659292	CNTNAP2 (+845492)	65.7144	222.359	216.716	yes	6.99048e-06
chr12	69446645	69447080	CPSF6 (-186454), CPM (-119884)	7.5371	13.5471	10.5109	yes	7.08233e-06
chr11	66556759	66557552	SPTBN2 (-68286), RCE1 (-53727)	16.9789	63.8781	59.9626	yes	7.1882e-06
chr11	9634433	9635190	SWAP70 (-50816), WEE1 (+39584)	57.4279	219.579	213.982	yes	7.29249e-06
chr10	118907846	118908346	KCNK18 (-48904), VAX1 (-10284)	15.5815	44.7429	41.0642	yes	7.39248e-06
chr3	64224694	64225121	PRICKLE2 (-13777), ADAMTS9 (+448457)	5.24804	8.41215	5.58072	yes	7.49068e-06
chr16	66416877	66417294	BEAN1 (-44114), CDH5 (+16561)	17.2024	39.3002	35.7003	yes	7.58938e-06
chr2	27938146	27938707	MRPL33 (-56157), SUPT7L (-51978)	74.6137	241.122	235.222	yes	7.68395e-06
chr8	123981585	123982303	DERL1 (+72704), ZHX2 (+188043)	27.0596	82.8999	78.7716	yes	7.77949e-06
chr10	92690862	92691471	PCGF5 (-289202), ANKRD1 (-10135)	23.5949	102.476	98.1458	yes	7.87393e-06
chr7	114058109	114058650	FOXP2 (+3328)	23.1833	58.1655	54.3158	yes	7.96655e-06
chr4	110128145	110128598	AGXT2L1 (-444137), COL25A1 (+95427)	14.7797	29.3634	25.9293	yes	8.06013e-06
chr6	21753800	21754593	SOX4 (+160225), PRL (+548885)	55.497	244.024	238.074	yes	8.16215e-06
chr14	71654363	71654707	SIPA1L1 (-341494), PCNX (+280413)	7.76841	16.3197	13.1911	yes	8.26088e-06
chr1	120550872	120551368	ADAM30 (-111973), NOTCH2 (+61197)	18.3185	41.7993	38.1659	yes	8.35894e-06
chr16	15905437	15906489	MYH11 (+44924), NDE1 (+161880)	55.8854	245.953	239.971	yes	8.45422e-06
chr17	42188241	42189003	HDAC5 (+12392), G6PC3 (+40524)	52.003	208.389	202.934	yes	8.54927e-06
chr3	49675808	49676423	APEH (-35319), BSN (+84194)	69.5795	225.64	219.965	yes	8.64149e-06
chr11	36650152	36650954	RAG2 (-30724)	64.7693	218.128	212.55	yes	8.73301e-06
chr10	24297393	24298201	KIAA1217 (-199923), PTF1A (+816337)	66.4546	210.344	204.863	yes	8.82807e-06
chrX	41327664	41328425	GPR34 (-220181), NYX (+21332)	67.2098	250.946	244.865	yes	8.92553e-06
chr19	13253735	13254425	STX10 (+6907), NACC1 (+24971)	45.6607	215.783	210.242	yes	9.02187e-06
chrX	22317934	22319138	DDX53 (-699542), ZNF645 (+27506)	33.4688	201.36	195.993	yes	9.12095e-06
chr3	112458107	112458504	CCDC80 (-98329), CD200R1L (+106491)	17.8107	43.7294	40.059	yes	9.22172e-06
chr3	189900833	189901554	LEPREL1 (-62286), CLDN1 (+139041)	64.7693	218.128	212.55	yes	9.3214e-06
chr7	123314275	123314658	LMOD2 (+18606), WASL (+74649)	14.3613	27.8549	24.4473	yes	9.42258e-06
chr12	43732429	43733131	PRICKLE1 (-855364), ADAMTS20 (+212944)	65.1473	220.242	214.634	yes	9.52836e-06
chr1	46268261	46269016	MAST2 (-646)	65.4526	221.909	216.28	yes	9.63229e-06
chr1	21900462	21901221	ALPL (+64984), RAP1GAP (+77506)	51.2266	206.709	201.276	yes	9.73497e-06
chr10	30933224	30933905	AK302694 (-47638), LYZL2 (-14918)	47.6021	197.454	192.13	yes	9.83796e-06
chr17	80250385	80250892	CSNK1D (-19045), CD7 (+24841)	25.0004	135.74	131.078	yes	9.9478e-06
chr1	221016579	221017619	HLX (-35644), MARC1 (+57060)	82.1598	293.948	286.864	yes	1.00566e-05
chr1	234679958	234680896	TARBP1 (-65578), IRF2BP2 (+64844)	48.9764	210.982	205.494	yes	1.01682e-05
chr6	12371698	12372424	PHACTR1 (-344976), EDN1 (+81532)	78.6218	263.712	257.431	yes	1.02888e-05
chr2	64054846	64055290	UGP2 (-13946), MDH1 (+238783)	9.65868	21.8929	18.6194	yes	1.04132e-05
chr13	107009447	107010083	EFNB2 (+177623), DAOA (+891200)	43.9763	132.753	128.118	yes	1.05382e-05
chr10	116264793	116265319	AFAP1L2 (-100541), ABLIM1 (+153002)	16.9677	50.2828	46.5246	yes	1.06633e-05
chr15	67164762	67165061	SMAD3 (-193283), SMAD6 (+170238)	6.29699	9.79414	6.90249	yes	1.07878e-05
chr19	45393373	45394127	TOMM40 (-727)	49.5991	206.47	201.038	yes	1.09136e-05
chr1	182205098	182205794	ZNF648 (-174599), GLUL (+155093)	54.9373	197.745	192.421	yes	1.10367e-05
chr1	221785523	221786307	DUSP10 (+129601), HLX (+733172)	66.2815	224.48	218.813	yes	1.1161e-05
chr17	39560143	39560842	KRT31 (-6649), KRT37 (+20329)	44.104	204.965	199.558	yes	1.12827e-05
chr19	10946971	10947598	TMED1 (-302)	49.9845	216.59	211.031	yes	1.14024e-05
chr11	77530407	77530797	RSF1 (+1278)	4.37202	15.5586	12.4515	yes	1.15231e-05
chr5	81847668	81848179	ATP6AP1L (+247171), TMEM167A (+525348)	19.2201	44.2005	40.5272	yes	1.16547e-05
chr19	49376092	49376730	PLEKHA4 (-4527), PPP1R15A (+762)	47.5902	203.547	198.153	yes	1.17929e-05
chr8	82106007	82106514	FABP5 (-86457), PAG1 (-81958)	19.6058	45.7983	42.1024	yes	1.19376e-05
chr7	22587744	22588582	IL6 (-178603), STEAP1B (-48262)	62.3119	207.609	202.164	yes	1.20826e-05
chr4	145277315	145277954	HHIP (-289513), GYPA (-215731)	64.9901	203.838	198.44	yes	1.2226e-05
chr6	12608329	12609313	PHACTR1 (-108216), EDN1 (+318292)	61.2243	188.789	183.573	yes	1.23713e-05
chr12	68959142	68959785	MDM1 (-233303), RAP1B (-45155)	21.2524	69.1872	65.2106	yes	1.25134e-05
chr6	151077215	151077925	MTHFD1L (-109245), PLEKHG1 (+156571)	54.166	188.819	183.603	yes	1.26569e-05
chr10	61942398	61942861	CCDC6 (-276216), ANK3 (+207004)	12.0642	39.4676	35.862	yes	1.28005e-05
chr4	19825027	19825962	SLIT2 (-429740)	73.5677	236.685	230.854	yes	1.2944e-05
chr6	143206254	143207077	HIVEP2 (+59672), GPR126 (+583610)	46.456	198.002	192.673	yes	1.30887e-05
chr7	25887197	25887941	NPVF (-619464), NFE2L3 (-304278)	58.643	197.329	192.009	yes	1.32344e-05
chr8	66876901	66877342	PDE7A (-123153), DNAJC5B (-56669)	21.2652	48.5976	44.8641	yes	1.33806e-05
chr11	65463216	65463800	RELA (-33065), KAT5 (-15965)	25.537	89.2543	85.0619	yes	1.35306e-05
chr2	24925494	24926182	PTRHD1 (+90413), NCOA1 (+118493)	60.1783	184.524	179.355	yes	1.36796e-05
chr13	70139315	70139938	KLHL1 (+542998)	32.2566	89.531	85.3337	yes	1.38268e-05
chr13	43628678	43629606	DNAJC15 (+31780), ENOX1 (+574471)	55.1289	178.631	173.521	yes	1.39813e-05
chr5	142465965	142467301	ARHGAP26 (+316341), NR3C1 (+317412)	36.8268	187.395	182.191	yes	1.41356e-05
chr4	83733010	83733791	SCD5 (-13391), SEC31A (+79018)	49.6495	147.382	142.602	yes	1.42926e-05
chr11	17407971	17408622	KCNJ11 (+1909)	35.7871	180.651	175.523	yes	1.44503e-05
chr2	65886141	65886466	MEIS1 (-776228), SPRED2 (-226648)	7.24574	10.6813	7.74748	yes	1.46053e-05
chr4	153186031	153186836	PET112 (-504259), FBXW7 (+269751)	76.0782	247.802	241.794	yes	1.47587e-05
chr13	94439044	94439552	GPC6 (+560220), DCT (+692638)	13.3152	26.3633	22.9908	yes	1.49148e-05
chr16	73127394	73128006	ZFHX3 (-45426)	37.1713	107.948	103.564	yes	1.50732e-05
chr9	137443500	137444259	COL5A1 (-89772), RXRA (+225564)	37.1103	189.088	183.86	yes	1.52381e-05
chr6	70604365	70604907	COL19A1 (+28188), COL9A1 (+408150)	17.2198	51.6897	47.9168	yes	1.5404e-05
chr1	212769465	212770117	ATF3 (-12179), NENF (+163562)	55.9598	195.862	190.558	yes	1.55746e-05
chr11	13283037	13283689	ARNTL (-15962), RASSF10 (+252393)	45.4479	192.485	187.219	yes	1.57424e-05
chr5	36666853	36667577	NIPBL (-209646), SLC1A3 (+60758)	37.9609	194.185	188.9	yes	1.59119e-05
chr4	125861560	125861883	FAT4 (-375845)	7.66653	11.3293	8.368	yes	1.60789e-05
chr19	47616257	47617133	ZC3H4 (+314)	69.5354	255.6	249.434	yes	1.62434e-05
chr5	56909366	56910264	ACTBL2 (-131179), PLK2 (+846151)	73.7769	238.902	233.036	yes	1.64077e-05
chr17	78830185	78830606	CHMP6 (-135245), RPTOR (+311771)	13.3073	33.2577	29.7555	yes	1.65706e-05
chr1	212407842	212408592	INTS7 (-199215), PPP2R5A (-50662)	46.708	199.847	194.495	yes	1.67323e-05
chr7	82748778	82749262	CACNA2D1 (-675989), PCLO (+43177)	24.4033	58.8635	55.0012	yes	1.68935e-05
chr12	80581429	80582083	PPP1R12A (-252778), OTOGL (-21477)	22.6386	75.2486	71.2011	yes	1.70537e-05
chr3	113549362	113549900	GRAMD1C (-8050), ATP6V1A (+83765)	19.1101	60.3024	56.4255	yes	1.72154e-05
chr5	32193552	32194246	GOLPH3 (-19474), MTMR12 (+119215)	37.8664	194.185	188.9	yes	1.73782e-05
chr12	102285182	102285656	DRAM1 (+14314), CCDC53 (+170480)	23.7504	59.8378	55.9668	yes	1.75413e-05
chr4	138466420	138467071	PCDH18 (-13117), SLC7A11 (+696757)	55.7848	167.627	162.633	yes	1.77094e-05
chr5	123218412	123219185	CSNK1G3 (+371006), ZNF608 (+862066)	17.2902	37.1404	33.5739	yes	1.78763e-05
chr16	4103957	4104569	CREBBP (-174142), ADCY9 (+61923)	43.1526	164.414	159.458	yes	1.80409e-05
chr9	33289946	33290671	NFX1 (-109)	59.0985	195.101	189.804	yes	1.82042e-05
chrX	133144446	133145156	PHF6 (-362541), GPC3 (-25128)	17.8107	43.7294	40.059	yes	1.83677e-05
chr6	150724500	150725112	PLEKHG1 (-196193), IYD (+34778)	47.991	170.63	165.605	yes	1.85289e-05
chr6	25962375	25963084	TRIM38 (-341)	60.0436	199.256	193.915	yes	1.86881e-05
chr12	65930819	65931272	HMGA2 (-287194), MSRB3 (+258279)	5.16471	10.0802	7.18363	yes	1.88453e-05
chr9	134552624	134553265	UCK1 (-146283), RAPGEF1 (+32284)	44.5085	176.299	171.215	yes	1.90002e-05
chr9	86736965	86737550	RMI1 (+141621), SLC28A3 (+218436)	29.9883	80.569	76.461	yes	1.91533e-05
chr1	184797030	184797637	EDEM3 (-73293), FAM129A (+146348)	47.5117	170.874	165.846	yes	1.93044e-05
chr17	75117917	75118353	SEC14L1 (-18870), MGAT5B (+253337)	16.4807	43.4296	39.7701	yes	1.94532e-05
chr17	55619144	55619740	MSI2 (+285511), MRPS23 (+307991)	41.8307	180.832	175.698	yes	1.96012e-05
chr1	9982213	9982937	CTNNBIP1 (-12259), LZIC (+20265)	44.6676	170.658	165.632	yes	1.97478e-05
chr1	145218798	145219954	NBPF10 (-73995), NOTCH2NL (+10265)	40.8909	214.826	209.289	yes	1.9893e-05
chr15	99440023	99440738	PGPEP1L (+108504), IGF1R (+247620)	8.21476	26.5338	23.1573	yes	2.00367e-05
chr8	37160091	37160793	ZNF703 (-392859), KCNU1 (+518600)	37.0046	147.693	142.908	yes	2.01809e-05
chr7	94284373	94284833	PEG10 (-1079), SGCE (+918)	19.9698	46.7329	43.0249	yes	2.03244e-05
chr19	1207407	1208053	STK11 (+1932)	35.2036	181.599	176.462	yes	2.0466e-05
chr7	120636386	120636894	WNT16 (-332450), C7orf58 (+7889)	18.3539	57.3998	53.5557	yes	2.06057e-05
chr6	134785766	134786572	SGK1 (-146973), ALDH8A1 (+485091)	64.7809	203.838	198.44	yes	2.07436e-05
chr5	131750490	131751186	SLC22A5 (+45437), IRF1 (+75627)	31.2078	116.927	112.453	yes	2.08805e-05
chr14	35180273	35180874	CFL2 (+3455)	49.5085	144.85	140.092	yes	2.10158e-05
chr3	149057615	149058414	TM4SF18 (-6756), TM4SF1 (+37553)	46.998	134.687	130.035	yes	2.11512e-05
chr8	102167823	102168236	YWHAZ (-202809), ZNF706 (+49930)	14.3545	35.0792	31.5478	yes	2.12862e-05
chr7	16700384	16701143	TSPAN13 (-92587), BZW2 (+15005)	55.7848	167.627	162.633	yes	2.14228e-05
chr1	47890023	47890553	FOXD2 (-11401), FOXE3 (+8544)	42.8998	139.109	134.41	yes	2.15576e-05
chr6	9405445	9406118	SLC35B3 (-969988), OFCC1 (+533800)	54.1838	174.552	169.485	yes	2.16914e-05
chr7	87376543	87376982	DBF4 (-128781), ABCB1 (-34124)	16.3783	35.8411	32.2924	yes	2.18242e-05
chr5	66583353	66584168	PIK3R1 (-927823), CD180 (-91144)	55.9783	191.947	186.687	yes	2.19568e-05
chr7	21115483	21116235	SP4 (-351830), SP8 (-289351)	55.1572	165.533	160.562	yes	2.20899e-05
chr9	134483941	134484739	UCK1 (-77678), RAPGEF1 (+100889)	51.3649	172.937	167.887	yes	2.22225e-05
chr4	188399794	188400538	FAT1 (-755179), ZFP42 (-516759)	57.6677	176.042	170.96	yes	2.23547e-05
chr3	87037387	87037823	VGLL3 (+2652)	15.6222	34.3355	30.813	yes	2.24859e-05
chr8	30112117	30112857	RBPMS (-129457), DCTN6 (+98674)	47.7568	148.444	143.65	yes	2.26154e-05
chr10	4285722	4286329	AKR1E2 (-582376), KLF6 (-458553)	45.7428	130.657	126.046	yes	2.27441e-05
chr14	89770140	89770730	FOXN3 (+315059), TTC8 (+479517)	19.0581	45.8337	42.1375	yes	2.28731e-05
chr6	167104538	167105215	BRP44L (-308391), RPS6KA2 (+170894)	36.7526	145.948	141.185	yes	2.30019e-05
chr7	26574331	26575163	SNX10 (+243232), SKAP2 (+329594)	62.69	209.706	204.234	yes	2.31294e-05
chr4	120650290	120652062	PDE5A (-101195), MAD2L1 (+336837)	37.1307	147.693	142.908	yes	2.3259e-05
chr6	8944501	8945351	SLC35B3 (-509132), OFCC1 (+994656)	37.3827	149.441	144.637	yes	2.339e-05
chr6	76198600	76199151	TMEM30A (-204244), SENP6 (-112746)	33.6086	87.8506	83.669	yes	2.35196e-05
chrX	114849216	114849917	AGTR2 (-452391), PLS3 (+21748)	23.3319	92.2385	88.0155	yes	2.36489e-05
chr6	13269345	13269949	TBC1D7 (+59140), PHACTR1 (+552610)	40.8493	140.911	136.195	yes	2.37772e-05
chr10	116392917	116393461	AFAP1L2 (-228674), ABLIM1 (+24869)	13.8074	37.3926	33.82	yes	2.39059e-05
chr5	65266547	65267124	SREK1 (-173249), ERBB2IP (+44454)	9.91072	23.0554	19.755	yes	2.40341e-05
chr4	187750828	187751474	FAT1 (-106164)	45.6775	140.561	135.852	yes	2.41612e-05
chr6	22613739	22614373	PRL (-310974)	35.9965	140.739	136.028	yes	2.42876e-05
chr6	89849212	89849816	SRSF12 (-21714), PM20D2 (-6255)	11.801	30.322	26.8719	yes	2.44143e-05
chr7	13959562	13960289	ETV1 (+69716)	42.6754	177.916	172.818	yes	2.45413e-05
chr2	134575336	134576317	MGAT5 (-436003), NCKAP5 (-249796)	46.9601	199.847	194.495	yes	2.46668e-05
chr14	95067035	95067355	SERPINA3 (-11439), SERPINA5 (+19464)	5.41471	6.95302	4.20158	yes	2.4791e-05
chr12	26306126	26306803	SSPN (-42041), BHLHE41 (-28462)	46.4561	146.22	141.453	yes	2.49174e-05
chr1	51730035	51730714	RNF11 (+28430), TTC39A (+80410)	31.345	150.927	146.112	yes	2.50423e-05
chr9	28212874	28213550	MOB3B (-683362), LINGO2 (+506091)	53.6927	161.36	156.436	yes	2.5167e-05
chr1	66727873	66728458	SGIP1 (-271659), PDE4B (+469310)	26.2077	68.3327	64.3626	yes	2.52905e-05
chr10	29887598	29888259	SVIL (+35972), LYZL1 (+309939)	45.7867	189.321	184.092	yes	2.54136e-05
chr1	6669333	6669860	PHF13 (-4159)	36.5246	127.94	123.358	yes	2.5537e-05
chr2	33516159	33517019	RASGRP3 (-222353), LTBP1 (+344220)	36.7526	145.948	141.185	yes	2.56593e-05
chr8	76086991	76087552	HNF4G (-364931), CRISPLD1 (+190564)	15.6165	32.4291	28.9392	yes	2.57812e-05
chr9	97460126	97460711	C9orf3 (-61512), FBP1 (-58496)	11.4026	35.881	32.3312	yes	2.59025e-05
chr5	17340810	17341622	BASP1 (+123466)	43.3552	193.274	187.996	yes	2.60229e-05
chr4	152236238	152236953	PRSS48 (+38271), PET112 (+445579)	49.2853	153.086	148.244	yes	2.61441e-05
chr5	148941248	148941855	ARHGEF37 (-19583), CSNK1A1 (-10545)	40.6592	165.345	160.376	yes	2.62646e-05
chr7	66565746	66566634	TYW1 (+104373)	62.4899	224.37	218.707	yes	2.63841e-05
chr6	11270057	11271094	TMEM170B (-267935), NEDD9 (-37661)	49.1817	193.137	187.858	yes	2.65032e-05
chr11	9596814	9597559	WEE1 (+1959)	31.156	149.307	144.506	yes	2.66213e-05
chr15	39696891	39697531	RASGRP1 (-840204), THBS1 (-176069)	45.8665	140.561	135.852	yes	2.67382e-05
chr22	24798392	24799125	ADORA2A (-24771), SPECC1L (+131969)	41.1632	168.919	163.914	yes	2.68547e-05
chr11	60838006	60838692	CD5 (-31581), CD6 (+99236)	50.0456	180.253	175.131	yes	2.69711e-05
chr6	163760017	163760648	PARK2 (-611499), QKI (-75342)	40.0291	163.563	158.612	yes	2.70868e-05
chr3	111454148	111454547	PHLDB2 (-124220), PLCXD2 (+60825)	9.9857	19.1112	15.9085	yes	2.72027e-05
chr3	169259850	169260866	MECOM (+121205)	53.4276	170.489	165.466	yes	2.73184e-05
chr6	83620512	83620906	UBE2CBP (+154836), TPBG (+546748)	13.5244	26.3633	22.9908	yes	2.74337e-05
chr9	84113844	84114272	TLE1 (+189538)	16.1893	35.8411	32.2924	yes	2.75508e-05
chr5	64494470	64494795	ADAMTS6 (+283071), CWC27 (+429878)	5.98179	7.99793	5.1825	yes	2.76688e-05
chr1	11850752	11851357	MTHFR (+15105), AGTRAP (+54913)	38.7201	163.122	158.18	yes	2.77858e-05
chr1	218633140	218633833	LYPLAL1 (-713705), TGFB2 (+114811)	41.0372	168.919	163.914	yes	2.79037e-05
chr1	25875789	25876427	MAN1C1 (-67851), LDLRAP1 (+6032)	49.3609	171.14	166.11	yes	2.8021e-05
chr1	153978465	153979135	RPS27 (+15561), NUP210L (+148792)	45.4975	163.288	158.343	yes	2.81395e-05
chr10	99469117	99469653	MARVELD1 (-4080)	13.8111	34.1387	30.6212	yes	2.82616e-05
chr15	99526449	99527221	PGPEP1L (+22050), IGF1R (+334074)	47.3677	158.294	153.401	yes	2.83839e-05
chr17	59315780	59316640	TBX2 (-161047), BCAS3 (+561038)	43.398	165.118	160.154	yes	2.85091e-05
chr5	26553181	26553735	CDH9 (+485231)	40.2811	163.563	158.612	yes	2.86357e-05
chr19	3450711	3451443	C19orf77 (+29463), NFIC (+84512)	41.6673	172.508	167.466	yes	2.87619e-05
chrX	24512728	24513339	PDK3 (+29690), PCYT1B (+152421)	26.0589	143.267	138.529	yes	2.88879e-05
chr21	18914523	18915271	CXADR (+29673), BTG3 (+70371)	57.7985	182.165	177.024	yes	2.90139e-05
chr14	55118442	55119686	SAMD4A (+84734), GCH1 (+250478)	52.5892	166.235	161.258	yes	2.91396e-05
chr10	33798012	33798842	NRP1 (-174594)	54.3728	174.552	169.485	yes	2.92644e-05
chr7	37071290	37072037	AOAH (-307510), ELMO1 (+416891)	50.8532	158.138	153.249	yes	2.93883e-05
chr5	58598718	58599850	PDE4D (+590337), RAB3C (+720345)	55.788	193.851	188.568	yes	2.95116e-05
chr6	73819582	73819849	KHDC1 (+153191), KCNQ5 (+488145)	6.92693	10.1966	7.28042	yes	2.9636e-05
chr3	80782858	80783352	ROBO1 (-966046)	6.54887	10.1966	7.28042	yes	2.97611e-05
chr6	83040862	83041302	IBTK (-83634), TPBG (-32879)	11.6526	22.8283	19.5318	yes	2.98868e-05
chr7	1249806	1250445	ZFAND2A (-50271), UNCX (-22528)	40.5331	165.345	160.376	yes	3.00118e-05
chr5	5159624	5160419	ADAMTS16 (+19579)	41.5413	170.712	165.685	yes	3.01367e-05
chr5	135393729	135394480	SMAD5 (-74431), TGFBI (+29521)	40.0124	148.703	143.908	yes	3.02608e-05
chr10	71562240	71562683	COL13A1 (+818)	11.4971	35.881	32.3312	yes	3.03857e-05
chr13	77550513	77551165	KCTD12 (-90299), CLN5 (-15220)	63.5836	209.79	204.316	yes	3.05103e-05
chr12	45809041	45809581	ARID2 (-314309), PLEKHA8P1 (-199522)	38.4069	151.392	146.569	yes	3.06393e-05
chr1	47108954	47109614	MOB3C (-28479), ATPAF1 (+24815)	39.7303	146.899	142.12	yes	3.07671e-05
chr17	73101654	73102085	ARMC7 (-4212)	12.7271	32.2298	28.7486	yes	3.0894e-05
chr20	52227973	52228584	ZNF217 (-28572), BCAS1 (+459025)	42.9483	152.404	147.576	yes	3.102e-05
chrX	13241973	13242753	FAM9C (-179446), ATXN3L (+96155)	47.0007	146.466	141.694	yes	3.11467e-05
chr16	73102790	73103569	ZFHX3 (-20906)	43.9308	142.911	138.174	yes	3.12748e-05
chr4	48803704	48804533	OCIAD1 (-29204), FRYL (-21803)	49.8888	154.115	149.268	yes	3.14045e-05
chr12	26451529	26452637	SSPN (+103577), ITPR2 (+534048)	33.6133	165.658	160.685	yes	3.15331e-05
chr5	90562160	90562549	ARRDC3 (+116794), GPR98 (+707738)	8.25012	13.7287	10.6791	yes	3.16616e-05
chr3	45036569	45037406	CLEC3B (-30771), EXOSC7 (+19247)	58.2243	194.385	189.096	yes	3.17896e-05
chr10	25371291	25372078	GPR158 (-92605), THNSL1 (+66177)	38.2648	152.949	148.111	yes	3.19173e-05
chr11	27040342	27041170	BBOX1 (-21753), FIBIN (+25128)	41.7933	172.508	167.466	yes	3.20471e-05
chr4	54568756	54569426	LNX1 (-111367), CHIC2 (+361724)	29.9273	141.261	136.541	yes	3.21773e-05
chr22	39320197	39320998	APOBEC3B (-57807), CBX6 (-52340)	33.9802	130.43	125.823	yes	3.23087e-05
chr6	111824166	111825196	REV3L (-20249), TRAF3IP2 (+102793)	20.4551	49.8098	46.0654	yes	3.24406e-05
chr11	47788865	47789509	AGBL2 (-52259), NUP160 (+80870)	37.0452	154.398	149.549	yes	3.25723e-05
chr18	54774373	54774937	TXNL1 (-468385), ST8SIA3 (-245066)	33.0981	127.028	122.451	yes	3.27088e-05
chr8	20164031	20164606	LZTS1 (-51516)	39.0209	158.239	153.348	yes	3.28518e-05
chrX	40714630	40715190	USP9X (-229978), MED14 (-120106)	26.4303	119.227	114.731	yes	3.30152e-05
chr3	14494282	14495114	SLC6A6 (+50592), GRIP2 (+88890)	44.6182	146.73	141.956	yes	3.31817e-05
chr6	27059366	27059973	ZNF322 (-399690), HIST1H2BJ (+40905)	47.8349	138.737	134.044	yes	3.33544e-05
chr13	36737764	36738555	DCLK1 (-32646), CCDC169-SOHLH2 (+133832)	78.9463	278.501	271.884	yes	3.35263e-05
chr5	40410397	40411559	DAB2 (-985643), PTGER4 (-269054)	32.5807	121.926	117.405	yes	3.36987e-05
chr10	101064452	101064755	HPSE2 (-68972), CNNM1 (-24252)	7.28533	13.4959	10.4626	yes	3.38705e-05
chr4	67777602	67777987	CENPC1 (+633461)	13.3152	26.3633	22.9908	yes	3.40418e-05
chr7	69414125	69414612	AUTS2 (+350464)	21.4744	48.5976	44.8641	yes	3.4212e-05
chr17	45972910	45973466	SP2 (-328)	37.2567	147.693	142.908	yes	3.43837e-05
chr16	29822438	29823009	C16orf53 (-4804), PRRT2 (-685), MAZ (+4869)	38.3197	139.724	135.021	yes	3.45576e-05
chr11	86278416	86278944	ME3 (+104560), C11orf73 (+265427)	23.0427	67.4043	63.4502	yes	3.47334e-05
chr8	24224570	24225366	ADAMDEC1 (-16830), ADAM28 (+73388)	49.2993	144.85	140.092	yes	3.49092e-05
chr4	83755069	83755437	SCD5 (-35243), SEC31A (+57166)	6.86596	16.4086	13.2772	yes	3.50843e-05
chr7	80500134	80500986	SEMA3C (+48107), CD36 (+224915)	15.4332	32.8437	29.3457	yes	3.5259e-05
chr9	138029154	138029813	PPP1R26 (-342164), OLFM1 (+62395)	17.6276	141.032	136.314	yes	3.54329e-05
chr13	75747894	75748540	TBC1D4 (+308033)	11.4229	29.0782	25.6511	yes	3.5606e-05
chr19	41426471	41427488	CYP2B7P1 (-3190)	42.3987	148.304	143.514	yes	3.57791e-05
chr8	110586410	110586993	EBAG9 (+34773), SYBU (+70349)	34.3359	96.8224	92.549	yes	3.59513e-05
chr12	99146495	99146911	APAF1 (+107625)	14.5094	35.0792	31.5478	yes	3.61234e-05
chr8	119456325	119456786	EXT1 (-332498), TNFRSF11B (+507827)	26.7748	70.0571	66.0666	yes	3.62967e-05
chr22	23525341	23525861	BCR (+3049)	37.7554	137.94	133.259	yes	3.64692e-05
chr2	1820988	1821539	PXDN (-72973), MYT1L (+513781)	43.5982	132.753	128.118	yes	3.66418e-05
chr13	100523616	100524124	ZIC5 (+100308), CLYBL (+264951)	24.4279	60.6541	56.7715	yes	3.68141e-05
chr19	30520752	30521534	ZNF536 (-342185), URI1 (+87997)	47.6257	138.737	134.044	yes	3.69853e-05
chr10	28491833	28492473	ARMC4 (-204176), MPP7 (+78914)	29.5696	108.636	104.247	yes	3.71588e-05
chr17	39010407	39011004	KRT10 (-31843), KRT12 (+12756)	31.0818	116.927	112.453	yes	3.73361e-05
chr3	73240018	73240540	PPP4R2 (+194160), PDZRN3 (+433793)	14.8661	31.3661	27.8953	yes	3.75129e-05
chr3	140671564	140672335	SPSB4 (-98793), SLC25A36 (+11288)	50.7638	148.949	144.151	yes	3.76912e-05
chr7	44297365	44298018	YKT6 (+57114), CAMK2B (+67538)	22.2784	115.139	110.688	yes	3.78745e-05
chr12	68671459	68671900	IL22 (-24399), MDM1 (+54481)	10.6668	26.6287	23.2476	yes	3.80605e-05
chr1	170137375	170137964	GORAB (-363593), METTL11B (+22482)	45.3347	131.241	126.624	yes	3.82456e-05
chr4	106887153	106887486	NPNT (+70723), TBCK (+350103)	6.35985	9.08008	6.21328	yes	3.84309e-05
chr12	45662327	45663066	ARID2 (-460923), PLEKHA8P1 (-52908)	30.6712	178.913	173.802	yes	3.86309e-05
chr2	161522717	161523328	TANK (-470443), RBMS1 (-172705)	56.2033	169.724	164.709	yes	3.88508e-05
chr10	65466788	65467532	REEP3 (+186037)	54.5421	221.9	216.272	yes	3.90732e-05
chr7	104583919	104584505	MLL5 (-70425), LHFPL3 (+615108)	11.1303	48.7417	45.0068	yes	3.92974e-05
chr14	37503907	37504671	SLC25A21 (+137576), PAX9 (+377516)	51.4919	175.918	170.841	yes	3.95225e-05
chr1	101669611	101670106	DPH5 (-178497), S1PR1 (-32446)	10.5184	20.1225	16.8901	yes	3.97512e-05
chr1	65363662	65364226	JAK1 (+68243), RAVER2 (+153166)	23.7767	79.5073	75.4155	yes	3.99824e-05
chr5	173762846	173763426	MSX2 (-388439), HMP19 (+290412)	44.4129	157.639	152.752	yes	4.02151e-05
chr16	75339246	75339893	BCAR1 (-39665), CFDP1 (+127817)	19.4881	61.7651	57.8709	yes	4.04477e-05
chr15	56115154	56115981	PRTG (-80391), NEDD4 (+93761)	57.5862	188.897	183.671	yes	4.06806e-05
chr5	67729823	67730363	SLC30A5 (-659683), PIK3R1 (+218509)	17.8107	43.7294	40.059	yes	4.09142e-05
chr7	112093525	112093951	C7orf53 (-27170), IFRD1 (+30539)	17.2193	39.6317	36.0241	yes	4.11508e-05
chr11	86175495	86175892	C11orf73 (+162441), ME3 (+207546)	11.8752	38.2629	34.6782	yes	4.13879e-05
chr12	2445111	2445935	FKBP4 (-458585), CACNA1C (+283107)	52.5891	166.235	161.258	yes	4.16274e-05
chr3	27335291	27335972	NEK10 (+75280), LRRC3B (+671332)	49.08	154.404	149.551	yes	4.18678e-05
chr5	71126368	71126975	MAP1B (-276446), CARTPT (+111682)	28.098	75.2785	71.2275	yes	4.21074e-05
chr5	82805339	82805786	VCAN (+38070), HAPLN1 (+211333)	13.7336	26.3633	22.9908	yes	4.23456e-05
chr2	210360406	210361718	MAP2 (-83341)	59.1322	180.275	175.15	yes	4.2583e-05
chr11	88135274	88135878	CTSC (-64635), GRM5 (+645664)	12.0642	39.4676	35.862	yes	4.28217e-05
chr18	56456217	56457091	ZNF532 (-73407), MALT1 (+118036)	40.0361	170.165	165.146	yes	4.30597e-05
chr5	80922249	80922878	ACOT12 (-232576), SSBP2 (+124508)	41.1409	123.106	118.571	yes	4.33031e-05
chr13	94901705	94902327	DCT (+229920)	15.6165	32.4291	28.9392	yes	4.35463e-05
chr1	113742188	113742726	MAGI3 (-191018), LRIG2 (+126626)	22.5125	75.2486	71.2011	yes	4.37886e-05
chr5	10606951	10607672	DAP (+154075), ROPN1L (+165338)	28.6537	150.604	145.791	yes	4.40382e-05
chrX	133031427	133032352	GPC4 (-482685), GPC3 (+87783)	41.2089	120.685	116.174	yes	4.42868e-05
chr1	24345180	24345859	SRSF10 (-38567), IL22RA1 (+124255)	31.9639	120.276	115.77	yes	4.45349e-05
chr11	23953877	23954522	LUZP2 (-564316)	40.8376	129.686	125.085	yes	4.47817e-05
chr11	88030637	88031420	RAB38 (-122394), CTSC (+39912)	12.0833	23.2195	19.9165	yes	4.50268e-05
chr16	2174830	2175446	PKD1 (+10761), TSC2 (+77148)	32.4792	157.441	152.556	yes	4.52706e-05
chr10	120101760	120102142	RAB11FIP2 (-295837), PRLHR (+253209)	13.8583	30.5523	27.098	yes	4.55143e-05
chr5	141695520	141696198	SPRY4 (+8761), NDFIP1 (+207535)	46.1527	151.435	146.611	yes	4.57614e-05
chr8	28943340	28943971	KIF13B (+176954), HMBOX1 (+195745)	34.7363	135.566	130.904	yes	4.601e-05
chr19	21105659	21106288	ZNF85 (-85)	54.5618	176.59	171.5	yes	4.62596e-05
chr6	168408014	168409067	HGC6.3 (-30922), KIF25 (-10012)	52.4375	155.134	150.272	yes	4.67544e-05
chr12	105280236	105281259	SLC41A2 (+41724), CHST11 (+430056)	22.102	50.282	46.5246	yes	4.70005e-05
chr2	74097095	74097658	ACTG2 (-22716), STAMBP (+41334)	20.2191	45.2629	41.5705	yes	4.72461e-05
chr3	70899016	70899459	FOXP1 (+395078)	9.7847	23.0554	19.755	yes	4.74948e-05
chr20	50846961	50847502	TSHZ2 (-741714), ZFP64 (-38708)	47.5491	155.176	150.313	yes	4.77437e-05
chr7	27150177	27150882	HOXA2 (-8136), HOXA3 (+8684)	26.9029	122.327	117.802	yes	4.79912e-05
chr9	18976322	18977503	RRAGA (-72459), ADAMTSL1 (+502834)	30.0218	142.863	138.127	yes	4.82372e-05
chr5	36302012	36302749	RANBP3L (-370)	39.273	158.239	153.348	yes	4.84819e-05
chr18	56472352	56473456	ZNF532 (-57157), MALT1 (+134286)	35.1255	175.626	170.552	yes	4.87264e-05
chr6	85689256	85689550	NT5E (-469899), TBX18 (-215504)	6.41127	8.94564	6.08741	yes	4.89702e-05
chr14	62273350	62274169	SYT16 (-188781), SNAPC1 (+44685)	15.2441	32.8437	29.3457	yes	4.92143e-05
chr9	102581962	102582708	NR4A3 (-1802)	27.6057	77.6818	73.6106	yes	4.94569e-05
chrX	135213011	135213797	FHL1 (-16155), SLC9A6 (+145818)	21.4467	109.389	104.994	yes	4.96998e-05
chr12	24531245	24531950	SOX5 (-428961), BCAT1 (+524411)	61.1778	203.425	198.037	yes	4.99413e-05
chr7	111930187	111930562	IFRD1 (-132824), ZNF277 (+83732)	9.34021	15.1396	12.0424	yes	5.0184e-05
chr17	17349220	17349919	MED9 (-30730), NT5M (+142890)	39.3769	120.738	116.227	yes	5.04255e-05
chr12	50056754	50057288	PRPF40B (+32693), FMNL3 (+44176)	32.846	125.333	120.775	yes	5.06662e-05
chr1	90186805	90187387	LRRC8D (-100384), LRRC8C (+88452)	15.3295	43.3808	39.7216	yes	5.09055e-05
chr5	111575836	111576182	NREP (-263381), EPB41L4A (+179001)	4.66104	10.2238	7.30688	yes	5.11439e-05
chr21	28171271	28171929	CYYR1 (-226019), ADAMTS1 (+46128)	46.1648	152.493	147.66	yes	5.13834e-05
chr9	22052031	22052950	DMRTA1 (-394349), CDKN2B (-43179)	49.08	154.404	149.551	yes	5.16246e-05
chr11	88753103	88753733	CTSC (-682477), GRM5 (+27822)	27.909	73.5302	69.5019	yes	5.1865e-05
chr6	141426569	141427102	AK097143 (+924718)	42.3954	118.697	114.204	yes	5.21063e-05
chr13	44560401	44561032	SERP2 (-387261), ENOX1 (-357104)	51.5547	152.627	147.792	yes	5.23462e-05
chr7	115422691	115423211	TFEC (+247916), MDFIC (+860742)	31.6895	87.7247	83.5463	yes	5.25888e-05
chr10	80218774	80219099	ZMIZ1 (-609855), RPS24 (+425419)	9.60427	19.6581	16.438	yes	5.28316e-05
chr9	97818104	97818747	FANCC (+261565), C9orf3 (+296495)	36.3353	140.855	136.14	yes	5.30738e-05
chr9	7901488	7902223	C9orf123 (-102057)	40.7217	112.792	108.361	yes	5.33158e-05
chr7	18534643	18535576	HDAC9 (-775)	49.6959	154.115	149.268	yes	5.35566e-05
chr5	5042732	5043453	ADAMTS16 (-97350)	48.2203	207.259	201.819	yes	5.38061e-05
chr11	103457462	103457918	DDI1 (-449618), DYNC2H1 (+477530)	9.7847	23.0554	19.755	yes	5.40542e-05
chrX	134082544	134083545	FAM127A (-83288), MOSPD1 (-33748)	25.7687	116.142	111.679	yes	5.43017e-05
chr9	132945559	132946003	AK074396 (-359888), NCS1 (+10924)	12.3051	31.578	28.1029	yes	5.45506e-05
chrX	13119679	13120279	FAM9C (-57062), ATXN3L (+218539)	52.8559	157.205	152.322	yes	5.48022e-05
chr1	95258242	95259032	F3 (-251224), SLC44A3 (-27264)	14.5908	30.3829	26.9317	yes	5.50544e-05
chr5	141676488	141677117	SPRY4 (+27817), NDFIP1 (+188479)	31.3168	130.789	126.177	yes	5.53059e-05
chr4	169552093	169552911	PALLD (+134285), CBR4 (+378966)	33.4761	128.727	124.134	yes	5.55578e-05
chr6	43597574	43598203	GTPBP2 (-953)	27.4199	153.942	149.097	yes	5.58087e-05
chr6	26553808	26554550	ABT1 (-42992), HMGN4 (+15607)	43.1734	152.025	147.2	yes	5.60611e-05
chr10	2251949	2253104	PFKP (-857185), ADARB2 (-472857)	58.4377	202.09	196.711	yes	5.63171e-05
chr1	235132948	235133518	IRF2BP2 (-387962), TOMM20 (+159023)	27.1864	123.884	119.342	yes	5.65844e-05
chr1	31996443	31997517	TINAGL1 (-45106), SERINC2 (+111017)	34.8066	113.836	109.393	yes	5.71185e-05
chr1	164580837	164581550	PBX1 (+52597), LMX1A (+744284)	57.6096	191.443	186.188	yes	5.73858e-05
chr10	63805011	63806032	ARID5B (+144509), RTKN2 (+222944)	21.7215	55.4033	51.5848	yes	5.76533e-05
chr15	55953398	55954082	PYGO1 (-72690), PRTG (+81437)	48.0441	138.737	134.044	yes	5.79202e-05
chr17	60975105	60975832	TANC2 (-111429), MARCH10 (-89764)	17.8672	45.1403	41.4559	yes	5.81883e-05
chr2	220143690	220144263	DNAJB2 (-63)	26.5248	120.775	116.262	yes	5.84571e-05
chr1	232903264	232903915	SIPA1L2 (-252347), NTPCR (-182780)	32.7382	130.476	125.867	yes	5.87288e-05
chr9	82186580	82187174	TLE4 (-1)	26.0591	72.6065	68.5905	yes	5.90042e-05
chr14	37304085	37304922	PAX9 (+177731), SLC25A21 (+337361)	31.088	98.1345	93.85	yes	5.92811e-05
chr5	135372634	135373417	SMAD5 (-95510), TGFBI (+8442)	31.984	134.092	129.447	yes	5.95631e-05
chr12	91393798	91394305	EPYC (+4751)	9.96784	17.8137	14.6375	yes	5.98485e-05
chr11	35843693	35844302	LDLRAD3 (-121614), TRIM44 (+159645)	30.0829	131.341	126.723	yes	6.01359e-05
chr5	55419458	55420205	MAP3K1 (-691068), IL6ST (-129011)	44.5891	145.659	140.898	yes	6.04263e-05
chr12	131465593	131466174	SFSWAP (-729751), GPR133 (+27432)	34.7949	102.987	98.6543	yes	6.07156e-05
chr9	2602642	2603289	VLDLR (-18827), SMARCA2 (+587624)	46.0311	140.18	135.476	yes	6.10167e-05
chrX	41350692	41351360	GPR34 (-197200), NYX (+44313)	27.7535	128.577	123.991	yes	6.13173e-05
chr17	37926046	37926890	GRB7 (+32306), IKZF3 (+93973)	64.5803	218.128	212.55	yes	6.16217e-05
chr3	72531906	72532575	RYBP (-36467), SHQ1 (+365357)	13.5764	46.8773	43.1669	yes	6.19371e-05
chr12	124673010	124673685	ZNF664 (+215586), NCOR2 (+378662)	24.6548	84.5318	80.3846	yes	6.22519e-05
chr17	42900055	42900644	GJC1 (+7829), ADAM11 (+63782)	36.9385	117.146	112.671	yes	6.25686e-05
chr18	56270652	56271416	ALPK2 (+25155), NEDD4L (+559424)	50.784	179.06	173.946	yes	6.2884e-05
chr13	80850356	80850906	SPRY2 (+64455), NDFIP2 (+795372)	9.70137	27.8561	24.4473	yes	6.32017e-05
chr6	151202892	151203583	AKAP12 (-357896), MTHFD1L (+16423)	32.846	125.333	120.775	yes	6.35182e-05
chr20	46196618	46197157	NCOA3 (+66287), SULF2 (+217920)	31.799	119.244	114.748	yes	6.3833e-05
chr2	12458453	12459434	TRIB2 (-398054), LPIN1 (+572204)	32.8396	121.926	117.405	yes	6.41462e-05
chr15	83474596	83475262	WHAMM (-3044)	42.275	126.95	122.375	yes	6.4462e-05
chr10	100018261	100018886	LOXL4 (+9433), C10orf28 (+124193)	34.4843	133.85	129.206	yes	6.47769e-05
chr7	27680504	27681264	HIBADH (+21736), EVX1 (+398720)	40.1957	119.284	114.784	yes	6.54073e-05
chr5	66300133	66300665	CD180 (+192218), MAST4 (+408223)	22.9391	54.6842	50.8761	yes	6.57226e-05
chr2	157191061	157191682	NR4A2 (-2085)	41.3494	114.754	110.306	yes	6.60367e-05
chr7	41025674	41026580	INHBA (+716579), C7orf10 (+851552)	32.72	125.333	120.775	yes	6.63493e-05
chr13	64822637	64823099	NONE	10.1404	18.7993	15.6007	yes	6.6662e-05
chr21	30487015	30487786	BACH1 (-183819), C21orf7 (+34528)	30.9558	115.259	110.804	yes	6.69731e-05
chr7	102338258	102338957	LRRC17 (-214736), POLR2J2 (-26432)	56.074	182.726	177.573	yes	6.7283e-05
chr16	68162604	68162889	NFATC3 (+43478), ESRP2 (+107389)	5.87813	10.2513	7.33054	yes	6.75914e-05
chr11	19380900	19381515	NAV2 (-353673), E2F8 (-118701)	36.7134	113.035	108.601	yes	6.79034e-05
chr7	80506131	80506904	SEMA3C (+42149), CD36 (+230873)	47.1897	146.466	141.694	yes	6.82218e-05
chr1	184025968	184026616	TSEN15 (+5481), EDEM3 (+697749)	37.7384	109.823	105.422	yes	6.85404e-05
chr1	10168350	10168995	KIF1B (-102091), UBE4B (+75632)	38.6325	114.429	109.985	yes	6.88638e-05
chr3	77105031	77105494	ROBO2 (+15969)	17.081	35.5556	32.0129	yes	6.91869e-05
chr18	6737723	6738332	L3MBTL4 (-323118), ARHGAP28 (-96404)	45.952	132.669	128.038	yes	6.95216e-05
chr10	3850190	3850808	KLF6 (-23026)	39.3772	131.995	127.374	yes	6.9858e-05
chr18	55875343	55876246	NEDD4L (+164185), ALPK2 (+420394)	30.6497	127.503	122.923	yes	7.01959e-05
chr6	129965727	129966161	ARHGAP18 (+65426), LAMA2 (+761658)	12.0307	24.2093	20.8832	yes	7.05375e-05
chrX	24163676	24165193	ZFX (-3327)	33.6406	132.468	127.842	yes	7.08788e-05
chr1	119192661	119193549	SPAG17 (-465257), TBX15 (+339074)	21.4744	48.5976	44.8641	yes	7.12226e-05
chr13	41050697	41051246	FOXO1 (+189762), COG6 (+821208)	42.8138	120.676	116.166	yes	7.15671e-05
chr10	63595545	63596213	TMEM26 (-382671), ARID5B (-65134)	16.5389	35.5387	32.0012	yes	7.19103e-05
chr17	17780830	17781503	SREBF1 (-40842), TOM1L2 (+94617)	26.7138	120.775	116.262	yes	7.22525e-05
chr6	140085676	140086310	CITED2 (-390643)	38.6835	113.591	109.151	yes	7.25938e-05
chr7	64592288	64593163	ZNF92 (-246042), ERV3-1 (-125602)	14.5705	29.3634	25.9293	yes	7.29339e-05
chr16	15684556	15685234	KIAA0430 (+52128), MPV17L (+195284)	26.4157	129.384	124.785	yes	7.32734e-05
chr11	102961787	102962211	DCUN1D5 (+945)	21.4194	56.2013	52.3736	yes	7.36119e-05
chr2	47537244	47538009	CALM2 (-133887), EPCAM (-58660)	33.4761	128.727	124.134	yes	7.39496e-05
chr14	68716498	68717419	RAD51B (+430463), ZFP36L1 (+546001)	22.9389	53.6834	49.8853	yes	7.42873e-05
chr21	28419359	28420653	ADAMTS5 (-80567)	46.4336	142.524	137.795	yes	7.46245e-05
chr9	17601035	17601660	ADAMTSL1 (-872731), SH3GL2 (+22395)	40.9518	121.192	116.674	yes	7.49605e-05
chr9	133656182	133656991	ABL1 (-54244), EXOSC2 (+87429)	41.7301	124.741	120.191	yes	7.52956e-05
chr7	140206479	140206990	ADCK2 (-166218), MKRN1 (-27366)	26.3946	122.096	117.573	yes	7.56299e-05
chr13	99159633	99160192	RNF113B (-330392), STK24 (+69483)	29.6979	144.052	139.311	yes	7.59656e-05
chr4	109751739	109752242	AGXT2L1 (-67756), COL25A1 (+471808)	27.1529	71.7896	67.7805	yes	7.63016e-05
chr3	169921560	169922277	PHC3 (-22382), PRKCI (-18301)	44.0691	124.652	120.103	yes	7.66368e-05
chr12	53820656	53821180	AMHR2 (+3279)	36.5607	121.583	117.063	yes	7.69717e-05
chr4	140661574	140662140	MGST2 (+74935), MAML3 (+413376)	35.2162	125.579	121.019	yes	7.73069e-05
chr11	75657974	75658477	UVRAG (+132014), WNT11 (+259348)	18.1425	58.4655	54.6133	yes	7.76405e-05
chr10	123332165	123332939	FGFR2 (+25420), WDR11 (+721865)	56.4033	247.884	241.875	yes	7.79769e-05
chr6	130923311	130923860	TMEM200A (+165324), EPB41L2 (+460876)	24.4279	60.6541	56.7715	yes	7.8312e-05
chr18	3383283	3383885	TGIF1 (-68007), MYL12B (+121473)	39.2506	115.483	111.023	yes	7.86474e-05
chr1	100014447	100014888	PALMD (-96763), LPPR4 (+284820)	14.11	29.9032	26.4595	yes	7.89823e-05
chrX	64855182	64855748	FRMD8P1 (-83164), MSN (-32046)	39.4396	115.483	111.023	yes	7.93162e-05
chr14	59777307	59777953	DAAM1 (+122231), GPR135 (+154429)	42.8138	120.676	116.166	yes	7.96501e-05
chr2	109278516	109279136	RANBP2 (-57111), LIMS1 (+7558)	37.1651	101.145	96.8263	yes	7.99831e-05
chr3	197439009	197439655	BDH1 (-156474), KIAA0226 (+24441)	42.5591	126.48	121.913	yes	8.03252e-05
chr15	57382483	57383129	CGNL1 (-285897), TCF12 (+171973)	48.6717	140.77	136.054	yes	8.06824e-05
chr15	36649216	36649980	MEIS2 (+743143)	44.9214	136.647	131.977	yes	8.10498e-05
chr1	230985046	230985705	CAPN9 (+102246), TTC13 (+129242)	18.9434	107.517	103.138	yes	8.14173e-05
chr13	67379655	67380108	PCDH9 (+424586)	23.1833	58.1655	54.3158	yes	8.17972e-05
chr12	104674565	104674982	EID3 (-22736), TXNRD1 (+65215)	10.8965	20.1225	16.8901	yes	8.22012e-05
chr5	41788949	41789779	PLCXD3 (-278634), OXCT1 (+81427)	50.3454	146.897	142.119	yes	8.26089e-05
chr8	88927255	88927745	MMP16 (+412217)	20.6376	46.9245	43.2106	yes	8.30184e-05
chr5	27241315	27242660	CDH9 (-203299)	52.661	160.567	155.65	yes	8.34312e-05
chr15	81379137	81379500	IL16 (-138321), MESDC2 (-97114)	8.46674	15.8135	12.7013	yes	8.38439e-05
chr10	62497003	62497385	ANK3 (-347560), CDK1 (-41018)	9.87955	20.1131	16.8866	yes	8.42573e-05
chr12	63833689	63834225	AVPR1A (-287367), DPY19L2 (+228397)	8.52452	18.4988	15.3099	yes	8.46845e-05
chr11	95245578	95246339	SESN3 (-281713), CEP57 (-277666)	32.9592	115.162	110.71	yes	8.51137e-05
chr3	9906293	9906877	RPUSD3 (-20883), CIDEC (+13911)	45.7428	130.657	126.046	yes	8.55499e-05
chr10	77043465	77043961	COMTD1 (-47943), ZNF503 (+117800)	26.2831	81.856	77.7395	yes	8.59898e-05
chr1	232756083	232756708	NTPCR (-329974), SIPA1L2 (-105153)	30.8529	143.319	138.58	yes	8.64405e-05
chr4	106983571	106984008	NPNT (+167193), TBCK (+253633)	13.7336	26.3633	22.9908	yes	8.68964e-05
chr6	82691563	82691939	IBTK (+265697)	11.8904	23.2195	19.9165	yes	8.7353e-05
chr5	133575988	133576740	SKP1 (-63640), CDKL3 (+126401)	51.6047	168.005	163.011	yes	8.7808e-05
chr3	69833757	69834702	MITF (+45644)	21.104	51.5718	47.8008	yes	8.82716e-05
chr7	33708642	33709573	BMPER (-235415), BBS9 (+539956)	29.4435	108.636	104.247	yes	8.8755e-05
chr15	66124777	66125617	DENND4A (-40566), RAB11A (-36600)	19.2779	52.2546	48.476	yes	8.92363e-05
chr17	45317314	45317898	ITGB3 (-13602), MYL4 (+31178)	42.5561	137.215	132.54	yes	8.97189e-05
chrX	15769097	15769975	ZRSR2 (-39038), CA5B (+13124)	46.7888	134.687	130.035	yes	9.02011e-05
chr2	107182534	107182949	RGPD3 (-97941), ST6GAL2 (+320821)	11.801	30.322	26.8719	yes	9.06921e-05
chr7	82896326	82896931	PCLO (-104432), SEMA3E (+381850)	12.2691	23.4339	20.1221	yes	9.11814e-05
chr19	34760793	34761442	GPI (-94914), LSM14A (+97766)	23.9729	103.977	99.6331	yes	9.16834e-05
chr3	139961729	139962428	TRIM42 (-434787), CLSTN2 (+308052)	48.891	152.413	147.582	yes	9.21873e-05
chr21	44753070	44753574	SIK1 (+93680), CRYAA (+164181)	31.3969	98.6717	94.3802	yes	9.26941e-05
chr1	184591342	184592073	EDEM3 (+132333), TSEN15 (+570897)	45.6524	163.288	158.343	yes	9.32e-05
chr9	95226163	95226625	OMD (-39558), ASPN (+18450)	13.0612	35.4158	31.8797	yes	9.37043e-05
chr5	96036792	96037286	CAST (+39132), ERAP1 (+106853)	19.3823	43.6132	39.9458	yes	9.42064e-05
chr3	61522894	61523359	FHIT (-285994), PTPRG (-24116)	27.9494	79.3881	75.297	yes	9.47115e-05
chr4	77610716	77611357	SEPT11 (-259858), SHROOM3 (+254784)	11.1088	22.3922	19.1042	yes	9.52151e-05
chr4	57944758	57945806	IGFBP7 (+31269), POLR2B (+100173)	26.9029	122.327	117.802	yes	9.5718e-05
chr2	66736010	66736953	ETAA1 (-887960), MEIS1 (+73950)	37.1903	100.828	96.5152	yes	9.62218e-05
chr11	91528134	91528963	FAT3 (-556713)	24.9248	134.245	129.6	yes	9.67248e-05
chr11	34255509	34256160	ABTB2 (+123720), NAT10 (+128724)	21.1442	106.538	102.171	yes	9.72332e-05
chr3	42113642	42114333	ULK4 (-110328), TRAK1 (-18758)	32.342	123.643	119.103	yes	9.77405e-05
chr6	90879080	90879546	BACH2 (+127314), GJA10 (+275125)	13.3132	35.4158	31.8797	yes	9.82479e-05
chr2	43567959	43568462	ZFP36L2 (-114466), THADA (+254974)	29.7147	99.8726	95.5695	yes	9.87634e-05
chr12	101415820	101416381	SLC5A8 (+187915), ANO4 (+227727)	25.2626	64.9088	60.9775	yes	9.92891e-05
chr5	173353280	173353866	HMP19 (-119151), CPEB4 (+38242)	53.2411	167.357	162.368	yes	9.98229e-05
chr6	15062680	15063380	JARID2 (-183497), CD83 (+945165)	31.9639	120.276	115.77	yes	0.000100373
chr2	210338462	210339213	MAP2 (-105565)	42.3954	118.697	114.204	yes	0.000100931
chr11	76271136	76271654	LRRC32 (+109649), C11orf30 (+115326)	24.3553	70.2139	66.2228	yes	0.000101486
chr10	35069584	35070297	PARD3 (+34312)	41.5579	127.973	123.392	yes	0.000102041
chr1	167192830	167193370	POU2F1 (+3034)	39.4665	108.885	104.493	yes	0.000102596
chr9	110517539	110518012	KLF4 (-265729)	15.3295	43.3808	39.7216	yes	0.000103162
chr8	81260117	81260730	TPD52 (-267414), ZBTB10 (-138024)	38.1164	111.704	107.284	yes	0.000103727
chr5	124661298	124662562	ZNF608 (-581065)	45.3243	128.65	124.06	yes	0.000104292
chr10	63817021	63817532	ARID5B (+156264), RTKN2 (+211189)	16.3064	36.9221	33.3606	yes	0.000104857
chr10	12987859	12988437	CCDC3 (+55556), CAMK1D (+596565)	43.023	120.676	116.166	yes	0.000105434
chr9	95967760	95968136	FAM120A (-246225), WNK2 (+20736)	14.8042	39.821	36.213	yes	0.00010601
chr8	126203712	126204536	TRIB1 (-238439), NSMCE2 (+100041)	32.6346	91.344	87.1283	yes	0.000106587
chr13	20558618	20559229	ZMYM2 (+26114), GJA3 (+176259)	31.3979	99.8571	95.5548	yes	0.000107166
chr11	35544727	35545439	PAMR1 (+2093)	32.8619	121.244	116.726	yes	0.000107747
chr4	8911150	8911731	LOC650293 (-40036), HMX1 (-37898)	37.63	146.106	141.341	yes	0.000108327
chr1	210520353	210521053	HHAT (+19107), KCNH1 (+786754)	28.8134	105.354	100.996	yes	0.000108913
chr11	27138129	27138768	BBOX1 (+75940), LGR4 (+355885)	28.1834	102.092	97.7675	yes	0.000109498
chr2	29058537	29059204	SPDYA (+25171), TRMT61B (+34304)	43.7165	130.369	125.764	yes	0.000110082
chr8	41655609	41656176	NKX6-3 (-151018), ANK1 (+98387)	28.1834	102.092	97.7675	yes	0.000110666
chr5	53683252	53684331	ARL15 (-77389), HSPB3 (-67639)	28.5614	103.721	99.3806	yes	0.000111251
chr15	71586910	71587435	NR2E3 (-515721), THSD4 (+153385)	7.07495	13.5125	10.4787	yes	0.000111837
chr20	10340068	10340797	MKKS (+74433), SNAP25 (+140956)	42.275	126.95	122.375	yes	0.000112422
chr6	124808952	124809518	RNF217 (-495279), NKAIN2 (+684166)	28.1691	69.4814	65.4975	yes	0.000113019
chr3	8701683	8702676	CAV3 (-73306), LMCD1 (+158669)	41.0095	131.561	126.941	yes	0.000113616
chr11	27230628	27231586	BBOX1 (+168598), LGR4 (+263227)	31.9639	120.276	115.77	yes	0.000114214
chr5	124076576	124077557	ZNF608 (+3798)	70.3723	252.524	246.419	yes	0.000114812
chr11	1569511	1570009	MOB2 (-61812), DUSP8 (+23390)	24.9181	110.025	105.622	yes	0.000115421
chr11	36521858	36522468	TRAF6 (+9700), PRR5L (+124628)	26.9029	122.327	117.802	yes	0.000116035
chr15	96596071	96597009	NR2F2 (-277571)	6.62693	18.7537	15.5601	yes	0.000116647
chr10	23201043	23202102	PIP4K2A (-198070), ARMC3 (-15381)	59.1322	180.275	175.15	yes	0.000117262
chr1	85986579	85987478	CYR61 (-59415), DDAH1 (-56140)	21.2131	95.1148	90.8586	yes	0.000118513
chr4	57910664	57911642	IGFBP7 (+65398), POLR2B (+66044)	33.051	94.087	89.8417	yes	0.000119159
chr9	124487313	124487715	DAB2IP (+158115), TTLL11 (+368371)	17.4994	37.1404	33.5739	yes	0.000119832
chr2	232531466	232531981	NMUR1 (-136542), PTMA (-41511)	29.1915	106.993	102.616	yes	0.000120505
chr10	89345556	89346293	PAPSS2 (-73551), MINPP1 (+81702)	11.2806	22.3922	19.1042	yes	0.000121178
chr10	112095753	112096262	DUSP5 (-161617), SMNDC1 (-31301)	8.69113	16.838	13.6943	yes	0.000121853
chr14	76334132	76334687	TGFB3 (+113682), TTLL5 (+206859)	40.3033	110.836	106.424	yes	0.000122536
chr12	93396335	93396951	NUDT4 (-375058), EEA1 (-73536)	32.0737	95.0495	90.7939	yes	0.000123222
chr8	69983115	69984054	SULF1 (-395274), C8orf34 (+740628)	13.5244	26.3633	22.9908	yes	0.000123907
chr2	227637319	227637995	IRS1 (+25849)	43.8599	124.652	120.103	yes	0.0001246
chr5	77797625	77798191	SCAMP1 (+141569), LHFPL2 (+146740)	16.0681	40.1259	36.5159	yes	0.000125292
chr1	144036702	144037281	PPIAL4G (-269111), PPIAL4A (+327254)	21.1375	87.7295	83.5502	yes	0.000125986
chr6	8959028	8959631	SLC35B3 (-523536), OFCC1 (+980252)	44.4875	126.649	122.078	yes	0.000126679
chr6	38229595	38230233	BTBD9 (+378010), ZFAND3 (+442607)	25.6742	114.607	110.161	yes	0.000127389
chr13	33700346	33700895	KL (+110050), STARD13 (+159280)	33.877	110.309	105.903	yes	0.0001281
chr11	114030812	114031234	NNMT (-135512), ZBTB16 (+99735)	5.92082	12.6839	9.66279	yes	0.000128818
chr10	74371641	74372417	DNAJB12 (-257122), MICU1 (+13920)	38.7014	111.136	106.723	yes	0.000129555
chr12	68889260	68889870	MDM1 (-163404), RAP1B (-115054)	13.4889	28.3654	24.9525	yes	0.00013029
chr9	124088301	124088642	GSN (+26393), STOM (+44073)	10.5955	19.1866	15.9744	yes	0.000131032
chr10	36970518	36971478	ANKRD30A (-443787)	45.1151	128.65	124.06	yes	0.000131772
chr11	43760048	43760888	ALKBH3 (-141889), HSD17B12 (+58325)	30.0736	111.938	107.514	yes	0.00013251
chr12	93489185	93489607	NUDT4 (-282305), EEA1 (-166289)	23.4635	57.2834	53.4421	yes	0.000133252
chr5	67801727	67802545	SLC30A5 (-587640), PIK3R1 (+290552)	12.053	31.578	28.1029	yes	0.000134009
chr9	97788061	97788481	C9orf3 (+266340), FANCC (+291720)	5.87082	15.1622	12.0645	yes	0.000134765
chr3	133662183	133662821	RAB6B (-47811), SLCO2A1 (+86418)	45.9929	152.493	147.66	yes	0.000135538
chr11	119231684	119232896	C1QTNF5 (-14907), USP2 (+20146)	43.2202	130.814	126.198	yes	0.000136312
chr6	16273360	16273937	GMPR (+34838), ATXN1 (+488072)	40.2239	119.01	114.517	yes	0.000137086
chr7	77357367	77358127	RSBN1L (+32004), TMEM60 (+70000)	32.1441	84.1152	79.9752	yes	0.000137864
chr11	10879202	10879967	ZBED5 (+35)	26.0785	114.814	110.365	yes	0.000138641
chr8	106102175	106103278	LRP12 (-501475), ZFPM2 (-228420)	48.0441	138.737	134.044	yes	0.000139422
chr10	63372099	63372630	ARID5B (-288648), TMEM26 (-159157)	19.5918	46.7329	43.0249	yes	0.000140202
chr5	134605483	134606115	PITX1 (-235835), H2AFY (+129129)	48.702	152.413	147.582	yes	0.000140982
chr3	76603907	76604354	ZNF717 (-769876), ROBO2 (-485163)	14.7797	29.3634	25.9293	yes	0.000141765
chr3	55735917	55736486	WNT5A (-214871), ERC2 (+766189)	36.3697	113.035	108.601	yes	0.00014255
chr2	185271597	185272217	ZNF804A (-191186)	38.6296	105.002	100.649	yes	0.000143334
chr18	55365748	55366716	NARS (-77055), ATP8B1 (+104095)	40.8747	133.028	128.392	yes	0.000144118
chr10	121562725	121563235	MCMBP (+69414), INPP5F (+77421)	18.9639	41.9758	38.3367	yes	0.000144905
chr9	35728028	35728590	CREB3 (-4008), TLN1 (+4083)	32.9473	106.803	102.434	yes	0.000145695
chr11	88070663	88071161	CTSC (+29)	13.86	48.141	44.4177	yes	0.000146487
chr10	104757585	104758357	CNNM2 (+79896), NT5C2 (+195092)	16.8417	50.2828	46.5246	yes	0.000147288
chr7	39629134	39629823	RALA (-33673), POU6F2 (+611870)	40.3848	119.284	114.784	yes	0.000148092
chr1	86315823	86316267	ZNHIT6 (-141929), COL24A1 (+306109)	13.9209	28.4555	25.0368	yes	0.000148893
chr14	106041421	106041762	TMEM121 (+48639), IGHE (+287870)	13.9719	29.9028	26.4595	yes	0.000149701
chr11	114156239	114156600	NNMT (-10115), ZBTB16 (+225132)	10.7651	21.0903	17.8361	yes	0.000150514
chr9	4293025	4293715	RFX3 (-767387), GLIS3 (+6665)	40.0067	119.284	114.784	yes	0.000151338
chr6	17033365	17034050	ATXN1 (-271987), RBM24 (-248101)	41.525	133.441	128.802	yes	0.000152175
chr1	150459428	150459960	TARS2 (-226)	20.5393	102.293	97.966	yes	0.00015301
chr10	88444043	88444508	BMPR1A (-72120), LDB3 (+15850)	23.2257	72.2466	68.2325	yes	0.000153842
chr9	27394014	27394746	IFNK (-129932), C9orf11 (-97243)	43.7873	132.753	128.118	yes	0.000154683
chr8	118631363	118632095	MED30 (+98764), EXT1 (+492329)	21.4194	56.2013	52.3736	yes	0.000155525
chr1	83457157	83457693	NONE	18.4576	41.9929	38.3499	yes	0.00015638
chr6	53918698	53919404	MLIP (-57194), LRRC1 (+259517)	24.351	106.992	102.616	yes	0.00015724
chr3	160415555	160416261	PPM1L (-58088), ARL14 (+20960)	36.573	102.173	97.8477	yes	0.000158108
chr18	11366333	11367001	GNAL (-322469), PIEZO2 (-217906)	29.3175	106.993	102.616	yes	0.000158982
chr18	21067546	21068282	RIOK3 (+35127), NPC1 (+98667)	42.6046	118.697	114.204	yes	0.000159853
chr4	126992374	126993068	FAT4 (+755154)	18.3362	40.3509	36.7347	yes	0.000160728
chr7	12982036	12982850	ARL4A (+255991)	45.952	132.669	128.038	yes	0.000161603
chr5	41835579	41836458	PLCXD3 (-325289), OXCT1 (+34772)	43.5236	130.369	125.764	yes	0.000162476
chr5	124258775	124259295	ZNF608 (-178170)	11.4229	29.0782	25.6511	yes	0.000163356
chr11	110634142	110634694	ARHGAP20 (-50967), POU2AF1 (+615739)	11.0855	21.4658	18.201	yes	0.000164233
chr5	106724750	106725210	EFNA5 (+281616)	22.8052	56.5026	52.6701	yes	0.000165115
chr1	156095893	156096485	SEMA4A (-27133), LMNA (+11728)	29.0655	106.993	102.616	yes	0.000165993
chr20	50550655	50551449	SALL4 (-132004), ZFP64 (+257472)	29.7306	101.068	96.7529	yes	0.000166868
chr5	35884115	35884674	IL7R (+27404), CAPSL (+54486)	30.1584	94.7067	90.4583	yes	0.00016774
chr7	123050504	123051097	SLC13A1 (-210776), NDUFA5 (+147157)	16.4637	48.8845	45.1467	yes	0.000168614
chr11	46969860	46970597	LRP4 (-30056), ARFGAP2 (+228447)	20.9174	105.119	100.764	yes	0.000169491
chr5	14136291	14136823	DNAH5 (-191968), TRIO (-7272)	24.9418	98.835	94.543	yes	0.000170366
chr6	55690334	55690962	HMGCLL1 (-246636), BMP5 (+49727)	38.6296	105.002	100.649	yes	0.000171239
chr16	28704588	28705235	EIF3C (-17870), NPIPL1 (+49002)	35.281	100.507	96.1944	yes	0.000172111
chr20	21182776	21183337	XRN2 (-100885), PLK1S1 (+76433)	39.0616	115.483	111.023	yes	0.000172982
chr7	41286803	41287656	INHBA (+455476)	37.7928	103.07	98.7357	yes	0.000173851
chr13	67233821	67234680	PCDH9 (+570217)	12.9352	34.1251	30.6076	yes	0.000174721
chr1	220624758	220625358	RAB3GAP2 (-179215), MARK1 (-76510)	34.027	89.7291	85.5273	yes	0.000175589
chr7	360828	361518	FAM20C (+168204), PDGFA (+198308)	40.0361	170.165	165.146	yes	0.000176454
chr6	132443944	132444536	CTGF (-171722), MOXD1 (+278424)	31.3073	80.4095	76.3062	yes	0.000177316
chr11	87783403	87783832	RAB38 (+125017)	19.8489	46.206	42.5057	yes	0.00017818
chr6	16277528	16278248	GMPR (+39077), ATXN1 (+483833)	32.1065	90.9919	86.7808	yes	0.000179043
chr6	52282290	52282847	EFHC1 (-2425)	33.7921	102.174	97.8479	yes	0.000179906
chr8	69720872	69721458	SULF1 (-657694), C8orf34 (+478208)	22.9389	53.6834	49.8853	yes	0.000180767
chr7	47885540	47886211	C7orf69 (+50987), PKD1L1 (+102195)	35.4915	95.4066	91.1459	yes	0.000181629
chr18	57585532	57586257	PMAIP1 (+18703), MC4R (+454106)	29.5696	108.636	104.247	yes	0.000182491
chr1	225942828	225943488	ENAH (-102313), SRP9 (-22357)	27.4699	125.444	120.885	yes	0.000183352
chr5	126210899	126211573	LMNB1 (+98921), MARCH3 (+155204)	38.9377	119.99	115.488	yes	0.000184212
chr1	229230592	229231155	RAB4A (-176005), RHOU (+360050)	26.9803	106.563	102.195	yes	0.00018507
chr7	21515879	21516521	DNAH11 (-66633), SP4 (+48511)	34.8638	93.5072	89.2672	yes	0.000185927
chr10	97120093	97120516	PDLIM1 (-69524), SORBS1 (+80632)	10.2254	21.6628	18.3964	yes	0.000186794
chr22	40436770	40437545	TNRC6B (-136771), GRAP2 (+140072)	49.5033	163.027	158.086	yes	0.000187664
chr1	155949242	155949808	ARHGEF2 (-1189)	34.2288	120.349	115.843	yes	0.000188536
chr20	1380488	1381021	FKBP1A (-6939), NSFL1C (+67582)	35.4213	97.2956	93.0181	yes	0.000189408
chr16	33448800	33449401	BC068290 (-335410), TP53TG3B (+186981)	24.4028	84.5318	80.3846	yes	0.000190278
chr15	57029186	57030285	ZNF280D (-3949)	41.977	116.723	112.252	yes	0.00019115
chr22	27501484	27502039	CRYBA4 (+483834), MN1 (+695724)	28.192	107.379	103	yes	0.000192021
chr14	59272555	59273236	DAAM1 (-382503), DACT1 (+168139)	21.976	112.256	107.83	yes	0.000192891
chr10	134330535	134331317	STK32C (-209449), INPP5A (-20427)	27.4504	107.735	103.355	yes	0.000193767
chr20	9049822	9050453	PLCB4 (-238309), PLCB1 (+936842)	37.1713	107.948	103.564	yes	0.000194646
chr17	59391701	59392356	TBX2 (-85228), BCAS3 (+636857)	36.0981	157.643	152.756	yes	0.000195529
chr4	177804315	177805615	NEIL3 (-426026), VEGFC (-91070)	40.5738	121.192	116.674	yes	0.000196412
chr5	98355888	98356403	CHD1 (-93908)	17.4841	39.4778	35.8714	yes	0.000197294
chr7	23116337	23117019	FAM126A (-62908), KLHL7 (-28675)	33.9639	102.174	97.8479	yes	0.000198194
chr17	38965912	38966487	KRT28 (-9989), TMEM99 (-9144)	25.789	90.8399	86.6295	yes	0.000199094
chr2	71439383	71439762	PAIP2B (+14660), MPHOSPH10 (+82129)	10.5955	19.1866	15.9744	yes	0.000199991
chr20	55129792	55130409	TFAP2C (-74257), FAM209B (+21799)	32.2321	131.432	126.814	yes	0.000200897
chr11	17230794	17231243	NUCB2 (-67267), PIK3C2A (-39666)	26.1671	92.4311	88.2049	yes	0.000201817
chr10	92689957	92690613	PCGF5 (-290084), ANKRD1 (-9253)	19.5918	46.7329	43.0249	yes	0.000202736
chr3	172073505	172074170	GHSR (+92408), FNDC3B (+316420)	58.1533	190.961	185.709	yes	0.000203675
chr2	197466050	197466571	HECW2 (-8976), GTF3C3 (+198181)	36.3283	97.3127	93.033	yes	0.000204626
chr5	123986982	123988584	ZNF608 (+93082)	25.795	67.635	63.6778	yes	0.000205586
chr5	16964846	16965445	BASP1 (-252604), MYO10 (-28761)	27.3012	97.2377	92.9604	yes	0.000206567
chr11	16023252	16024036	SOX6 (+400769), INSC (+889674)	51.0754	188.161	182.951	yes	0.000207546
chr6	140295045	140295634	CITED2 (-599990)	23.1223	99.4883	95.1875	yes	0.000208584
chr2	235889842	235890554	AGAP1 (-512535), SH3BP4 (+29570)	26.1671	92.4311	88.2049	yes	0.000209626
chr5	71920418	71920691	TNPO1 (-223375), ZNF366 (-117306)	5.50008	9.31879	6.43531	yes	0.000210675
chr11	134611709	134612541	B3GAT1 (-330313)	33.446	94.7614	90.5127	yes	0.000211755
chr1	8686378	8686916	RERE (+191052), SLC45A1 (+302257)	14.7848	74.9053	70.8653	yes	0.000212878
chr1	201851797	201852365	SHISA4 (-5724), IPO9 (+53793)	36.5971	111.894	107.473	yes	0.00021411
chr7	69246334	69246818	AUTS2 (+182671)	6.29887	14.5125	11.4414	yes	0.000215341
chr14	20801348	20801911	CCNB1IP1 (-173)	41.1409	123.106	118.571	yes	0.000216582
chr15	40384432	40385047	SRP14 (-53351), BMF (+16335)	45.7428	130.657	126.046	yes	0.000217826
chr1	234859386	234860523	IRF2BP2 (-114684), TOMM20 (+432301)	26.6555	112.222	107.797	yes	0.000219074
chr5	135756145	135756778	TRPC7 (-55298)	36.6659	122.742	118.21	yes	0.000220326
chr11	86451522	86452165	ME3 (-68604), PRSS23 (-59647)	21.5044	70.6925	66.6959	yes	0.000221577
chr17	57906505	57907200	TUBD1 (+63453), VMP1 (+121990)	31.3863	93.2835	89.0474	yes	0.000222835
chr7	2058420	2058918	MAD1L1 (+213914), ELFN1 (+309871)	35.1668	107.579	103.199	yes	0.000224111
chr11	62194064	62194432	SCGB1A1 (+7741), AHNAK (+120084)	7.15621	20.6283	17.3829	yes	0.000225387
chr19	42972360	42973055	CXCL17 (-25572), CEACAM1 (+59953)	36.6572	114.178	109.734	yes	0.00022666
chr7	112124621	112125335	C7orf53 (+4070)	36.0461	119.165	114.67	yes	0.000227953
chr4	153027247	153027834	PET112 (-345366), FBXW7 (+428644)	28.7272	94.872	90.6229	yes	0.000229248
chr1	232064881	232065539	DISC1 (+302649), SIPA1L2 (+586033)	30.2108	142.863	138.127	yes	0.000230543
chr19	17246085	17246711	USE1 (-79757), MYO9B (+59807)	38.9059	115.216	110.764	yes	0.000231838
chrX	38498070	38498668	MID1IP1 (-162316), TSPAN7 (+77638)	41.6355	132.34	127.714	yes	0.000233132
chr17	6065493	6066075	WSCD1 (+91850), AIPL1 (+272735)	35.4701	100.507	96.1944	yes	0.000234422
chr10	127922167	127922804	ADAM12 (+154641), FANK1 (+337378)	18.08	53.9928	50.1921	yes	0.000235711
chr7	116450348	116450825	CAPZA2 (-51976), MET (+138128)	8.02044	17.4005	14.2443	yes	0.000236997
chr15	93374646	93375577	FAM174B (-176081), CHD2 (-68439)	21.7564	72.2046	68.1909	yes	0.000238285
chr17	42185720	42186444	HDAC5 (+14932), G6PC3 (+37984)	26.1671	92.4311	88.2049	yes	0.000239575
chr18	77153444	77154053	NFATC1 (-6577), ATP9B (+324352)	19.1348	55.4152	51.5964	yes	0.000240862
chr1	234659255	234659951	TARBP1 (-44754), IRF2BP2 (+85668)	28.3062	97.557	93.2766	yes	0.000242147
chr12	26150487	26151030	RASSF8 (+38795), BHLHE41 (+127244)	35.0731	93.5072	89.2672	yes	0.000243429
chr8	141598760	141599337	EIF2C2 (+46597), CHRAC1 (+77652)	28.4354	103.721	99.3806	yes	0.00024472
chr3	127672501	127673055	MGLL (-130727), SEC61A1 (-98434)	30.2612	76.7346	72.6724	yes	0.000246014
chr2	98485770	98486300	TMEM131 (+126319), ZAP70 (+156004)	37.9274	109.823	105.422	yes	0.000247324
chr10	30147249	30147796	SVIL (-223622), MTPAP (+490744)	27.9313	100.469	96.1597	yes	0.000248631
chr17	65427562	65428125	NOL11 (-286217), PITPNC1 (+53920)	16.5391	41.2968	37.6656	yes	0.00024996
chr6	30658172	30658684	PPP1R18 (-3335), NRM (+630)	34.2478	104.498	100.149	yes	0.000251293
chr9	6779618	6780348	KDM4C (+22342)	36.4872	114.178	109.734	yes	0.000252641
chr5	34576972	34577621	C1QTNF3 (-533926), RAI14 (-79299)	28.4997	110.974	106.562	yes	0.000253985
chr20	47961440	47961981	ZNFX1 (-66955), KCNB1 (+137472)	15.8591	96.4533	92.1862	yes	0.000255338
chr11	27485883	27486816	LGR4 (+7984), BBOX1 (+423841)	34.7474	112.105	107.68	yes	0.000256708
chr5	27906860	27907823	CDH9 (-868653)	38.002	103.07	98.7357	yes	0.000258082
chr5	33258038	33258680	TARS (-182539), NPR3 (+546921)	31.8307	110.02	105.618	yes	0.000259457
chr5	64358374	64358726	CWC27 (+293795), ADAMTS6 (+419154)	8.85353	15.7711	12.6602	yes	0.000260853
chrX	119619895	119620388	LAMP2 (-16938), CUL4B (+89542)	17.9505	53.9928	50.1921	yes	0.000262273
chr8	110589121	110589896	EBAG9 (+37580), SYBU (+67542)	40.0746	137.241	132.564	yes	0.00026371
chrX	21816758	21817512	SMPX (-40857), MBTPS2 (-40521)	28.7327	123.301	118.766	yes	0.000265197
chr5	174805164	174806051	DRD1 (+65555), MSX2 (+654033)	38.1164	111.704	107.284	yes	0.000266699
chr19	7716896	7717384	RETN (-16832), STXBP2 (+15149)	31.0818	116.927	112.453	yes	0.000268221
chr6	122797210	122797681	SERINC1 (-4494)	18.7547	40.3509	36.7347	yes	0.000269746
chr1	948427	949030	ISG15 (-118)	32.0177	103.319	98.9829	yes	0.000271271
chr12	83255779	83256143	TMTC2 (+175027)	8.92179	15.1396	12.0424	yes	0.000272802
chr2	59307025	59308037	FANCL (-839016)	32.8237	91.344	87.1283	yes	0.00027433
chr13	80384900	80385193	NDFIP2 (+329788), SPRY2 (+530039)	5.52287	8.31418	5.48787	yes	0.000277391
chr1	161675966	161676832	FCRLA (-363)	36.7932	106.079	101.713	yes	0.000278922
chr5	58316961	58318025	RAB3C (+438554), PDE4D (+872128)	35.092	100.507	96.1944	yes	0.000280475
chr8	89993984	89994607	RIPK2 (-775679), MMP16 (-654579)	17.5125	40.4363	36.8154	yes	0.000282025
chr3	76773633	76774347	ZNF717 (-939735), ROBO2 (-315304)	26.077	64.1313	60.2101	yes	0.000283579
chr4	154262828	154263373	MND1 (-2700)	22.9333	98.0014	93.719	yes	0.000285133
chr14	32603507	32604289	AKAP6 (-194581), ARHGAP5 (+57403)	39.8849	110.836	106.424	yes	0.000286685
chr14	90280161	90280581	FOXN3 (-194877), EFCAB11 (+140718)	13.7336	26.3633	22.9908	yes	0.000288236
chr13	93732888	93733442	GPC6 (-145913)	16.0349	32.4291	28.9392	yes	0.000289795
chr1	109913246	109913743	MYBPHL (-63832), SORT1 (+27068)	25.0595	80.185	76.0868	yes	0.000291369
chr7	87203827	87204385	ABCB4 (-99087), ABCB1 (+138533)	29.8428	74.909	70.8653	yes	0.000292965
chr1	45731953	45732464	HPDL (-60336), ZSWIM5 (-59959)	32.1726	103.319	98.9829	yes	0.000294556
chr9	89215195	89215718	ZCCHC6 (-246055), GAS1 (+346647)	15.4332	32.8437	29.3457	yes	0.000296157
chr6	168547707	168548431	FRMD1 (-68230), DACT2 (+172333)	40.8747	133.028	128.392	yes	0.000297778
chr5	124613085	124613725	ZNF608 (-532540)	24.2768	82.9694	78.8385	yes	0.000299427
chr1	23903721	23904430	RPL11 (-114193), ID3 (-17791)	40.0159	133.832	129.191	yes	0.000301086
chr6	75926959	75927386	COL12A1 (-11550), COX7A2 (+26471)	10.177	17.8137	14.6375	yes	0.000302775
chr11	36491256	36491966	TRAF6 (+40252), PRR5L (+94076)	28.8425	91.5068	87.2907	yes	0.000304476
chr7	18217841	18218407	HDAC9 (-317761), PRPS1L1 (-150638)	34.6546	91.6147	87.3947	yes	0.000306175
chr2	54698492	54699086	RPL23AP32 (-57570), SPTBN1 (+15335)	22.2605	73.7233	69.6916	yes	0.000307881
chr3	151693910	151694562	MBNL1 (-322958), SUCNR1 (+102805)	34.2362	89.7291	85.5273	yes	0.000309592
chr10	76192718	76193518	KAT6B (-393261), ADK (+282175)	17.8499	54.5286	50.723	yes	0.000311301
chr6	56356544	56357148	COL21A1 (-244468), DST (+150848)	33.3907	93.1636	88.93	yes	0.000313007
chr5	125359614	125360145	ALDH7A1 (+571202)	13.4889	28.3654	24.9525	yes	0.00031471
chr14	34550959	34551515	EGLN3 (-130953), SPTSSA (+380231)	30.1773	82.3473	78.223	yes	0.000316424
chr6	34979436	34979942	ANKS1A (+122651), TCP11 (+129498)	31.2266	94.4897	90.2429	yes	0.000318152
chr22	32975464	32976094	TIMP3 (-221023), FBXO7 (+105072)	30.1584	94.7067	90.4583	yes	0.000319879
chrX	23815436	23816203	SAT1 (+14545), RPL9 (+39639)	24.2877	115.395	110.94	yes	0.000321612
chr11	62608355	62609413	WDR74 (-1256)	15.1628	77.4116	73.3433	yes	0.000323351
chr6	107994279	107994745	SCML4 (+151009), SOBP (+183195)	19.4094	50.3672	46.6086	yes	0.000325098
chr2	208548504	208549346	METTL21A (-58952), CCNYL1 (-27339)	32.7847	87.9473	83.7642	yes	0.000326842
chr5	73622610	73623160	ENC1 (+314364), RGNEF (+700902)	17.2367	39.971	36.3621	yes	0.000328598
chr7	28662838	28663470	CREB5 (+211010), TRIL (+334875)	41.897	125.025	120.471	yes	0.000330355
chr20	45989188	45989841	ZMYND8 (-4041)	36.1373	134.966	130.31	yes	0.000332112
chr11	26722084	26722592	MUC15 (-128523), SLC5A12 (+21236)	34.1469	96.8224	92.549	yes	0.000333865
chr4	54187377	54187945	SCFD2 (+44581), RASL11B (+459166)	30.5271	89.7702	85.5669	yes	0.000335617
chr5	148403919	148404446	SH3TC2 (+38554), ADRB2 (+198027)	32.5291	88.8245	84.6366	yes	0.000337368
chr4	91985481	91986058	NONE	22.102	50.282	46.5246	yes	0.000339116
chr2	25714665	25715426	DNMT3A (-150272), DTNB (+181457)	38.2153	129.954	125.352	yes	0.000340865
chr7	7950798	7951424	RPA3 (-192873), GLCCI1 (-57312)	29.1523	84.5489	80.4005	yes	0.000342611
chr13	39903278	39903949	LHFP (+273742), NHLRC3 (+291159)	17.5905	81.6616	77.546	yes	0.000344365
chr1	32049579	32050052	HCRTR1 (-33485), TINAGL1 (+7730)	27.711	87.2275	83.057	yes	0.000346117
chr5	17305793	17306703	BASP1 (+88498)	24.8677	95.6125	91.3512	yes	0.00034787
chr3	156877917	156878918	CCNL1 (+64)	26.9232	95.6301	91.3662	yes	0.000349623
chr17	59142585	59143202	TBX2 (-334363), BCAS3 (+387722)	27.6793	100.469	96.1597	yes	0.000351377
chr3	141079781	141080422	RASA2 (-125824), ZBTB38 (+37047)	35.0731	93.5072	89.2672	yes	0.000353135
chr9	114828193	114828526	SUSD1 (+109196), UGCG (+169154)	7.48646	13.8278	10.7774	yes	0.000354889
chr3	125054038	125054419	SLC12A8 (-122620), ZNF148 (+39969)	14.152	27.8549	24.4473	yes	0.000356642
chr5	148352477	148353024	SH3TC2 (+89986), ADRB2 (+146595)	30.3133	94.7067	90.4583	yes	0.000358437
chr7	46793865	46794567	IGFBP3 (-833345), TNS3 (+827526)	35.4701	100.507	96.1944	yes	0.00036024
chr11	92176218	92176639	MTNR1B (-526360), FAT3 (+91167)	13.1709	27.7699	24.3728	yes	0.000362048
chr20	30258291	30258899	COX4I2 (+32904), BCL2L1 (+52061)	21.043	87.7295	83.5502	yes	0.000363853
chr9	83579783	83580357	TLE1 (+723526)	25.1999	69.2605	65.2816	yes	0.000365663
chr19	42750132	42750678	GSK3A (-3669)	21.7991	92.1021	87.8802	yes	0.000367468
chr18	77218417	77218862	CTDP1 (-221161), NFATC1 (+58314)	13.5798	32.3193	28.8366	yes	0.000369273
chr4	38151483	38152404	KLF3 (-513846), PTTG2 (+189888)	27.5533	98.8506	94.5567	yes	0.000371073
chr12	68166417	68167069	DYRK2 (+124231), IFNG (+386778)	36.8249	117.618	113.138	yes	0.00037288
chr10	73934944	73935369	SPOCK2 (-86626), ANAPC16 (-40601)	10.0794	30.0967	26.6514	yes	0.000374683
chr3	142569021	142569626	PCOLCE2 (+38721), TRPC1 (+126058)	35.092	100.507	96.1944	yes	0.000376483
chrX	112144919	112145824	AMOT (-79000)	33.3907	93.1636	88.93	yes	0.000378291
chr11	95894268	95894978	MTMR2 (-237252), MAML2 (+181721)	11.7466	22.9828	19.6857	yes	0.000380095
chr11	15634744	15635640	INSC (+501222), SOX6 (+789221)	25.1589	87.6744	83.4998	yes	0.000381903
chr11	119662578	119663029	PVRL1 (-63369), TRIM29 (+346059)	11.6929	45.1584	41.4725	yes	0.000383711
chr1	206499397	206500219	SRGAP2 (-16392), CTSE (+182349)	28.4451	94.872	90.6229	yes	0.00038552
chr2	216325279	216325850	FN1 (-24774), MREG (+552781)	30.766	81.7423	77.6265	yes	0.000389344
chr16	12213811	12214880	SNX29 (+143744), CPPED1 (+683398)	24.8236	110.025	105.622	yes	0.000391392
chr6	8083474	8084161	EEF1E1 (+19010), PIP5K1P1 (+97483)	27.9313	100.469	96.1597	yes	0.000393437
chr14	76002123	76002546	FLVCR2 (-42605), BATF (+13551)	11.2231	20.5816	17.3379	yes	0.000395494
chr10	101096933	101097790	CNNM1 (+8506), GOT1 (+93168)	36.7526	145.948	141.185	yes	0.000397555
chr12	67313133	67313583	CAND1 (-349703), GRIP1 (-240433)	13.6913	38.0296	34.4478	yes	0.000399619
chr11	73849539	73850062	UCP3 (-129519), C2CD3 (+32263)	25.3718	69.2605	65.2816	yes	0.00040168
chr7	16168972	16169779	MEOX2 (-443068), ISPD (+291571)	32.0676	89.531	85.3337	yes	0.000403736
chr13	50697773	50698496	ST13P4 (-48019), KCNRG (+108745)	39.8177	117.38	112.903	yes	0.000405808
chr7	120918365	120919171	WNT16 (-50322), C7orf58 (+290017)	16.1893	35.8411	32.2924	yes	0.000407881
chr5	35861790	35862412	IL7R (+5110), CAPSL (+76780)	27.0492	97.2377	92.9604	yes	0.000409948
chr10	30940175	30940680	AK302694 (-40775), LYZL2 (-21781)	24.7225	89.8927	85.6883	yes	0.000412012
chr5	145662871	145663393	POU4F3 (-55455), RBM27 (+79969)	28.465	81.1015	76.9905	yes	0.00041407
chr8	94858739	94859411	PDP1 (-70917), TMEM67 (+92003)	12.9352	34.1251	30.6076	yes	0.000416126
chr8	27729660	27730856	PBK (-34909), SCARA5 (+120111)	41.9339	146.449	141.681	yes	0.000418176
chr14	95949594	95950019	GLRX5 (-51516), C14orf49 (-7634)	19.5137	46.6013	42.8982	yes	0.000420229
chr2	173575402	173576100	RAPGEF4 (-24774), PDK1 (+154972)	39.0616	115.483	111.023	yes	0.000422283
chrX	147648783	147649271	AFF2 (+66888), IDS (+937857)	32.2455	95.0495	90.7939	yes	0.000424384
chr3	12702245	12702825	RAF1 (+3165)	31.3718	85.1971	81.0438	yes	0.000426481
chr16	28432502	28433062	EIF3C (-17617), CLN3 (+70841)	27.3695	82.8999	78.7716	yes	0.000428574
chr4	124509084	124510431	SPRY1 (+191802)	32.846	125.333	120.775	yes	0.000430667
chr7	80404715	80405307	CD36 (+129366), SEMA3C (+143656)	39.048	106.941	102.567	yes	0.000432771
chr20	10294368	10295367	SNAP25 (+95391), MKKS (+119998)	40.0067	119.284	114.784	yes	0.000434901
chr3	193720899	193721660	HES1 (-132651), OPA1 (+410347)	38.1	126.512	121.945	yes	0.000437048
chr1	145652120	145652769	RNF115 (+41409), CD160 (+63120)	23.1426	78.3182	74.2406	yes	0.000439195
chr5	27591989	27592796	CDH9 (-553704)	21.7564	72.2046	68.1909	yes	0.000441374
chr1	10094477	10095030	UBE4B (+1713)	36.8853	114.864	110.414	yes	0.000443558
chr9	93881972	93882460	AUH (+241990), SYK (+318204)	10.5184	20.1225	16.8901	yes	0.000445751
chr10	104943713	104944159	NT5C2 (+9127), CNNM2 (+265861)	11.8416	22.8283	19.5318	yes	0.000447941
chr5	38807617	38808568	LIFR (-212586), OSMR (-38008)	49.7382	188.552	183.339	yes	0.000450129
chr8	119427640	119428446	EXT1 (-303985), TNFRSF11B (+536340)	18.3362	40.3509	36.7347	yes	0.000452318
chr2	43576295	43576904	ZFP36L2 (-122855), THADA (+246585)	31.8785	87.7247	83.5463	yes	0.000454506
chr5	127374229	127374832	SLC12A2 (-44952), CTXN3 (+385824)	26.9354	69.2375	65.2601	yes	0.000456688
chr2	8817501	8817984	ID2 (-4370)	30.7076	90.9491	86.7384	yes	0.000458865
chr9	111860425	111861540	CTNNAL1 (-85219), C9orf5 (+21242)	16.9677	50.2828	46.5246	yes	0.000461062
chr8	87317499	87318070	SLC7A13 (-75181), WWP1 (-37209)	26.2862	64.1313	60.2101	yes	0.000463266
chr4	109274072	109274560	RPL34 (-267406), LEF1 (-184204)	13.6913	38.0296	34.4478	yes	0.000465479
chr17	35848084	35848733	DUSP14 (-1542)	41.9785	118.337	113.854	yes	0.000467686
chr6	16669282	16669929	ATXN1 (+92115), GMPR (+430795)	26.4191	94.0279	89.7831	yes	0.000469891
chr17	45356311	45357196	C17orf57 (-44573), ITGB3 (+25546)	25.9977	83.8269	79.6913	yes	0.000472115
chr9	132947721	132948235	AK074396 (-357691), NCS1 (+13121)	32.2156	115.463	111.007	yes	0.000474366
chr10	4705147	4706281	KLF6 (-878241), AKR1E2 (-162688)	65.5028	205.443	200.03	yes	0.000476614
chr22	27283175	27283964	CRYBA4 (+265642), MN1 (+913916)	22.3865	75.2486	71.2011	yes	0.000478856
chr2	241309467	241309911	OTOS (-229616), GPC1 (-65426)	29.2501	78.028	73.9537	yes	0.000481114
chr11	14036874	14037616	SPON1 (+53061), RRAS2 (+343485)	36.8853	114.864	110.414	yes	0.00048338
chr16	30029780	30030396	C16orf92 (-4567)	16.171	86.3318	82.1651	yes	0.000485649
chr10	63596909	63597678	TMEM26 (-384086), ARID5B (-63719)	41.0126	126.072	121.508	yes	0.000487933
chr22	33847802	33848419	SYN3 (-445302), LARGE (+468305)	34.0016	91.6662	87.4457	yes	0.000490228
chr19	49482048	49482583	FTL (+13750), GYS1 (+14294)	30.0736	111.938	107.514	yes	0.000492535
chr6	16849469	16850271	RBM24 (-431939), ATXN1 (-88149)	42.7256	129.651	125.052	yes	0.000494838
chr15	73926434	73926915	NPTN (-922)	18.3539	57.3998	53.5557	yes	0.000497134
chr8	131616880	131617600	ASAP1 (-161334), ADCY8 (+435595)	11.9371	22.9828	19.6857	yes	0.000499437
chr4	169417798	169418445	PALLD (-95)	34.3359	96.8224	92.549	yes	0.000501738
chr7	76801731	76802258	POMZP3 (-545375), FGL2 (+27155)	40.0941	110.836	106.424	yes	0.000504037
chr3	61620313	61620837	PTPRG (+73332), FEZF2 (+738615)	21.4744	48.5976	44.8641	yes	0.000508704
chr12	46780245	46781125	SLC38A2 (-14040), SLC38A4 (+439095)	30.9334	84.1327	79.9891	yes	0.000511038
chr6	21264211	21265127	SOX4 (-329303), CDKAL1 (+729981)	40.1503	127.816	123.234	yes	0.00051338
chr18	48155424	48156025	MAPK4 (+69241), MRO (+190709)	34.1062	132.138	127.514	yes	0.000515723
chr19	45972361	45972830	FOSB (+1343)	15.6246	69.808	65.8217	yes	0.000518105
chr5	10485281	10485891	ROPN1L (+43612), DAP (+275801)	17.9352	99.4498	95.1508	yes	0.000520546
chr10	123532432	123532738	FGFR2 (-174613), ATE1 (+154961)	6.76026	13.1909	10.1617	yes	0.000522996
chr13	61362274	61362715	TDRD3 (+391068), PCDH20 (+627160)	15.6222	34.3355	30.813	yes	0.000525465
chr14	96168033	96168495	TCL1A (+12269), TCL1B (+15510)	13.1648	27.0236	23.6348	yes	0.000527931
chr5	112610589	112611158	TSSK1B (+159854), DCP2 (+298467)	26.4954	64.1313	60.2101	yes	0.000530429
chrX	73461872	73462218	ZCCHC13 (-61980), CHIC1 (+679061)	4.78666	9.25272	6.37909	yes	0.000532922
chr11	105051857	105052308	GRIA4 (-428717), CARD18 (-41622)	18.6699	46.7866	43.0769	yes	0.000535446
chr1	229038653	229039235	RAB4A (-367935), RHOU (+168120)	22.7681	81.1517	77.0407	yes	0.000537965
chr9	16953879	16954495	CNTLN (-180851), BNC2 (-83401)	27.3012	97.2377	92.9604	yes	0.000540487
chr3	171814629	171815345	FNDC3B (+57569), GHSR (+351259)	24.2768	82.9694	78.8385	yes	0.000543007
chr1	156586095	156586639	HAPLN2 (-2719)	23.0278	99.4883	95.1875	yes	0.000545527
chr19	47164485	47165060	GNG8 (-26834), PRKD2 (+55611)	24.6403	69.0988	65.1255	yes	0.000548125
chr8	21601628	21602221	GFRA2 (+44421)	19.308	67.2288	63.2758	yes	0.000550763
chr2	25599543	25600202	DNMT3A (-35099), DTNB (+296630)	21.3784	70.6925	66.6959	yes	0.000553394
chr14	23083185	23083799	OXA1L (-152239), ABHD4 (+16345)	24.1508	82.9694	78.8385	yes	0.000556035
chr3	112870141	112870947	C3orf17 (-131989), BOC (-60831)	25.537	89.2543	85.0619	yes	0.000561396
chr1	234690457	234690994	TARBP1 (-75877), IRF2BP2 (+54545)	22.6887	79.1083	75.02	yes	0.000564086
chr3	16810407	16811080	PLCL2 (-163838), DAZL (-163738)	19.2472	76.2998	72.2418	yes	0.000566775
chr10	30073195	30073821	SVIL (-149607), MTPAP (+564759)	41.9183	126.662	122.092	yes	0.000569501
chr7	121944933	121945370	FEZF1 (-587)	25.5322	62.1496	58.2535	yes	0.000572249
chrX	20107926	20108526	CXorf23 (-119844), EIF1AX (+51740)	23.2168	99.4883	95.1875	yes	0.000575002
chr15	94246368	94247074	RGMA (-629505), MCTP2 (-594709)	18.732	58.8473	54.9893	yes	0.000577753
chr6	112787811	112788316	RFPL4B (+119532)	9.76234	17.4972	14.3337	yes	0.000580498
chr3	49506744	49507243	DAG1 (-571)	24.2131	75.4019	71.3501	yes	0.00058324
chr19	13147180	13147868	NFIX (+40940), LYL1 (+66450)	26.9494	82.4364	78.3118	yes	0.000585979
chr3	5028444	5028979	ARL8B (-135218), BHLHE40 (+7615)	37.5726	116.699	112.232	yes	0.000588712
chr7	94043811	94044282	CASD1 (-95123), COL1A2 (+20174)	30.052	76.7346	72.6724	yes	0.000591458
chr5	38601588	38602293	OSMR (-244160), LIFR (-6434)	27.9923	103.784	99.4436	yes	0.000594219
chr10	65332679	65333596	REEP3 (+52015)	41.5087	130.149	125.546	yes	0.000597
chr12	106548524	106549080	NUAK1 (-14991), CKAP4 (+92911)	10.7099	39.4256	35.8207	yes	0.000599781
chr2	15383712	15384248	DDX1 (-347790)	27.6793	84.5678	80.4183	yes	0.000602567
chr2	55131042	55131594	RTN4 (+146416), EML6 (+179169)	36.3283	97.3127	93.033	yes	0.000608143
chr3	149966069	149966588	PFN2 (-277588), TSC22D2 (-160459)	30.9334	84.1327	79.9891	yes	0.00061097
chr5	15009464	15010039	FBXL7 (-490553), ANKH (-137865)	27.6793	100.469	96.1597	yes	0.000613798
chr17	39949083	39949567	JUP (-6361), LEPREL4 (+19126)	23.2687	78.3182	74.2406	yes	0.000616627
chr8	70566082	70566777	SULF1 (+26423), SLCO5A1 (+180869)	17.7238	54.5286	50.723	yes	0.000619453
chr8	91871399	91871924	NECAB1 (+67741), TMEM55A (+181541)	17.8905	40.4363	36.8154	yes	0.000622296
chr5	37371114	37371647	NUP155 (-184)	24.9937	101.361	97.0425	yes	0.000625132
chr6	24908662	24909284	FAM65B (+2222)	28.4714	78.6312	74.5481	yes	0.000628007
chr22	26155648	26156251	SEZ6L (-409490), MYO18B (+17830)	30.6323	85.0908	80.9385	yes	0.000630875
chr2	45986535	45987114	EPAS1 (-537716), PRKCE (+107782)	32.9329	98.5999	94.3121	yes	0.000633762
chr15	90649851	90650503	IDH2 (-4469)	46.8565	157.41	152.527	yes	0.000636682
chr5	130722437	130722894	CDC42SE2 (+122964), RAPGEF6 (+248263)	14.7926	43.2734	39.6172	yes	0.000639666
chr11	3094184	3094720	CARS (-15771), OSBPL5 (+92130)	22.6497	96.5194	92.2512	yes	0.000642656
chr5	123142814	123143257	CSNK1G3 (+295243), ZNF608 (+937829)	11.801	30.322	26.8719	yes	0.000645659
chr5	110783426	110783924	STARD4 (+64482), CAMK4 (+223728)	29.8428	74.909	70.8653	yes	0.000648659
chr1	59249473	59250082	JUN (+7)	18.0186	70.7189	66.7214	yes	0.00065166
chr19	11491622	11492286	EPOR (+3064)	21.4211	89.182	84.9926	yes	0.000654712
chr20	56532395	56533044	PMEPA1 (-247689), PPP4R1L (+351775)	20.3125	100.886	96.573	yes	0.000657762
chr5	145325702	145326404	SH3RF2 (+9927), LARS (+236241)	43.1734	152.025	147.2	yes	0.000660831
chr3	192288830	192289418	HRASLS (-669794), FGF12 (-162286)	25.663	89.2543	85.0619	yes	0.000663901
chr2	201270175	201270913	SPATS2L (+99188), KCTD18 (+104248)	39.6287	117.38	112.903	yes	0.000666964
chr20	52238024	52238967	ZNF217 (-38789), BCAS1 (+448808)	40.2946	148.703	143.908	yes	0.000670027
chr7	2439285	2439997	CHST12 (-3554)	22.1772	93.5696	89.3286	yes	0.000673086
chr8	25967928	25968656	BNIP3L (-272231), EBF2 (-65652)	31.6895	87.7247	83.5463	yes	0.000676142
chr19	31152999	31153825	ZNF536 (+290084), TSHZ3 (+686778)	29.9883	80.569	76.461	yes	0.000679229
chr6	26330243	26330753	HIST1H4H (-44771), BTN3A2 (-37908)	17.546	67.9641	63.9992	yes	0.000682314
chr8	37517870	37518755	ZNF703 (-34988), KCNU1 (+876471)	34.8437	98.0109	93.7279	yes	0.000685404
chr10	27950427	27951210	MKX (+83959), RAB18 (+157570)	34.4795	103.97	99.6276	yes	0.000688499
chr2	117845082	117845613	DDX18 (-726907)	14.9514	42.0281	38.382	yes	0.000691587
chr15	30127487	30127943	TJP1 (-13009), CHRFAM7A (+558149)	24.1941	57.1267	53.2881	yes	0.000694672
chr13	51148750	51149352	RNASEH2B (-334763), ST13P4 (+402897)	18.2076	70.7189	66.7214	yes	0.000697771
chr11	12087729	12088811	DKK3 (-57641), MICAL2 (-43868)	17.735	67.9641	63.9992	yes	0.000700866
chr9	84763541	84764231	FAM75D1 (+160199), RASEF (+914157)	29.4244	74.909	70.8653	yes	0.000703955
chr2	19010410	19011410	NT5C1B-RDH14 (-240064), OSR1 (+547462)	31.5165	80.4095	76.3062	yes	0.000707052
chr3	41037835	41038309	CTNNB1 (-202870), ZNF621 (+471696)	30.6796	78.5681	74.4863	yes	0.000710145
chr1	61607146	61607652	NFIA (+59865), TM2D1 (+583696)	16.5897	48.8845	45.1467	yes	0.000713231
chr5	172521059	172521716	BNIP1 (-50057), C5orf41 (+38033)	34.5249	98.6613	94.3699	yes	0.00071631
chr2	174455062	174455684	CDCA7 (+235812), SP3 (+375057)	38.3157	111.136	106.723	yes	0.000719396
chr8	119451815	119452419	EXT1 (-328059), TNFRSF11B (+512266)	31.7257	82.2586	78.137	yes	0.0007225
chr19	2185807	2186513	SF3A2 (-50656), DOT1L (+22012)	16.108	85.0438	80.8919	yes	0.000725613
chr14	73374489	73375029	DCAF4 (-18281), DPF3 (-13950)	26.1639	67.5036	63.5484	yes	0.000728731
chr8	42341027	42341658	C8orf40 (-54955), VDAC3 (+92064)	27.0415	74.7895	70.7511	yes	0.000731901
chr11	27217543	27218406	BBOX1 (+155466), LGR4 (+276359)	25.4403	93.0248	88.7946	yes	0.000735129
chr20	52444503	52445625	ZNF217 (-245357), BCAS1 (+242240)	33.1987	149.37	144.568	yes	0.000738356
chr16	58528943	58529401	SETD6 (-20211), NDRG4 (+31623)	24.0248	82.9694	78.8385	yes	0.000741645
chr6	36399903	36400507	ETV7 (-44628), KCTD20 (-10339)	28.6651	77.0345	72.9669	yes	0.000744937
chr9	22211629	22212202	DMRTA1 (-234924), CDKN2B (-202604)	31.3073	80.4095	76.3062	yes	0.000748301
chr7	102553156	102553592	LRRC17 (+30)	17.3953	42.4665	38.8159	yes	0.000751663
chr7	29851688	29852277	WIPF3 (+5813), SCRN1 (+177922)	35.281	100.507	96.1944	yes	0.000758391
chrX	13375782	13376377	EGFL6 (-211614), ATXN3L (-37562)	40.0941	110.836	106.424	yes	0.000761763
chr10	29659181	29659806	LYZL1 (+81504), SVIL (+264407)	29.8485	93.0016	88.7719	yes	0.000765141
chr1	91557876	91558479	ZNF644 (-70366), HFM1 (+312248)	29.6956	110.285	105.88	yes	0.000768544
chr12	20365257	20366200	PDE3A (-156450), AEBP2 (+773121)	34.6546	91.6147	87.3947	yes	0.000771956
chr9	77812406	77813052	PCSK5 (-692831), OSTF1 (+109331)	42.752	126.48	121.913	yes	0.000775375
chr12	112857147	112857513	PTPN11 (+794)	11.8836	24.135	20.8144	yes	0.000778789
chr18	25063136	25063649	CHST9 (-298104), CDH2 (+694052)	24.6548	84.5318	80.3846	yes	0.000782197
chr14	32402859	32403380	ARHGAP5 (-143375), NUBPL (+372529)	34.7139	98.6613	94.3699	yes	0.000785606
chr2	147891060	147891668	ACVR2A (-711206)	33.5798	94.9898	90.7371	yes	0.000789026
chr7	146350755	146351961	CNTNAP2 (+537905)	28.287	75.2785	71.2275	yes	0.000792447
chr12	27332584	27333333	STK38L (-64119), MED21 (+157476)	20.2036	118.486	114.003	yes	0.000795866
chr4	148658740	148659243	ARHGAP10 (+5539), NR3C2 (+704680)	27.7199	73.5302	69.5019	yes	0.000799281
chr1	178067204	178067771	RASAL2 (+4624)	31.564	86.3527	82.1859	yes	0.000802688
chr11	12188544	12189015	MICALCL (-119667), MICAL2 (+56642)	18.3466	66.0391	62.0965	yes	0.00080614
chr2	39869317	39870097	MAP4K3 (-205488), TMEM178 (-23328)	22.6386	75.2486	71.2011	yes	0.000809631
chr5	143569428	143570093	KCTD16 (+19324)	23.5207	79.8625	75.7656	yes	0.000813121
chr12	107722524	107722951	PWP1 (-356852), BTBD11 (+10541)	12.373	25.717	22.3558	yes	0.000816633
chr8	25848067	25848720	EBF2 (+54246), CDCA2 (+531881)	58.923	180.275	175.15	yes	0.000820147
chr2	208541670	208542193	METTL21A (-51959), CCNYL1 (-34332)	27.1283	70.9797	66.9795	yes	0.000823658
chr9	118135710	118136091	PAPPA (-780170), DEC1 (+231804)	5.19032	11.8043	8.82102	yes	0.000827201
chr5	10543473	10544226	ROPN1L (+101876), DAP (+217537)	15.049	88.9086	84.7207	yes	0.000830743
chr6	152375423	152376116	ESR1 (+247316), SYNE1 (+582764)	45.952	132.669	128.038	yes	0.000834277
chr9	117145775	117146302	AKNA (+10646), ORM1 (+60736)	34.3359	96.8224	92.549	yes	0.000837812
chr12	68110543	68111094	DYRK2 (+68307), IFNG (+442702)	14.6644	35.0792	31.5478	yes	0.000841343
chr7	42324568	42325600	GLI3 (-48466), C7orf25 (+627067)	29.2152	73.0914	69.0689	yes	0.000844867
chr14	61855144	61855747	HIF1A (-306673), PRKCH (+66931)	29.0655	106.993	102.616	yes	0.000848432
chr4	127348866	127349393	NONE	17.8905	40.4363	36.8154	yes	0.000852022
chr1	31329074	31329644	LAPTM5 (-98676), SDC3 (+52121)	25.2016	111.548	107.131	yes	0.000855622
chr12	25538910	25539425	KRAS (-135314), IFLTD1 (+167049)	18.762	68.855	64.8821	yes	0.000859235
chr22	25884044	25884698	LRP5L (-106827), ADRBK2 (-76490)	35.5105	109.392	104.996	yes	0.000862843
chr1	237175977	237176721	RYR2 (-29353), MTR (+217768)	46.6227	144.493	139.742	yes	0.000866448
chr12	115093792	115094505	TBX5 (-250260), TBX3 (+27820)	22.7374	61.4035	57.5164	yes	0.000870047
chr10	3537417	3537993	PITRM1 (-322672), KLF6 (+289768)	23.6489	73.8208	69.7882	yes	0.000873641
chr11	27817719	27818473	BDNF (-95496), KIF18A (+311650)	24.4832	88.3349	84.1491	yes	0.000877454
chr4	88382448	88382866	NUDT9 (+38929), SPARCL1 (+67998)	14.152	27.8549	24.4473	yes	0.000881429
chr6	26735432	26735996	ZNF322 (-75734), HIST1H2BJ (+364861)	29.2152	73.0914	69.0689	yes	0.000885424
chr2	20646538	20647051	RHOB (-40)	16.8844	63.8781	59.9626	yes	0.000889412
chr16	49732858	49733466	CBLN1 (-417420), ZNF423 (+127756)	33.3994	87.8506	83.669	yes	0.000893396
chrX	13682003	13682587	RAB9A (-24945), TCEANC (+10988)	33.3994	87.8506	83.669	yes	0.000897376
chr1	94018310	94019040	FNBP1L (+104987), BCAR3 (+128710)	17.301	48.0902	44.3679	yes	0.000901358
chr8	109046013	109046400	ANGPT1 (-535953), RSPO2 (+49706)	12.2197	24.2093	20.8832	yes	0.000905345
chr4	140164495	140165048	ELF2 (-104121), C4orf49 (+36720)	29.085	103.547	99.2099	yes	0.000909341
chr3	39302318	39302880	XIRP1 (-68514), CX3CR1 (+20627)	33.8178	89.7291	85.5273	yes	0.00091337
chr6	99635275	99635738	FBXL4 (-239658), COQ3 (+206575)	26.0187	68.3327	64.3626	yes	0.000917397
chr12	25150899	25151496	BCAT1 (-95189), LRMP (-53983)	28.9189	89.6095	85.4111	yes	0.000921427
chr22	17819871	17820396	CECR2 (-136496), CECR1 (-129355)	21.8824	72.2046	68.1909	yes	0.000925462
chr18	34091726	34092456	FHOD3 (+214389), TPGS2 (+317067)	29.2152	73.0914	69.0689	yes	0.000929493
chr11	63933308	63933700	MACROD1 (+81)	16.5956	45.2241	41.5375	yes	0.000933526
chr10	12762309	12763399	CCDC3 (+280850), CAMK1D (+371271)	38.6835	113.591	109.151	yes	0.000937561
chr2	167997142	167997824	B3GALT1 (-677699), XIRP2 (+252486)	28.3783	71.2822	67.2785	yes	0.000941599
chr16	12130846	12131374	SNX29 (+60508), CPPED1 (+766634)	19.329	79.2512	75.1615	yes	0.000945653
chr8	10924469	10925033	SOX7 (-336729), XKR6 (+134124)	33.6086	87.8506	83.669	yes	0.000949736
chr20	50648389	50648872	SALL4 (-229583), ZFP64 (+159893)	20.0374	79.0231	74.9353	yes	0.000953813
chr21	38207535	38208069	SIM2 (+135811), HLCS (+145462)	26.7465	74.2909	70.2559	yes	0.000957917
chr7	871207	871933	SUN1 (-572)	23.8058	69.8008	65.8149	yes	0.000962039
chr18	57183488	57184528	LMAN1 (-157500), CCBE1 (+180636)	24.6363	78.5841	74.5016	yes	0.000966175
chr19	43392274	43392854	PSG8 (-122733), PSG7 (+48766)	23.0166	78.3182	74.2406	yes	0.000970308
chr4	151165700	151166271	MAB21L2 (-337091), DCLK2 (+166560)	27.7199	73.5302	69.5019	yes	0.000974459
chr6	10511610	10512248	TFAP2A (-96459), GCNT2 (-74064)	21.6304	70.6925	66.6959	yes	0.000978628
chr5	14035865	14036772	TRIO (-107510), DNAH5 (-91730)	19.8823	72.506	68.4909	yes	0.00098279
chr6	11277321	11277882	TMEM170B (-260909), NEDD9 (-44687)	25.2008	85.7918	81.636	yes	0.000986944
chr13	73629997	73630692	KLF5 (-2797)	34.4946	95.0321	90.7792	yes	0.000991097
chr13	72453272	72453754	DACH1 (-12183), MZT1 (+848425)	25.8297	66.6165	62.6658	yes	0.000995243
chr9	109679178	109679582	RAD23B (-366137), ZNF462 (+54002)	6.7379	10.1966	7.28042	yes	0.000999419
chr12	52430341	52430968	NR4A1 (-14531), GRASP (+29907)	23.2687	78.3182	74.2406	yes	0.00100362
chr17	17843840	17844311	SREBF1 (-103751), TOM1L2 (+31708)	19.8174	65.6847	61.7493	yes	0.00100784
chr10	123260385	123260845	FGFR2 (+97357), WDR11 (+649928)	11.4229	29.0782	25.6511	yes	0.00101207
chr5	127560790	127561379	SLC12A2 (+141602), FBN2 (+312650)	14.9514	42.0281	38.382	yes	0.0010163
chr8	38895568	38896061	ADAM32 (-69235), ADAM9 (+41310)	17.5978	53.105	49.3164	yes	0.00102053
chr10	44304620	44305199	HNRNPA3P1 (-19045), CXCL12 (+575635)	22.2717	95.0421	90.788	yes	0.00102475
chr1	83976944	83977362	TTLL7 (+487680)	18.008	39.7914	36.1836	yes	0.00102897
chr3	45859205	45860054	CCR9 (-68366), SLC6A20 (-21595)	24.5805	71.4135	67.4084	yes	0.00103322
chr2	47296865	47297370	CALM2 (+106622), TTC7A (+128805)	22.9801	61.8152	57.9208	yes	0.00103747
chr6	126188604	126189026	HINT3 (-89046), NCOA7 (+76906)	10.8167	18.87	15.6706	yes	0.00104173
chr6	47709413	47709953	OPN5 (-40092), GPR115 (+43394)	31.6895	87.7247	83.5463	yes	0.00104599
chr14	50691995	50692491	METTL21D (-108946), SOS2 (+5856)	34.027	89.7291	85.5273	yes	0.00105026
chr6	26758207	26758940	ZNF322 (-98594), HIST1H2BJ (+342001)	18.9637	74.8959	70.856	yes	0.00105462
chr5	58653277	58653931	PDE4D (+536017), RAB3C (+774665)	32.761	98.5999	94.3121	yes	0.00105915
chr17	54776617	54777130	NOG (+105814), C17orf67 (+116497)	18.1961	61.5378	57.647	yes	0.00106377
chr1	150164264	150164821	PLEKHO1 (+42373), ANP32E (+43961)	27.6555	74.5261	70.4896	yes	0.0010684
chr11	87838414	87838862	RAB38 (+69997)	8.50337	13.841	10.7828	yes	0.00107315
chr10	4386627	4387216	KLF6 (-559449), AKR1E2 (-481480)	31.0044	86.8765	82.7074	yes	0.00107805
chr19	49906862	49907339	CCDC155 (+15626), PTH2 (+19597)	26.3291	85.026	80.8742	yes	0.00108302
chr5	136065433	136066401	TRPC7 (-364753), SPOCK1 (+769101)	26.9232	95.6301	91.3662	yes	0.001088
chr6	32120749	32121215	PRRT1 (-1262), PPT2 (-247)	24.3636	86.7827	82.614	yes	0.00109298
chr10	95566534	95567111	SLC35G1 (-86907), LGI1 (+49257)	12.1853	26.9581	23.573	yes	0.00109799
chr10	99088390	99089010	FRAT2 (+5758), FRAT1 (+9678)	23.0195	71.8749	67.8651	yes	0.00110303
chr13	80569400	80569994	SPRY2 (+345389), NDFIP2 (+514438)	10.7928	26.6287	23.2476	yes	0.00110808
chr10	105836540	105837081	COL17A1 (+8827), SLK (+109341)	9.74548	25.4023	22.0539	yes	0.00111317
chr5	72666644	72667526	FOXD1 (+77267), TMEM174 (+198062)	24.683	84.2116	80.0675	yes	0.00111827
chr3	152878383	152879201	RAP2B (-1237)	37.2139	118.289	113.807	yes	0.00112341
chr1	92553119	92553639	RPAP2 (-211143), BTBD8 (+7517)	10.7075	20.1225	16.8901	yes	0.00112858
chr10	69913269	69913858	MYPN (+44374), ATOH7 (+78306)	5.14439	13.5501	10.5138	yes	0.00113373
chrX	73133189	73133922	ZCCHC13 (-390469), CHIC1 (+350572)	55.2587	207.7	202.252	yes	0.0011389
chr18	19612375	19612941	GATA6 (-136758), MIB1 (+291113)	27.1529	71.7896	67.7805	yes	0.00114407
chr21	38824485	38825012	DYRK1A (+32148), KCNJ6 (+463947)	22.2786	59.4148	55.5492	yes	0.00114928
chr16	73104241	73104813	ZFHX3 (-22253)	37.0046	147.693	142.908	yes	0.00115451
chr21	38711014	38711812	DYRK1A (-81188), DSCR3 (-71580)	28.6003	73.9124	69.8794	yes	0.00115973
chr17	68965369	68966305	KCNJ2 (+800161)	49.4804	214.718	209.183	yes	0.00116504
chr11	9927648	9928521	SWAP70 (+242457), SBF2 (+387669)	25.9024	66.3177	62.3718	yes	0.00117038
chr10	80026834	80027271	ZMIZ1 (-801739), RPS24 (+233535)	18.5978	56.8835	53.0496	yes	0.00117572
chr1	203527266	203527909	ATP2B4 (-68327), OPTC (+64317)	22.2605	73.7233	69.6916	yes	0.00118105
chr5	124610598	124611716	ZNF608 (-530292)	18.732	58.8473	54.9893	yes	0.00118639
chr11	35373617	35374232	SLC1A2 (+67180), CD44 (+213508)	30.3584	97.768	93.4866	yes	0.00119179
chr6	168083594	168084059	TCP10 (-285829), MLLT4 (-143844)	21.5329	64.482	60.5573	yes	0.00119719
chr11	10921234	10922287	ZBED5 (-42141), CSNK2A1 (+453143)	19.0857	65.7959	61.859	yes	0.0012026
chr18	43335777	43336360	SIGLEC15 (-69476), SLC14A1 (+31977)	18.984	58.8473	54.9893	yes	0.00120803
chr16	28818828	28819445	ATXN2L (-15277), NPIPL1 (+49165)	32.6929	91.1225	86.9108	yes	0.00121345
chr11	9880238	9880840	SWAP70 (+194911), SBF2 (+435215)	25.686	62.7639	58.8601	yes	0.00121887
chr7	6475187	6475757	DAGLB (+12171), RAC1 (+61346)	32.4456	89.531	85.3337	yes	0.00122427
chr7	80118283	80118695	GNAT3 (+22753), GNAI1 (+354349)	11.6415	21.9977	18.7154	yes	0.00122968
chr1	42420262	42420834	GUCA2B (-198544), HIVEP3 (-36052)	30.4206	82.7608	78.635	yes	0.00123511
chr6	46293269	46293825	ENPP5 (-154830), RCAN2 (+165513)	30.3133	94.7067	90.4583	yes	0.00124054
chr3	78555830	78556410	NONE	15.9457	34.0069	30.4928	yes	0.00124597
chr1	39670115	39670581	MACF1 (-126593), NDUFS5 (+178381)	19.8662	63.2351	59.3235	yes	0.0012514
chr1	225842852	225844042	ENAH (-2602)	22.0085	73.7233	69.6916	yes	0.00125683
chr3	181046598	181047393	SOX2 (-382716), DNAJC19 (-339434)	35.4915	95.4066	91.1459	yes	0.00126226
chr2	36598187	36598727	CRIM1 (+15087), FEZ2 (+226875)	18.48	57.3998	53.5557	yes	0.00126769
chr11	66801322	66801850	RHOD (-22703), SYT12 (+10770)	11.1801	32.1652	28.6848	yes	0.00127312
chr8	37250352	37251115	ZNF703 (-302567), KCNU1 (+608892)	44.1653	134.698	130.044	yes	0.00127858
chr17	55929079	55929560	MRPS23 (-1887)	16.91	77.6636	73.5934	yes	0.00128407
chr5	110789077	110790642	STARD4 (+58297), CAMK4 (+229913)	53.2743	159.28	154.377	yes	0.00128957
chr12	109348915	109349678	DAO (+75958), SVOP (+109548)	32.342	123.643	119.103	yes	0.00129508
chr20	18409375	18409885	DZANK1 (+38199), ZNF133 (+140509)	22.7986	56.811	52.9775	yes	0.0013006
chr17	38984140	38985057	KRT10 (-5736), KRT12 (+38863)	39.048	106.941	102.567	yes	0.00130614
chr8	71157276	71157916	PRDM14 (-174034), NCOA2 (+158424)	18.6466	43.5615	39.8986	yes	0.00131168
chr1	10091408	10091928	UBE4B (-1373)	18.858	58.8473	54.9893	yes	0.00131723
chr1	236086618	236087160	LYST (-56669), NID1 (+141592)	28.0724	105.764	101.403	yes	0.00132276
chr3	23631967	23632868	UBE2E1 (-214966), UBE2E2 (+387634)	20.1182	64.7125	60.7852	yes	0.0013283
chr7	108062089	108062441	NRCAM (-181651), PNPLA8 (+104373)	8.90257	19.6141	16.3947	yes	0.00133387
chr2	59303314	59303923	FANCL (-835104)	34.7139	98.6613	94.3699	yes	0.00133943
chr1	59858947	59859706	HOOK1 (-421206), FGGY (+96702)	39.6525	119.299	114.8	yes	0.00134499
chr12	111372192	111372617	CUX2 (-99423), MYL2 (-14001)	11.0449	27.847	24.4461	yes	0.00135057
chr18	21795343	21796073	CABYR (+76753), OSBPL1A (+182125)	29.2152	73.0914	69.0689	yes	0.00135614
chr17	80433341	80433666	FOXK2 (-44090), NARF (+16964)	6.20436	13.5895	10.5506	yes	0.0013617
chr4	115845458	115846087	NDST4 (+189259), UGT8 (+326162)	16.2441	33.985	30.4711	yes	0.00137287
chr2	132426441	132427047	GPR39 (-747403), LOC150776 (+176358)	42.1674	127.73	123.149	yes	0.00137845
chr15	79244240	79244621	CTSH (-7011), RASGRF1 (+138784)	16.5013	37.2492	33.6816	yes	0.00138404
chr8	81253093	81254011	TPD52 (-260542), ZBTB10 (-144896)	30.2602	83.3119	79.1801	yes	0.00139525
chr22	28834292	28834943	PITPNB (-519363), TTC28 (+241235)	29.4429	78.028	73.9537	yes	0.00140088
chr4	166361625	166362162	TLL1 (-432516), CPE (+61797)	30.7444	84.1327	79.9891	yes	0.00140653
chr5	38672248	38672843	OSMR (-173555), LIFR (-77039)	12.0246	63.7297	59.8158	yes	0.00141221
chrX	41308717	41309351	NYX (+2321)	36.2659	113.505	109.068	yes	0.00142362
chr10	98683226	98683767	PIK3AP1 (-203218), C10orf12 (-57544)	28.3783	71.2822	67.2785	yes	0.00142933
chr11	10681047	10681619	CTR9 (-91478), MRVI1 (-7485)	15.549	68.5176	64.547	yes	0.00143507
chr8	59794437	59794921	NSMAF (-222713), TOX (+237088)	23.1378	61.0348	57.1499	yes	0.00144086
chr20	50065275	50065873	KCNG1 (-425899), NFATC2 (+93684)	34.9966	123.226	118.69	yes	0.00144666
chr9	117670306	117671085	TNFSF15 (-102288), TNFSF8 (+22179)	26.6112	86.6521	82.484	yes	0.0014525
chr4	62070146	62070495	LPHN3 (-292518)	8.92179	15.1396	12.0424	yes	0.00145836
chr1	113086534	113087001	WNT2B (+35398), ST7L (+75272)	18.8527	53.9327	50.133	yes	0.00146424
chr19	47274033	47274596	STRN4 (-24595), SLC1A5 (+17527)	30.6323	85.0908	80.9385	yes	0.00147015
chr1	26120762	26121253	SEPN1 (-5659), MAN1C1 (+177049)	17.1679	65.2338	61.2999	yes	0.00147606
chr10	8313891	8314438	GATA3 (+217498)	41.3494	114.754	110.306	yes	0.00148196
chr11	112163338	112164070	NCAM1 (-668265), C11orf34 (-32121)	38.3055	111.704	107.284	yes	0.00148797
chr4	3984885	3985908	ADRA2C (+217101), OTOP1 (+243224)	39.0616	115.483	111.023	yes	0.001494
chr2	75703772	75704438	TACR1 (-277460), FAM176A (+83987)	27.9892	86.242	82.0774	yes	0.00150004
chr4	103541612	103542396	NFKB1 (+119518), MANBA (+140147)	51.3484	162.413	157.474	yes	0.00150607
chr14	37466893	37467497	SLC25A21 (+174670), PAX9 (+340422)	22.8052	56.5026	52.6701	yes	0.00151209
chr1	29119317	29119787	OPRD1 (-19102), YTHDF2 (+56419)	15.7759	69.808	65.8217	yes	0.00151815
chr3	185556102	185556681	IGF2BP2 (-13565), TRA2B (+99532)	33.1902	85.9793	81.8174	yes	0.00152419
chr13	44817239	44817813	ENOX1 (-613913), SERP2 (-130452)	31.3979	99.8571	95.5548	yes	0.00153026
chr6	126193338	126194062	HINT3 (-84161), NCOA7 (+81791)	16.3783	35.8411	32.2924	yes	0.00153635
chr12	15002543	15003186	ART4 (-6452), MGP (+35988)	26.2862	64.1313	60.2101	yes	0.00154246
chr7	47528481	47528957	TNS3 (+93023)	25.7071	64.5899	60.6649	yes	0.00154856
chr12	40013533	40014080	ABCD2 (+36)	38.5085	111.136	106.723	yes	0.00155466
chr8	67902306	67903047	TCF24 (-27852), COPS5 (+71885)	27.3323	67.6892	63.7258	yes	0.00156082
chr9	84300579	84301116	TLE1 (+2748)	19.7528	45.4228	41.73	yes	0.00156702
chr18	60292020	60292872	PHLPP1 (-90226), ZCCHC2 (+101788)	22.3865	75.2486	71.2011	yes	0.00157324
chr6	132405839	132406508	CTGF (-133656), MOXD1 (+316490)	14.1995	33.693	30.1842	yes	0.00157952
chr13	75939871	75940363	TBC1D4 (+116133)	13.1872	35.4158	31.8797	yes	0.0015858
chr2	67744085	67744702	ETAA1 (+119952), C1D (+545765)	47.7114	158.294	153.401	yes	0.00159859
chr2	86216962	86217570	ST3GAL5 (-101109), POLR1A (+116012)	19.6141	61.7651	57.8709	yes	0.00160508
chr2	72058206	72058686	CYP26B1 (+316517), DYSF (+364614)	14.299	29.9032	26.4595	yes	0.00161161
chr6	150730566	150731221	PLEKHG1 (-190105), IYD (+40866)	42.7279	139.109	134.41	yes	0.00161823
chr16	84884936	84885378	CRISPLD2 (+31570), ZDHHC7 (+159984)	13.2699	30.9586	27.4947	yes	0.00162484
chr18	8984154	8984800	NDUFV2 (-118151), RAB12 (+375034)	42.3987	148.304	143.514	yes	0.00163156
chr4	55031502	55032201	PDGFRA (-63412), GSX2 (+65604)	28.1629	72.7435	68.7265	yes	0.00163828
chr4	100753406	100753776	DAPP1 (+15610), LAMTOR3 (+62112)	4.49193	6.6833	3.9639	yes	0.00164507
chr3	70117085	70117640	MITF (+328777)	18.127	38.739	35.1458	yes	0.00165185
chr5	157878423	157879130	CLINT1 (-592594), EBF1 (+648011)	25.975	77.9359	73.8628	yes	0.00165864
chr6	89620416	89621265	CNR1 (-745074), RNGTT (+52507)	8.3985	18.4988	15.3099	yes	0.00166542
chr12	81885852	81886359	PPFIA2 (+267003), ACSS3 (+414297)	18.7547	40.3509	36.7347	yes	0.00167221
chr17	73422435	73422874	KIAA0195 (-30009), GRB2 (-20865)	15.9596	46.1144	42.4143	yes	0.00167898
chr15	85951193	85951681	AKAP13 (+27566), KLHL25 (+386752)	19.0863	47.4931	43.7763	yes	0.00168576
chr4	148038381	148038947	EDNRA (-363405), TTC29 (-171630)	28.8541	77.0345	72.9669	yes	0.00169253
chr2	40559550	40560064	THUMPD2 (-553391), SLC8A1 (+97637)	26.5858	70.0571	66.0666	yes	0.0016993
chr12	27768144	27768754	REP15 (-80979), PPFIBP1 (+91404)	27.1529	71.7896	67.7805	yes	0.00170606
chr7	146352630	146353519	CNTNAP2 (+539622)	31.5165	80.4095	76.3062	yes	0.00171284
chr1	35971343	35972037	KIAA0319L (+51347), ZMYM4 (+237122)	26.3291	85.026	80.8742	yes	0.0017196
chr4	190655830	190656488	FRG1 (-205815), HSP90AA4P (+261860)	25.17	75.4324	71.3805	yes	0.00172636
chr20	42795015	42795446	JPH2 (+20987), TOX2 (+251739)	21.1263	69.1872	65.2106	yes	0.00173317
chr16	30645366	30645911	SRCAP (-64823), ZNF689 (-23957)	17.3637	80.3239	76.225	yes	0.00173998
chr7	2824542	2825287	GNA12 (+59044), AMZ1 (+105752)	28.2048	72.1399	68.1285	yes	0.00174678
chr17	56834450	56834985	PPM1E (+1486)	30.5891	82.2364	78.1172	yes	0.00175357
chr6	134373541	134374058	SLC2A12 (-11)	31.1789	85.1971	81.0438	yes	0.00176035
chr22	32416089	32416754	C22orf24 (-75086), SLC5A1 (-22597)	49.0901	142.807	138.073	yes	0.00176714
chr5	167126408	167126993	WWC1 (-592364), ODZ2 (+414858)	20.2442	64.7125	60.7852	yes	0.00177394
chr15	89461953	89462366	ABHD2 (-169221), MFGE8 (-5497)	15.9596	46.1144	42.4143	yes	0.00178077
chr11	43758171	43759032	ALKBH3 (-143755), HSD17B12 (+56459)	27.8572	80.0659	75.9685	yes	0.00178763
chr12	51070399	51070853	ATF1 (-87163), DIP2B (+171858)	30.0216	79.8092	75.7149	yes	0.0017945
chr13	80706929	80707482	SPRY2 (+207880), NDFIP2 (+651947)	12.4423	40.6812	37.0578	yes	0.0018014
chr6	140141253	140141808	CITED2 (-446181)	22.0085	73.7233	69.6916	yes	0.00182225
chr1	85516232	85516754	MCOLN3 (-2270)	10.1711	20.5917	17.3467	yes	0.00182926
chr12	107233932	107234385	C12orf23 (-115385), RIC8B (+65760)	15.6165	32.4291	28.9392	yes	0.00183627
chr15	71087640	71088042	UACA (-31991), LARP6 (+58657)	17.1233	40.7163	37.0896	yes	0.00184328
chr1	12609662	12610299	DHRS3 (+67839), VPS13D (+319868)	21.3585	81.83	77.7135	yes	0.00185032
chr2	9374811	9375316	ASAP2 (+28170), ITGB1BP1 (+188579)	21.8346	70.2699	66.2781	yes	0.00185736
chr7	1606701	1607244	ELFN1 (-141825), TMEM184A (-10907)	20.665	84.84	80.6894	yes	0.00186441
chr10	45113978	45114823	TMEM72 (-292363), CXCL12 (-233856)	20.6223	66.197	62.2518	yes	0.00187144
chr4	23729990	23730487	PPARGC1A (+161461)	22.1068	57.8036	53.9573	yes	0.00187856
chr13	80622629	80623519	SPRY2 (+292012), NDFIP2 (+567815)	62.898	195.216	189.916	yes	0.00188569
chr13	41361137	41361671	SLC25A15 (-2143)	36.1191	97.3127	93.033	yes	0.00189285
chr16	69882572	69883435	CLEC18A (-101622), WWP2 (+86730)	49.6376	156.061	151.193	yes	0.00189999
chr1	232736120	232736699	NTPCR (-349960), SIPA1L2 (-85167)	14.7106	51.9784	48.2007	yes	0.00190713
chr5	125718864	125719446	ALDH7A1 (+211927)	33.9578	94.9898	90.7371	yes	0.0019143
chr10	88752524	88752906	AL157440 (-22144), GLUD1 (+102061)	11.6415	21.9977	18.7154	yes	0.00192145
chr6	33020820	33021325	HLA-DOA (-43684), HLA-DPA1 (+20381)	24.1284	61.5192	57.6286	yes	0.00192862
chr1	200153182	200153782	FAM58BP (-29174), NR5A2 (+156712)	19.1527	76.2998	72.2418	yes	0.0019358
chr20	45574811	45575292	EYA2 (+51789), ZMYND8 (+410422)	23.8024	70.5938	66.6008	yes	0.00194311
chr22	40551893	40552613	TNRC6B (-21676), GRAP2 (+255167)	35.9099	95.4066	91.1459	yes	0.00195042
chr11	6354315	6354885	SMPD1 (-57044), PRKCDBP (-12860)	22.8906	76.7802	72.7162	yes	0.0019578
chr5	81630575	81631117	ATP6AP1L (+30093), TMEM167A (+742426)	14.1953	39.3523	35.7481	yes	0.00196542
chr4	80994322	80994737	ANTXR2 (-53)	16.2138	40.7429	37.115	yes	0.00197305
chr5	109814555	109815083	TMEM232 (+247631), MAN2A1 (+789663)	19.0247	45.1415	41.4559	yes	0.00198067
chr14	65112159	65112672	PLEKHG3 (-81895), HSPA2 (+105230)	12.9991	27.7699	24.3728	yes	0.00198832
chr2	42345331	42345872	EML4 (-50888), PKDCC (+70441)	33.2017	93.1636	88.93	yes	0.00199604
chr6	132270637	132271156	CTGF (+1621)	20.862	57.1779	53.3381	yes	0.00200377
chr1	67008949	67009641	SGIP1 (+9470), INSL5 (+257647)	49.1024	212.849	207.337	yes	0.00201155
chr3	98704963	98705469	COL8A1 (-652238), DCBLD2 (-84683)	27.3419	71.7896	67.7805	yes	0.00201938
chr3	77573675	77574189	ROBO2 (+484638)	19.3573	48.3309	44.6052	yes	0.00202721
chr15	73000891	73001251	BBS4 (+22551), ADPGK (+75055)	8.62168	16.9788	13.8322	yes	0.00203511
chr8	28198484	28199078	PNOC (+24132), ZNF395 (+45196)	22.0827	93.5696	89.3286	yes	0.0020431
chr11	106338871	106339277	AASDHPPT (+390782), GUCY1A2 (+550097)	6.32448	16.9306	13.7859	yes	0.00205107
chr1	159885890	159886402	CCDC19 (-16240), TAGLN2 (+9138)	17.0169	63.6477	59.7338	yes	0.00205905
chr5	167513140	167513615	WWC1 (-205687), ODZ2 (+801535)	18.858	58.8473	54.9893	yes	0.00206702
chr1	64638127	64638830	UBE2U (-31011), ROR1 (+398789)	62.0611	193.07	187.792	yes	0.00207498
chr15	93353728	93354107	FAM174B (-154887), CHD2 (-89633)	10.5342	21.4487	18.1902	yes	0.00208294
chr13	22523953	22524565	FGF9 (+279044)	36.3283	97.3127	93.033	yes	0.0020909
chr7	68846163	68846475	AUTS2 (-217586)	7.38216	13.5471	10.5109	yes	0.00209887
chr6	47100324	47100917	GPR110 (-90539), TNFRSF21 (+177059)	22.0972	67.5661	63.61	yes	0.00210686
chr12	109222490	109222977	CORO1C (-97439), SSH1 (+28625)	23.7727	81.4129	77.299	yes	0.00211484
chr17	44178551	44179093	KIAA1267 (+91450), STH (+102206)	18.7248	62.5782	58.6766	yes	0.00212282
chr4	24859492	24860064	SOD3 (+62693), LGI2 (+172636)	35.4701	100.507	96.1944	yes	0.00213079
chr18	22343735	22344210	HRH4 (+303380), ZNF521 (+588241)	24.6208	62.3532	58.4555	yes	0.00213879
chr17	3415865	3416469	ASPA (+36871), TRPV3 (+45122)	26.9614	67.4404	63.4862	yes	0.00214681
chr1	224007384	224007886	TP53BP2 (+26039), CAPN2 (+107516)	23.9744	68.2348	64.2684	yes	0.00215481
chr10	5601596	5602212	CALML3 (+34980), ASB13 (+106654)	32.5625	84.1152	79.9752	yes	0.00216283
chr17	40294391	40294973	RAB5C (+12380), HSPB9 (+19926)	22.2605	73.7233	69.6916	yes	0.00217084
chr6	145671132	145671722	EPM2A (+385564)	28.6966	101.906	97.584	yes	0.00217886
chr1	240012355	240012903	FMN2 (-242556), CHRM3 (+220256)	25.8678	62.3659	58.4656	yes	0.00218687
chr9	113861302	113862457	LPAR1 (-61515), OR2K2 (+228833)	87.4342	304.629	297.231	yes	0.00219487
chr2	192186464	192187218	OBFC2A (-356020), MYO1B (+76734)	32.5625	84.1152	79.9752	yes	0.00220287
chr11	31705915	31706444	PAX6 (+133329), ELP4 (+174883)	22.2605	73.7233	69.6916	yes	0.00221086
chr2	234296283	234296790	DGKD (+33384), USP40 (+177699)	25.2626	64.9088	60.9775	yes	0.00221884
chr17	55499979	55500500	MSI2 (+166309), MRPS23 (+427193)	24.2946	81.0693	76.9591	yes	0.00222682
chr20	56878633	56879093	PMEPA1 (-593832), PPP4R1L (+5632)	22.5228	61.8024	57.9082	yes	0.0022348
chr8	121416165	121416576	MRPL13 (+41276), COL14A1 (+279019)	9.57331	17.4972	14.3337	yes	0.00224277
chr16	4143562	4144247	CREBBP (-213784), ADCY9 (+22281)	16.0783	72.4051	68.3902	yes	0.00225075
chr6	44892938	44893526	RUNX2 (-402822), CDC5L (+537981)	30.8889	78.5681	74.4863	yes	0.00225871
chr9	74980187	74980699	ZFAND5 (-280)	11.8752	38.2629	34.6782	yes	0.00226667
chr5	157919894	157920541	CLINT1 (-634035), EBF1 (+606570)	35.4915	95.4066	91.1459	yes	0.00227462
chr8	71971219	71971749	EYA1 (+297495), XKR9 (+389884)	20.0447	51.45	47.6832	yes	0.00228258
chrX	41464166	41464750	GPR34 (-83768), NYX (+157745)	29.3242	84.5489	80.4005	yes	0.00229052
chr1	236670544	236671159	LGALS8 (-15887), EDARADD (+113172)	26.5855	72.4038	68.3892	yes	0.00229848
chr1	19248670	19249157	ALDH4A1 (-19621), UBR4 (+287832)	12.6758	51.0766	47.3131	yes	0.00230645
chr19	33963973	33964751	PEPD (+48437), CEBPG (+98932)	22.0085	73.7233	69.6916	yes	0.00231444
chr15	98141547	98142508	ARRDC4 (-361905)	11.1709	27.847	24.4461	yes	0.00232253
chr2	224486601	224487105	SCG2 (-19636), AP1S3 (+215466)	28.8643	76.2542	72.1979	yes	0.00233061
chr10	65431218	65431948	REEP3 (+150460)	49.7913	194.765	189.476	yes	0.00233871
chr6	56416471	56416943	COL21A1 (-304329), DST (+90987)	29.2322	78.798	74.711	yes	0.00234687
chr22	28082427	28082970	MN1 (+114787)	21.991	72.6462	68.6301	yes	0.0023551
chr11	22724564	22725356	GAS2 (+28641), SVIP (+126422)	26.7748	70.0571	66.0666	yes	0.00236332
chr8	11748872	11749339	CTSB (-23460), DEFB136 (+83002)	28.1691	69.4814	65.4975	yes	0.00237152
chr4	78620834	78621420	CNOT6L (+119417), CXCL13 (+188220)	32.1441	84.1152	79.9752	yes	0.00237971
chr3	8540753	8541381	LMCD1 (-2444)	23.8252	64.3004	60.3766	yes	0.00238793
chr7	157724911	157726276	DNAJB6 (+595884), PTPRN2 (+654888)	23.0166	78.3182	74.2406	yes	0.00239614
chr21	19221324	19221805	CHODL (-395585), BTG3 (-236297)	27.3419	71.7896	67.7805	yes	0.00240433
chr2	134043751	134044595	LYPD1 (-615692), NCKAP5 (+281858)	17.0734	65.2338	61.2999	yes	0.00241257
chr15	82170401	82171103	TMC3 (-504334), MEX3B (+167609)	52.3149	193.987	188.704	yes	0.0024208
chr20	52446003	52447245	ZNF217 (-246917), BCAS1 (+240680)	17.1368	78.9912	74.9034	yes	0.00242903
chr5	28523915	28524492	NONE	23.1861	66.5978	62.6496	yes	0.00243729
chr11	119138329	119138754	MCAM (+49298), CBL (+61552)	11.4636	21.4658	18.201	yes	0.00244555
chr8	39439177	39439686	ADAM18 (-2655)	28.6651	77.0345	72.9669	yes	0.00245381
chr2	9747938	9748742	ADAM17 (-52423), YWHAQ (+22766)	33.6202	100.384	96.0776	yes	0.00246207
chrX	49922273	49922946	AKAP4 (+43054), CLCN5 (+235385)	44.3454	128.254	123.67	yes	0.00247032
chr3	88859522	88860075	EPHA3 (-296875), C3orf38 (+660906)	19.4027	45.1415	41.4559	yes	0.00247862
chr17	34257726	34258279	RDM1 (-223)	25.5436	70.9296	66.9304	yes	0.0024869
chr5	27130635	27131233	CDH9 (-92245)	51.6007	153.068	148.227	yes	0.00249517
chr11	12185508	12186142	MICALCL (-122622), MICAL2 (+53687)	23.6485	74.6394	70.6022	yes	0.00250355
chr7	83671175	83672041	SEMA3E (-393129), SEMA3A (+152609)	22.102	50.282	46.5246	yes	0.00251193
chr1	236073622	236074233	LYST (-43708), NID1 (+154553)	21.1873	67.2443	63.2905	yes	0.00252035
chr6	108908893	108909370	ARMC2 (-260487), FOXO3 (+27063)	21.0712	57.0644	53.229	yes	0.00252877
chr1	215773610	215774100	KCTD3 (+33120), USH2A (+822883)	27.7507	69.4814	65.4975	yes	0.00254576
chr1	170115039	170115848	METTL11B (+256)	27.3323	67.6892	63.7258	yes	0.00255425
chr15	100105779	100106376	MEF2A (-55)	40.7217	112.792	108.361	yes	0.00256273
chrX	49375298	49375958	GAGE1 (+12012), PAGE1 (+84968)	33.9578	94.9898	90.7371	yes	0.00257124
chr17	62664026	62664593	SMURF2 (-5924), LOC146880 (+113312)	22.8906	76.7802	72.7162	yes	0.00257973
chr15	71126016	71126497	UACA (-70407), LARP6 (+20241)	25.438	70.4583	66.4655	yes	0.00258825
chr8	124665816	124666420	FBXO32 (-112625), ANXA13 (+83529)	33.2924	106.201	101.835	yes	0.00259691
chr13	111064485	111064877	COL4A2 (+105050), RAB20 (+149390)	11.2352	26.3698	22.9966	yes	0.00260561
chr10	29824163	29824707	SVIL (+99466), LYZL1 (+246445)	26.7523	86.6521	82.484	yes	0.00261439
chr11	66749312	66749922	PC (-74277), SYT12 (-41199)	36.905	136.131	131.467	yes	0.00262321
chr18	24265657	24266247	KCTD1 (-137452), AQP4 (+179764)	33.1902	85.9793	81.8174	yes	0.00263202
chr8	62602189	62602737	ASPH (+24736), CLVS1 (+401938)	13.9433	38.0296	34.4478	yes	0.00264084
chr20	52765403	52765994	BCAS1 (-78395), CYP24A1 (+24817)	27.5244	84.5678	80.4183	yes	0.00264969
chr10	73857484	73858163	ANAPC16 (-117934), SPOCK2 (-9293)	27.8331	104.154	99.809	yes	0.00265854
chr4	54442760	54443399	SCFD2 (-210838), LNX1 (+14644)	20.8743	67.6886	63.7258	yes	0.00266739
chr15	101407714	101408191	ALDH1A3 (-12056), ASB7 (+265198)	10.7928	26.6287	23.2476	yes	0.0026763
chr2	61233818	61234305	PEX13 (-10750), REL (+125310)	30.052	76.7346	72.6724	yes	0.00268533
chr16	86806103	86806695	FOXL1 (+194284), FBXO31 (+610995)	10.0777	19.8067	16.5835	yes	0.0026944
chr3	42856508	42857541	CCBP2 (+6060), CYP8B1 (+60608)	59.5118	184.775	179.604	yes	0.00270356
chr7	21619475	21620246	DNAH11 (+37028), CDCA7L (+365681)	47.8349	138.737	134.044	yes	0.00271274
chrX	37283141	37283679	LANCL3 (-147412), PRRG1 (+74882)	24.3174	61.5192	57.6286	yes	0.00272193
chr6	53599138	53600134	KLHL31 (-69130), LRRC1 (-59898)	22.6614	69.1191	65.1453	yes	0.00273115
chr2	112134147	112135030	BCL2L11 (+256098), ANAPC1 (+507152)	23.4059	100.98	96.6651	yes	0.00274036
chr11	30762603	30763373	MPPED2 (-160947), DCDC5 (+365519)	16.8844	63.8781	59.9626	yes	0.00274961
chr7	25886004	25886863	NPVF (-618329), NFE2L3 (-305413)	19.8662	63.2351	59.3235	yes	0.00275888
chr1	179899369	179900542	CEP350 (-23952), TOR1AIP1 (+48536)	31.9199	92.1554	87.9329	yes	0.00276816
chr6	74363959	74364608	SLC17A5 (-547)	13.9433	38.0296	34.4478	yes	0.0027776
chr20	36755433	36755910	TTI1 (-93839), TGM2 (+38028)	24.6619	68.3441	64.3738	yes	0.00278706
chr20	55583170	55583641	BMP7 (+258301), TFAP2C (+379048)	16.0792	66.582	62.6356	yes	0.00279657
chr4	169256758	169257221	DDX60 (-17032), DDX60L (+144648)	25.2626	64.9088	60.9775	yes	0.00280615
chr6	83698432	83699061	UBE2CBP (+76798), TPBG (+624786)	43.8599	124.652	120.103	yes	0.00281572
chr3	41722965	41723428	ULK4 (+280463), CTNNB1 (+482255)	23.9578	58.7764	54.9212	yes	0.00282528
chr18	68048811	68049306	SOCS6 (+92922)	14.0738	29.5336	26.0984	yes	0.00283487
chr2	109211358	109211828	LIMS1 (-59675), GCC2 (+146016)	12.8549	26.0345	22.6703	yes	0.00284445
chr1	29077732	29078217	OPRD1 (-60679), YTHDF2 (+14842)	22.8369	58.3009	54.4504	yes	0.00285403
chr15	40722415	40722911	BAHD1 (-10748), IVD (+24977)	22.2564	63.4256	59.5123	yes	0.00286361
chr20	43181354	43181898	PKIG (+21190), ADA (+98750)	26.047	83.406	79.2718	yes	0.00287317
chr12	57845923	57846419	INHBE (-2925)	22.7409	74.8592	70.8202	yes	0.00288272
chr3	114866507	114866972	ZBTB20 (-764251), GAP43 (-475411)	14.0693	39.3523	35.7481	yes	0.00289226
chr14	23001520	23002029	DAD1 (+56368), TCRDV2 (+73686)	16.0856	47.495	43.7764	yes	0.00290179
chr11	112027817	112028463	IL18 (+6700), SDHD (+70569)	19.9698	46.7329	43.0249	yes	0.00291133
chr5	6419468	6420235	MED10 (-41213), UBE2QL1 (-28884)	22.6279	75.7042	71.6519	yes	0.00292088
chr19	18475800	18476340	GDF15 (-20898), PGPEP1 (+24662)	16.6076	76.3411	72.2826	yes	0.00293041
chr4	88580327	88581018	IBSP (-140029), DMP1 (+9219)	19.1731	41.9758	38.3367	yes	0.00294004
chr5	66263615	66264087	CD180 (+228766), MAST4 (+371675)	18.9639	41.9758	38.3367	yes	0.00294967
chr6	131117498	131117912	EPB41L2 (+266757), TMEM200A (+359443)	11.4636	21.4658	18.201	yes	0.00295929
chr13	64035376	64035745	NONE	9.58391	16.1824	13.0638	yes	0.00296894
chr10	93364293	93364907	PPP1R3C (+28258), HECTD2 (+194504)	20.9283	67.2443	63.2905	yes	0.00297868
chr16	72783893	72784271	PMFBP1 (-578018), ZFHX3 (+298192)	13.3152	26.3633	22.9908	yes	0.00298842
chr1	145455150	145455858	LIX1L (-21581), TXNIP (+17042)	20.8169	83.3384	79.2064	yes	0.00299816
chr11	86501053	86502042	ME3 (-118308), PRSS23 (-9943)	28.6874	105.354	100.996	yes	0.00300789
chr12	10588304	10588840	KLRC2 (+20)	19.6141	61.7651	57.8709	yes	0.00301762
chr9	68686128	68686750	FOXD4L6 (+515765), ANKRD20A3 (+759678)	17.7015	40.4363	36.8154	yes	0.00302741
chr11	13794596	13795115	SPON1 (-189328), FAR1 (+104650)	20.2959	68.6218	64.6505	yes	0.00303723
chr17	46569918	46570411	SKAP1 (-62571), HOXB1 (+38107)	20.0567	67.1498	63.1971	yes	0.00304706
chr4	149124424	149125142	NR3C2 (+238889), ARHGAP10 (+471330)	24.1941	57.1267	53.2881	yes	0.00305688
chr5	68797691	68798076	GTF2H2C (-58167), OCLN (+9765)	11.8754	25.6533	22.2939	yes	0.0030667
chr6	24583703	24584648	KIAA0319 (+62207), ALDH5A1 (+88979)	29.0497	90.1102	85.9049	yes	0.00307652
chr19	510768	511640	TPGS1 (+3707)	10.1739	30.0967	26.6514	yes	0.00308632
chr10	92728200	92728795	PCGF5 (-251871), ANKRD1 (-47466)	6.86596	16.4086	13.2772	yes	0.00309613
chr12	47479468	47480020	FAM113B (-130261), AMIGO2 (-6010)	29.6102	80.569	76.461	yes	0.00310593
chr2	70363158	70363525	PCBP1 (+48757), TIA1 (+112437)	7.64887	17.7574	14.5907	yes	0.00311576
chr18	55957305	55958066	NEDD4L (+246076), ALPK2 (+338503)	30.2612	76.7346	72.6724	yes	0.0031256
chr10	77873664	77874300	ZNF503 (-712469)	15.4906	44.1446	40.472	yes	0.00313543
chr2	40470629	40471120	THUMPD2 (-464459), SLC8A1 (+186569)	14.6417	63.413	59.5002	yes	0.00314525
chr2	191333557	191334390	MFSD6 (+60893), TMEM194B (+65494)	29.4244	74.909	70.8653	yes	0.00315506
chr6	113123404	113123758	RFPL4B (+455049)	11.4636	21.4658	18.201	yes	0.00316487
chr6	138732322	138732886	ECT2L (-384644), HEBP2 (+7268)	24.4946	72.613	68.5969	yes	0.00317471
chr10	88427983	88428451	LDB3 (-209)	17.312	74.5472	70.5107	yes	0.00318456
chr1	16160257	16161308	UQCRHL (-26589), SPEN (-13576)	25.915	90.8399	86.6295	yes	0.00319441
chr11	11534833	11535371	CSNK2A1 (-160198), GALNTL4 (+108459)	30.5075	99.4682	95.1691	yes	0.00320425
chr9	72590974	72591689	MAMDC2 (-67165), C9orf135 (+155601)	25.4494	60.6099	56.7283	yes	0.00321429
chr12	77113806	77114321	OSBPL8 (-160475), ZDHHC17 (-43790)	38.8388	106.941	102.567	yes	0.00322442
chr2	33333807	33334393	RASGRP3 (-404842), LTBP1 (+161731)	32.8237	91.344	87.1283	yes	0.00323457
chr11	114049999	114050461	NNMT (-116305), ZBTB16 (+118942)	10.741	32.3801	28.8958	yes	0.00324481
chr10	30720109	30720746	MAP3K8 (-2522)	22.8662	84.9144	80.7636	yes	0.00325503
chr9	118435246	118435785	PAPPA (-480555), DEC1 (+531419)	6.67693	15.4524	12.3461	yes	0.00326529
chr4	82552685	82553487	RASGEF1B (-160025), HNRNPD (+742063)	21.2652	48.5976	44.8641	yes	0.00327556
chr5	92942966	92943345	NR2F1 (+24113), POU5F2 (+134153)	8.00012	21.4139	18.1556	yes	0.00328612
chr2	130237428	130237800	RAB6C (-499621)	8.8172	14.9606	11.8748	yes	0.00329694
chrX	13752599	13753195	TRAPPC2 (-143), OFD1 (+65)	19.6141	61.7651	57.8709	yes	0.00330775
chr7	46851060	46851549	IGFBP3 (-890434), TNS3 (+770437)	23.0778	57.2834	53.4421	yes	0.00331859
chr5	82181271	82181963	TMEM167A (+191655), ATP6AP1L (+580864)	20.1845	47.4074	43.691	yes	0.00332945
chr16	90102140	90102583	C16orf3 (-6053), LOC100130015 (+11829)	9.91072	23.0554	19.755	yes	0.00334032
chr2	38055147	38055909	CDC42EP3 (-156202), FAM82A1 (-122068)	25.0736	64.9088	60.9775	yes	0.00335135
chr6	1104184	1104864	EXOC2 (-411415), FOXQ1 (-208151)	21.1718	58.7274	54.8728	yes	0.00336251
chr1	120601524	120602553	ADAM30 (-162892), NOTCH2 (+10278)	38.4152	203.538	198.148	yes	0.00337384
chr2	202278758	202279308	ALS2CR12 (-56932), TRAK2 (+37286)	25.031	60.6099	56.7283	yes	0.00338515
chr1	150849205	150849692	ARNT (-205)	13.8856	58.4028	54.5515	yes	0.00339645
chr5	95046346	95047223	SPATA9 (-28071), RHOBTB3 (-20065)	29.7231	82.7132	78.5877	yes	0.00340776
chr9	20981497	20982074	PTPLAD2 (+49849), KIAA1797 (+323477)	23.4635	57.2834	53.4421	yes	0.00341904
chr5	174774072	174774565	DRD1 (+96844), MSX2 (+622744)	24.809	65.6671	61.7322	yes	0.00343042
chr9	98570259	98570742	PTCH1 (-299670), C9orf102 (-67399)	6.08952	18.5163	15.3272	yes	0.00344179
chr7	99862187	99862773	PILRB (-93146), PVRIG (+45608)	15.1037	36.0874	32.5358	yes	0.00345317
chr19	44269148	44269687	SMG9 (-10276), KCNN4 (+15991)	20.1182	64.7125	60.7852	yes	0.00346454
chr16	77930044	77930651	CLEC3A (-126095), VAT1L (+107865)	20.2442	64.7125	60.7852	yes	0.00348727
chr7	65028044	65028961	VKORC1L1 (-309754), ZNF92 (+189735)	27.1231	67.6892	63.7258	yes	0.00349868
chr19	30365845	30366394	URI1 (-67026), CCNE1 (+63219)	14.427	50.6917	46.9308	yes	0.00351017
chr3	66138691	66140222	SLC25A26 (+20172), LRIG1 (+411388)	26.2413	117.682	113.202	yes	0.00352168
chr3	189176210	189176707	TP63 (-172757), TPRG1 (+286696)	17.735	67.9641	63.9992	yes	0.00353319
chr12	53990768	53991324	NPFF (-89624), ATF7 (+29153)	27.0902	75.9827	71.9284	yes	0.00354469
chr12	115665057	115665714	TBX3 (-543417)	28.5509	76.8406	72.7763	yes	0.00355629
chr13	80510741	80511293	SPRY2 (+404069), NDFIP2 (+455758)	30.5847	118.817	114.324	yes	0.00356793
chr18	3409031	3409530	TGIF1 (-42310), MYL12B (+147170)	19.2759	55.4152	51.5964	yes	0.00357955
chr10	76262760	76263507	KAT6B (-323245), ADK (+352191)	15.7075	46.1144	42.4143	yes	0.00359137
chrX	132860153	132860760	GPC4 (-311252), GPC3 (+259216)	29.4244	74.909	70.8653	yes	0.00360326
chr13	80009524	80010062	NDFIP2 (-45466), RBM26 (-29870)	16.5592	34.6912	31.1668	yes	0.00361526
chr10	32507989	32508557	KIF5B (-162902), EPC1 (+127840)	14.8051	53.2725	49.4802	yes	0.0036273
chr2	235789044	235789543	ARL4C (-383601), SH3BP4 (-71334)	19.7401	63.2351	59.3235	yes	0.00363944
chr7	105671593	105672187	CDHR3 (+68233), SYPL1 (+81167)	31.5581	93.2835	89.0474	yes	0.00365158
chr4	10927544	10928231	CLNK (-241502), HS3ST1 (+502649)	34.3359	96.8224	92.549	yes	0.00366372
chr4	76769287	76769750	PPEF2 (+54162), USO1 (+119690)	17.2952	42.2172	38.568	yes	0.00367586
chr1	221342728	221343376	HLX (+290309), DUSP10 (+572464)	23.9849	57.1267	53.2881	yes	0.00368804
chr5	14269904	14270727	TRIO (+126487), ANKH (+601571)	20.2633	59.9128	56.04	yes	0.00370024
chr10	112235448	112235888	SMNDC1 (-170961), DUSP5 (-21957)	11.9072	35.7719	32.2281	yes	0.00371254
chr9	132778849	132779940	FNBP1 (+26078), USP20 (+181699)	15.0687	34.5576	31.0339	yes	0.00372496
chr1	229356825	229357801	RAB4A (-49566), RHOU (+486489)	20.0864	71.567	67.5614	yes	0.00373736
chrX	7038359	7039123	VCX3A (-585582), HDHD1 (+27490)	26.5451	94.0279	89.7831	yes	0.00374977
chr4	79246583	79247135	ANXA3 (-225883), FRAS1 (+268135)	28.9957	75.6929	71.6406	yes	0.00376217
chr19	37288070	37288511	ZNF850 (-24575), ZNF790 (+53398)	19.937	67.1498	63.1971	yes	0.00377459
chr17	536418	537110	RPH3AL (-334131), VPS53 (+81332)	22.3865	75.2486	71.2011	yes	0.00378702
chr20	8619718	8620386	PLCB4 (-668395), PLCB1 (+506756)	23.3723	58.1655	54.3158	yes	0.00379947
chr17	64948103	64948555	CACNG4 (-12651), CACNG5 (+74981)	15.185	39.6107	36.0035	yes	0.00381191
chr22	19710691	19711199	GP1BB (+4953)	26.0072	73.3234	69.3	yes	0.00382435
chr17	55635252	55635958	MRPS23 (+291828), MSI2 (+301674)	30.8638	90.3478	86.1421	yes	0.00383679
chr2	222778925	222779640	EPHA4 (-342273), PAX3 (+384432)	25.031	60.6099	56.7283	yes	0.0038493
chr10	75771392	75771985	VCL (+13817), AP3M1 (+139137)	15.2841	37.8879	34.3108	yes	0.00386181
chr13	51259615	51260148	RNASEH2B (-223932), ST13P4 (+513728)	25.4494	60.6099	56.7283	yes	0.00387431
chr18	56810627	56811099	SEC11C (+3738)	22.223	71.793	67.7833	yes	0.00388696
chr3	136521166	136521870	STAG1 (-50273), TMEM22 (-16343)	45.6524	163.288	158.343	yes	0.00389966
chr19	48613861	48614374	PLA2G4C (-9)	26.2324	76.4473	72.3882	yes	0.00391242
chrX	18956689	18957240	PHKA2 (+45515), PPEF1 (+247920)	20.6223	66.197	62.2518	yes	0.00392519
chr5	73838848	73840238	ENC1 (+97706), RGNEF (+917560)	51.8356	177.895	172.799	yes	0.00393803
chr12	106424208	106424778	APPL2 (-794485), NUAK1 (+109318)	22.3967	57.8625	54.0159	yes	0.00395092
chr6	139094205	139094819	ECT2L (-22736), HEBP2 (+369176)	30.1773	82.3473	78.223	yes	0.00396379
chr13	52736553	52737326	NEK3 (-2944)	32.0996	92.1554	87.9329	yes	0.00397665
chr5	133304330	133304743	C5orf15 (-131)	18.48	57.3998	53.5557	yes	0.00398957
chr3	145878908	145879410	PLOD2 (+123)	17.2625	66.5958	62.6484	yes	0.00400261
chr9	22240510	22241172	CDKN2B (-231529), DMRTA1 (-205999)	15.0886	54.5739	50.7676	yes	0.00401573
chr11	19975330	19975890	DBX1 (+206260), NAV2 (+240729)	29.942	91.6659	87.4455	yes	0.00402883
chr13	67409095	67410016	PCDH9 (+394912)	26.8083	122.327	117.802	yes	0.00404204
chr12	63228659	63229429	PPM1H (+99621), MON2 (+368447)	24.4926	62.5529	58.6514	yes	0.00405524
chr1	83568263	83568934	TTLL7 (+896234)	31.4598	118.599	114.111	yes	0.00406855
chr7	25844787	25845593	NPVF (-577085), NFE2L3 (-346657)	21.4817	60.2852	56.4104	yes	0.00408195
chr11	101991048	101991590	BIRC3 (-196862), YAP1 (+10127)	12.3402	28.2775	24.8654	yes	0.00409533
chr22	31689637	31690098	PIK3IP1 (-1348)	21.8611	63.5072	59.5936	yes	0.00410872
chr1	25096586	25097146	CLIC4 (+25106), RUNX3 (+159904)	21.0003	69.1872	65.2106	yes	0.00412215
chr10	91628812	91629489	KIF20B (+167784), HTR7 (+988520)	19.4675	52.5818	48.7993	yes	0.00413564
chr6	26766101	26766639	ZNF322 (-106390), HIST1H2BJ (+334205)	12.6313	41.9036	38.2681	yes	0.0041495
chr2	13068223	13068858	TRIB2 (+211543)	34.5249	98.6613	94.3699	yes	0.00416336
chr2	97199159	97199774	ARID5A (-2997)	21.2508	62.9512	59.046	yes	0.00417725
chr13	52945849	52946550	NEK3 (-212204), THSD1 (+34429)	24.6995	58.6567	54.8029	yes	0.00419111
chr1	75430146	75430616	CRYZ (-231289), LHX8 (-163738)	13.7336	26.3633	22.9908	yes	0.004205
chr18	46156110	46156624	CTIF (+90940), SMAD7 (+320714)	24.4033	58.8635	55.0012	yes	0.00421888
chr1	234749191	234749621	IRF2BP2 (-4135)	16.5064	62.5289	58.6275	yes	0.00423276
chr6	132726298	132726815	MOXD1 (-3893)	15.8257	32.4291	28.9392	yes	0.00424662
chr1	94791075	94791660	ABCD3 (-92565), ARHGAP29 (-88061)	18.3262	45.2527	41.565	yes	0.00426048
chr5	5638440	5638980	ADAMTS16 (+498267), MED10 (+739929)	20.5053	56.8292	52.9956	yes	0.00427435
chr3	44396993	44397531	C3orf23 (+17318), ZNF445 (+121900)	30.8889	78.5681	74.4863	yes	0.00428824
chr11	68933901	68934502	CCND1 (-521671), TPCN2 (+117852)	17.2421	94.1519	89.9065	yes	0.00430211
chr6	3813351	3813803	PXDC1 (-61331), FAM50B (-36055)	21.0169	58.7274	54.8728	yes	0.00431598
chr1	66648338	66648829	SGIP1 (-351241), PDE4B (+389728)	4.59763	8.44714	5.61379	yes	0.00432986
chr11	86229984	86231089	ME3 (+152703), C11orf73 (+217284)	59.1838	270.126	263.714	yes	0.00434375
chr18	28619429	28619943	DSC3 (+3095)	28.3783	71.2822	67.2785	yes	0.00435763
chr14	68635157	68635870	RAD51B (+349018), ZFP36L1 (+627446)	21.2652	48.5976	44.8641	yes	0.0043715
chr12	10572820	10573394	KLRC4 (-10751), KLRC2 (+15485)	28.7967	73.0914	69.0689	yes	0.00438537
chr17	63781242	63781750	AXIN2 (-223756), CEP112 (+406491)	11.2231	20.5816	17.3379	yes	0.00439927
chr5	111110195	111110754	STARD4 (-262318), NREP (+202153)	15.4332	32.8437	29.3457	yes	0.00441317
chr1	172328044	172329216	PIGC (+84600), DNM3 (+518009)	24.3174	61.5192	57.6286	yes	0.00442708
chr6	167239308	167239765	BRP44L (-443051), RPS6KA2 (+36234)	21.8682	57.401	53.5567	yes	0.00444099
chr10	62752415	62752731	RHOBTB1 (-48540), TMEM26 (+460635)	6.00415	11.2084	8.26142	yes	0.00445491
chr19	3986167	3986914	EEF2 (-1080)	34.3582	133.85	129.206	yes	0.00446896
chr1	226905092	226905614	ITPKB (+21523), C1orf95 (+168852)	16.4637	48.8845	45.1467	yes	0.00448302
chr7	115857883	115859159	CAV2 (-281134), TES (+7974)	28.8541	77.0345	72.9669	yes	0.00449712
chr2	149372121	149372788	ORC4 (-593282), EPC2 (-30105)	24.4033	58.8635	55.0012	yes	0.00451119
chr11	73896758	73897305	PPME1 (+14664), P4HA3 (+125667)	19.5359	50.0201	46.27	yes	0.0045253
chr21	40297732	40298224	ETS2 (+120129), PSMG1 (+257462)	25.0281	69.2605	65.2816	yes	0.00453951
chr2	219252031	219252569	CTDSP1 (-12178), SLC11A1 (+5548)	20.7483	67.6886	63.7258	yes	0.00455385
chr1	76083827	76084594	ACADM (-105832), SLC44A5 (-7412)	6.01533	13.5895	10.5506	yes	0.00456818
chr5	66533926	66534571	PIK3R1 (-977335), CD180 (-41632)	18.2686	41.9929	38.3499	yes	0.0045825
chr20	50117858	50118386	KCNG1 (-478447), NFATC2 (+41136)	20.8734	61.7615	57.8701	yes	0.0045968
chr2	56070285	56070924	PNPT1 (-149594), EFEMP1 (+80693)	18.48	57.3998	53.5557	yes	0.00461109
chr4	77732685	77733064	SEPT11 (-138020), SHROOM3 (+376622)	7.89443	16.3197	13.1911	yes	0.00462556
chr1	234753956	234754722	IRF2BP2 (-9068), TOMM20 (+537917)	34.428	110.327	105.921	yes	0.00464004
chr2	18158064	18158958	KCNS3 (+98566), NT5C1B-RDH14 (+612335)	25.2402	60.6099	56.7283	yes	0.00465451
chr8	110592264	110592780	EBAG9 (+40593), SYBU (+64529)	34.4795	103.97	99.6276	yes	0.00466898
chr19	31714965	31715561	TSHZ3 (+124927), ZNF536 (+851935)	20.7483	67.6886	63.7258	yes	0.00468344
chr7	102906273	102907050	NAPEPLD (-117093), DPY19L2P2 (+14097)	8.75623	24.5802	21.2445	yes	0.00469789
chr7	561903	562679	PDGFA (-2810)	16.0856	47.495	43.7764	yes	0.00471231
chr2	43861689	43862298	PLEKHH2 (-2445)	34.7139	98.6613	94.3699	yes	0.00472672
chr1	64694755	64695474	CACHD1 (-241361), UBE2U (+25625)	36.2262	104.215	99.8674	yes	0.00474111
chr3	187991911	187992485	TPRG1 (-897565), LPP (+61477)	21.7215	55.4033	51.5848	yes	0.00475551
chr16	4198683	4199139	ADCY9 (-32725), SRL (+93170)	20.0803	63.6348	59.721	yes	0.00476995
chr13	93242753	93243240	GPC6 (-636081)	14.9889	30.8884	27.4264	yes	0.00478449
chr8	27765493	27766282	PBK (-70539), SCARA5 (+84481)	20.7595	86.2821	82.1162	yes	0.00479907
chr12	116596897	116597347	MED13L (+117869)	16.8718	35.5556	32.0129	yes	0.0048137
chr2	215458394	215458928	VWC2L (+182200), BARD1 (+215767)	22.8052	56.5026	52.6701	yes	0.00482835
chrX	22407566	22408314	DDX53 (-610138), ZNF645 (+116910)	16.766	75.0793	71.035	yes	0.00484298
chr3	113740934	113741542	QTRTD1 (-34373), ZDHHC23 (+74490)	13.9428	27.8549	24.4473	yes	0.00485764
chr12	54519494	54519930	SMUG1 (+63066), HOXC4 (+72051)	18.5479	46.9678	43.2538	yes	0.0048723
chr19	46559749	46560282	IGFL4 (-15742), IGFL3 (+67915)	27.5309	73.5302	69.5019	yes	0.0048871
chr5	16467288	16467820	ZNF622 (-1660)	19.9088	80.5453	76.4411	yes	0.0049019
chr2	227537885	227538442	IRS1 (+125342)	16.9789	63.8781	59.9626	yes	0.00491669
chr7	41770226	41770813	INHBA (-27814), GLI3 (+506098)	30.4074	81.5979	77.4827	yes	0.00493147
chr4	153141210	153141669	PET112 (-459265), FBXW7 (+314745)	13.1984	44.374	40.6989	yes	0.00494624
chr9	71115416	71116032	C9orf71 (+40059), PGM5 (+143909)	18.9639	41.9758	38.3367	yes	0.00496099
chr12	104613186	104614434	TXNRD1 (+4251)	50.8045	171.974	166.937	yes	0.00497578
chr4	128259480	128259911	SLC25A31 (-391859)	14.3613	27.8549	24.4473	yes	0.00499066
chr1	93399907	93400837	FAM69A (+26707), RPL5 (+102778)	44.3543	134.698	130.044	yes	0.00500561
chr1	16141976	16142521	SPEN (-32110), UQCRHL (-8055)	27.1752	97.2377	92.9604	yes	0.00502058
chr12	117486004	117486372	TESC (+51063), FBXW8 (+137427)	5.16471	10.0802	7.18363	yes	0.00503563
chrX	67575201	67575714	OPHN1 (+77841), AR (+811584)	14.9766	31.8635	28.3862	yes	0.00505073
chr5	158667325	158667889	RNF145 (-32773), UBLCP1 (-22482)	22.4272	54.8491	51.0368	yes	0.00506587
chr7	69942028	69942603	WBSCR17 (-655473), AUTS2 (+878411)	14.152	27.8549	24.4473	yes	0.00508102
chr5	123990895	123992408	ZNF608 (+89213)	52.0598	176.899	171.807	yes	0.00509633
chr4	26485593	26486412	CCKAR (+6039), RBPJ (+163574)	24.9069	86.1002	81.9364	yes	0.0051117
chr1	101710759	101711216	S1PR1 (+8683), OLFM3 (+751802)	8.70301	16.075	12.9574	yes	0.00512705
chr22	22191408	22191909	YPEL1 (-101588), MAPK1 (+30311)	18.944	47.6359	43.9165	yes	0.00514251
chr12	104899154	104899741	CHST11 (+48756), SLC41A2 (+423024)	17.5621	52.5598	48.7784	yes	0.00515829
chr11	19890038	19890489	NAV2 (+155383), DBX1 (+291606)	28.8662	83.4793	79.3446	yes	0.00517406
chr9	14886959	14887542	CER1 (-164536), FREM1 (+23742)	30.2612	76.7346	72.6724	yes	0.00518983
chr2	1746556	1747083	PXDN (+1471)	33.1689	89.0758	84.8872	yes	0.0052061
chr19	48283087	48283517	SEPW1 (+1460)	18.2884	52.4587	48.6778	yes	0.00522272
chr1	94245219	94245678	BCAR3 (-98064), DNTTIP2 (+99313)	9.42453	32.8153	29.3227	yes	0.0052394
chr18	25419085	25419540	CHST9 (-654024), CDH2 (+338132)	17.0938	51.6897	47.9168	yes	0.00525613
chr11	96072031	96072412	MAML2 (+4122)	9.89039	28.9709	25.5464	yes	0.00527303
chr6	164235435	164235985	QKI (+400035)	22.2381	54.8491	51.0368	yes	0.00529005
chr6	110858301	110858819	SLC22A16 (-60716), CDK19 (+277852)	28.2048	72.1399	68.1285	yes	0.00530705
chr4	39044559	39045694	KLHL5 (-1324)	21.6836	50.282	46.5246	yes	0.00532406
chr4	170478322	170478948	SH3RF1 (-286386), NEK1 (+55143)	23.3573	55.4	51.5816	yes	0.00534105
chr18	57151571	57152766	LMAN1 (-125661), CCBE1 (+212475)	23.9061	79.5073	75.4155	yes	0.00535811
chr17	1902788	1903450	RTN4RL1 (+25059), RPA1 (+169846)	24.4455	106.992	102.616	yes	0.00537517
chr3	112504938	112505526	CCDC80 (-145255), CD200R1L (+59565)	10.5408	25.4237	22.0727	yes	0.00539221
chr7	20392467	20392976	ABCB5 (-262523), ITGB8 (+21997)	30.4704	78.5681	74.4863	yes	0.00540925
chr1	116924831	116925329	ATP1A1 (+9285), CD58 (+188635)	20.5521	57.1779	53.3381	yes	0.00542626
chr12	915229	916104	WNK1 (+53578), RAD52 (+143196)	19.6141	61.7651	57.8709	yes	0.00544326
chr6	45901589	45902148	SUPT3H (-556199), CLIC5 (+146216)	23.8131	66.6149	62.6658	yes	0.00546029
chr6	112537824	112538539	TUBE1 (-129431), LAMA4 (+37646)	13.7336	26.3633	22.9908	yes	0.00547748
chr11	62726167	62726771	CHRM1 (-37457), SLC22A6 (+26026)	22.6521	72.8246	68.8073	yes	0.0054947
chr19	5536358	5536912	ZNRF4 (+81209), SAFB2 (+86303)	21.7564	72.2046	68.1909	yes	0.00551197
chr2	228566331	228566827	C2orf83 (-68543), SLC19A3 (+16166)	24.3174	61.5192	57.6286	yes	0.00552937
chr6	4109511	4110111	ECI2 (+26020), C6orf201 (+30371)	26.231	72.6065	68.5905	yes	0.0055468
chr5	142024400	142025008	SPRY4 (-320084), FGF1 (+40949)	33.3907	93.1636	88.93	yes	0.00556425
chr3	106682286	106682726	BBX (-559277)	12.4784	23.4339	20.1221	yes	0.0055817
chr5	56737174	56738109	ACTBL2 (+40994), GPBP1 (+227741)	23.7654	85.2361	81.0824	yes	0.00559915
chr13	31421830	31422456	ALOX5AP (+134528), HSPH1 (+313974)	18.2076	70.7189	66.7214	yes	0.00561671
chr5	56612668	56613151	GPBP1 (+103009), ACTBL2 (+165726)	18.606	57.3998	53.5557	yes	0.00563425
chr6	105658725	105659258	POPDC3 (-31134), PREP (+192007)	20.3479	48.3352	44.607	yes	0.00565178
chr5	121938279	121938755	SNX2 (-172233), SNCAIP (+290697)	23.4635	57.2834	53.4421	yes	0.00566927
chr3	112607268	112607591	CD200R1L (-42633), CD200R1 (+86507)	9.54942	16.4643	13.3266	yes	0.00568676
chr17	17826045	17826583	SREBF1 (-85989), TOM1L2 (+49470)	24.4033	58.8635	55.0012	yes	0.00570422
chr1	146714759	146715274	CHD1L (+726)	19.937	67.1498	63.1971	yes	0.00572166
chr7	77017355	77018028	FGL2 (-188542), PION (+28025)	15.5687	34.5099	30.9866	yes	0.00573909
chr2	134192615	134193227	LYPD1 (-764440), NCKAP5 (+133110)	17.4718	53.105	49.3164	yes	0.0057565
chr2	227514659	227515181	IRS1 (+148586)	26.3967	68.3327	64.3626	yes	0.00577389
chr8	24076058	24076683	STC1 (-364051), ADAM28 (-75209)	24.8218	58.8635	55.0012	yes	0.00579126
chr2	224679597	224680404	SCG2 (-212784), AP1S3 (+22318)	14.5734	40.6853	37.0599	yes	0.00580861
chr4	7832985	7833460	PSAPL1 (-396523), AFAP1 (+108430)	19.8582	53.2534	49.462	yes	0.00582595
chr3	133930573	133931024	SLCO2A1 (-181879), RYK (+38787)	23.8252	64.3004	60.3766	yes	0.00584327
chr5	167394665	167395163	WWC1 (-324151), ODZ2 (+683071)	18.732	58.8473	54.9893	yes	0.00586062
chr1	95332024	95332451	SLC44A3 (+46337), CNN3 (+60497)	17.1384	41.0307	37.4013	yes	0.00587794
chr4	57985029	57986045	IGFBP7 (-8986)	18.3966	72.1054	68.0944	yes	0.00589524
chr22	45973938	45974403	ATXN10 (-93507), FBLN1 (+75452)	24.758	68.7977	64.825	yes	0.00591253
chrX	114599060	114599499	PLS3 (-228539), LUZP4 (+74988)	11.5883	39.5958	35.9891	yes	0.00592987
chr1	202004084	202004774	GPR37L1 (-87600), ELF3 (+24739)	21.8576	54.6131	50.8054	yes	0.0059472
chr6	98042765	98043157	MMS22L (-311909)	10.1822	23.536	20.2215	yes	0.0059645
chr8	81903991	81904526	ZNF704 (-117243), PAG1 (+120044)	32.3533	84.1152	79.9752	yes	0.00598183
chr4	26023859	26024430	RBPJ (-298284), C4orf52 (+108331)	17.7238	54.5286	50.723	yes	0.00599914
chr18	32491958	32492529	MAPRE2 (-65964), DTNA (+156304)	22.102	50.282	46.5246	yes	0.00601644
chr8	25855865	25856519	EBF2 (+46448), CDCA2 (+539679)	37.5271	103.818	99.4772	yes	0.00603373
chr10	77373363	77374152	ZNF503 (-212245)	33.8056	118.616	114.127	yes	0.00605126
chr3	177864135	177864722	TBL1XR1 (-949381), KCNMB2 (-389795)	28.465	81.1015	76.9905	yes	0.00606883
chr6	16320104	16320730	GMPR (+81606), ATXN1 (+441304)	26.0591	72.6065	68.5905	yes	0.00608637
chr7	155857640	155858159	SHH (-252933), C7orf13 (+575448)	19.2902	57.1672	53.3284	yes	0.00610391
chr5	175236671	175237132	CPLX2 (-61599), HRH2 (+151862)	20.4935	48.2559	44.5318	yes	0.00612163
chr4	82760585	82761183	RASGEF1B (-367823), HNRNPD (+534265)	26.2862	64.1313	60.2101	yes	0.00613938
chr5	123969924	123971269	ZNF608 (+110268)	10.1628	24.2325	20.902	yes	0.00615732
chr3	141056074	141056736	RASA2 (-149521), ZBTB38 (+13350)	24.5288	84.5318	80.3846	yes	0.0061753
chrX	37919504	37920211	SYTL5 (+27071), SRPX (+160319)	33.3907	93.1636	88.93	yes	0.00619345
chr1	145397949	145398571	HFE2 (-14931), NBPF10 (+104889)	26.8973	77.8752	73.8031	yes	0.00621164
chr11	122982205	122982583	HSPA8 (-49493), CLMP (+83613)	12.6554	26.4013	23.0255	yes	0.00622984
chr10	51060094	51060683	OGDHL (-89964), AGAP8 (+186146)	17.7238	54.5286	50.723	yes	0.00624819
chr4	48700373	48701025	FRYL (+81617), ZAR1 (+208390)	13.5764	46.8773	43.1669	yes	0.0062666
chr1	172902989	172903612	TNFSF18 (+116802), FASLG (+275116)	31.3863	93.2835	89.0474	yes	0.00628504
chr13	93042495	93042985	GPC6 (-836338), GPC5 (+991805)	14.11	29.9032	26.4595	yes	0.00630374
chr4	90674550	90675268	SNCA (+83441), TIGD2 (+640941)	41.7678	116.723	112.252	yes	0.00632241
chr11	86430957	86431237	PRSS23 (-80394), ME3 (-47857)	7.07227	12.4482	9.45148	yes	0.00634114
chr19	43324354	43324852	PSG8 (-54772), PSG7 (+116727)	24.5745	63.7494	59.8352	yes	0.00635984
chr6	42178192	42178754	GUCA1B (-15779), MRPS10 (+7160)	40.6303	118.764	114.271	yes	0.00637854
chr6	32530685	32531434	HLA-DQA1 (-74123), HLA-DRB5 (-33054)	23.21	60.7009	56.8182	yes	0.00639725
chr14	70465979	70466716	SMOC1 (+120234), SLC8A3 (+189439)	26.047	83.406	79.2718	yes	0.00641593
chr7	2197308	2197826	MAD1L1 (+75016), ELFN1 (+448769)	25.268	70.4583	66.4655	yes	0.00643466
chr7	28448855	28449375	CREB5 (-3029)	25.0736	64.9088	60.9775	yes	0.00645336
chr12	13036137	13036796	GPRC5A (-7489), DDX47 (+70326)	20.6865	61.4281	57.5402	yes	0.00647215
chr1	201998189	201998690	GPR37L1 (-93589), ELF3 (+18750)	23.2873	58.7494	54.8944	yes	0.00649097
chr17	71274478	71275223	CPSF4L (-16832), CDC42EP4 (+33292)	17.0657	52.8252	49.0416	yes	0.00652862
chr1	76190343	76190783	ACADM (+520)	20.8468	46.9245	43.2106	yes	0.00654754
chr4	54728216	54728806	LNX1 (-270787), CHIC2 (+202304)	36.1939	101.73	97.4094	yes	0.00656647
chr6	44768020	44768537	RUNX2 (-527775), CDC5L (+413028)	15.7502	58.5207	54.6675	yes	0.0065854
chr17	8090979	8091474	TMEM107 (-11513), AURKB (+22656)	15.5612	57.1981	53.3576	yes	0.00660439
chr14	72452347	72453045	RGS6 (+53540), DPF3 (+908113)	16.0923	37.7493	34.1737	yes	0.00662336
chr3	59352870	59353429	FAM3D (-700589)	26.2862	64.1313	60.2101	yes	0.00664233
chr13	74703774	74704249	KLF12 (+4054)	10.1628	24.2325	20.902	yes	0.00666137
chr6	32171008	32171569	GPSM3 (-7989), NOTCH4 (+20555)	19.6225	52.5818	48.7993	yes	0.00668043
chr15	78284280	78284679	LINGO1 (-359771), TBC1D2B (+85514)	13.3044	29.3608	25.9293	yes	0.00669956
chr9	139088651	139089068	NACC2 (-101729), LHX3 (+6144)	13.2807	54.7104	50.9017	yes	0.00673807
chr12	95007849	95008283	CCDC41 (-154302), TMCC3 (+36258)	11.0855	21.4658	18.201	yes	0.00675743
chr11	8183271	8183784	RIC3 (+7062), TUB (+123348)	20.075	51.9162	48.1423	yes	0.00677679
chr20	19787755	19788309	RIN2 (-79133), SLC24A3 (+594742)	22.569	79.1083	75.02	yes	0.00679617
chr6	1686449	1687106	FOXC1 (+76097), GMDS (+559090)	15.5815	44.7429	41.0642	yes	0.00681571
chr3	123725904	123726419	KALRN (-87396), ROPN1 (-15963)	16.6626	35.5556	32.0129	yes	0.00683534
chr14	37583154	37583786	SLC25A21 (+58395), PAX9 (+456697)	28.1691	69.4814	65.4975	yes	0.00685504
chr10	57170252	57170754	PCDH15 (-609452), MTRNR2L5 (-188247)	23.7757	55.4	51.5816	yes	0.00687474
chr5	5350042	5350493	ADAMTS16 (+209825)	14.5574	52.3187	48.5387	yes	0.00689444
chr10	61882876	61883469	CCDC6 (-216759), ANK3 (+266461)	26.7748	70.0571	66.0666	yes	0.00691411
chr18	55868861	55869455	NEDD4L (+157548), ALPK2 (+427031)	19.8652	51.561	47.7939	yes	0.00693381
chr15	67316591	67317250	SMAD3 (-41274), SMAD6 (+322247)	36.1979	111.211	106.797	yes	0.0069535
chr7	87103348	87104262	ABCB4 (+1214)	30.8724	147.691	142.908	yes	0.00697317
chr15	70390021	70390468	TLE3 (+11)	14.9727	41.4137	37.782	yes	0.00699283
chr1	36703905	36704473	THRAP3 (+14172), FAM176B (+85566)	34.4159	106.288	101.921	yes	0.00701248
chr12	43363153	43363761	PRICKLE1 (-486041), ADAMTS20 (+582267)	21.6711	53.2055	49.4144	yes	0.0070321
chr7	22708456	22708890	STEAP1B (-168772), IL6 (-58093)	18.3829	48.0679	44.3461	yes	0.0070517
chr1	16840247	16840758	NECAP2 (+73336), NBPF1 (+99479)	10.55	50.405	46.6465	yes	0.00707139
chr18	24489917	24490384	AQP4 (-44435), CHST9 (+275138)	15.3722	55.8825	52.059	yes	0.00709109
chr12	27692077	27692609	REP15 (-157085), PPFIBP1 (+15298)	21.9349	57.8036	53.9573	yes	0.00711082
chr11	33329501	33330022	C11orf41 (-234115), HIPK3 (+50594)	37.0439	102.984	98.6517	yes	0.00713061
chr16	25198457	25198895	AQP8 (-29609), LCMT1 (+75629)	19.7848	50.721	46.9599	yes	0.00715043
chr5	157481396	157482147	CLINT1 (-195589)	23.7484	60.8762	56.9933	yes	0.00717025
chr10	88515299	88515697	BMPR1A (-898)	10.4148	25.4237	22.0727	yes	0.00719021
chr6	56678972	56679578	KIAA1586 (-232109), DST (-171581)	25.0329	87.6744	83.4998	yes	0.00721015
chr6	150989235	150990458	MTHFD1L (-196968), PLEKHG1 (+68848)	28.3246	75.6639	71.6118	yes	0.00723021
chr11	112977241	112977614	TTC12 (-207823), NCAM1 (+145459)	10.177	17.8137	14.6375	yes	0.00725058
chr3	191074286	191074998	PYDC2 (-104310), UTS2D (-26317)	24.3174	61.5192	57.6286	yes	0.00727109
chr15	85535790	85536311	AKAP13 (-387820), PDE8A (+10846)	31.3115	85.9253	81.7667	yes	0.00729159
chr22	40895052	40895515	SGSM3 (+128689), MKL1 (+137406)	22.8052	56.5026	52.6701	yes	0.00731207
chr7	80512704	80513286	SEMA3C (+35672), CD36 (+237350)	29.6102	80.569	76.461	yes	0.0073327
chr19	41337687	41338223	CYP2A6 (+18397), EGLN2 (+32621)	22.7399	70.3138	66.3218	yes	0.0073534
chr14	34184144	34184623	EGLN3 (+235900), NPAS3 (+775925)	24.6844	67.5991	63.6422	yes	0.00737408
chr5	40689535	40690019	PTGER4 (+9745), TTC33 (+66295)	24.7113	70.2983	66.3064	yes	0.00739475
chr1	226187184	226187636	H3F3B (-62998), LEFTY2 (-58327)	22.3865	75.2486	71.2011	yes	0.00741541
chr9	109561244	109561849	ZNF462 (-63831)	24.6955	63.2096	59.3005	yes	0.00743606
chr5	43422142	43422656	CCL28 (-9911), C5orf28 (+61593)	16.8264	52.8252	49.0416	yes	0.00745669
chr6	158185586	158186238	SNX9 (-58382), ZDHHC14 (+383355)	24.3732	64.4694	60.5452	yes	0.00747735
chr9	90214738	90215197	CTSL1 (-126006), DAPK1 (+102212)	15.5576	33.0472	29.5458	yes	0.007498
chr6	152957081	152957669	SYNE1 (+1159)	13.4148	39.9874	36.3782	yes	0.00751871
chr14	72653009	72653574	RGS6 (+254136), DPF3 (+707517)	18.858	58.8473	54.9893	yes	0.00753944
chr3	131447751	131448528	ACPP (-588071), MRPL3 (-226280)	29.2501	78.028	73.9537	yes	0.00756037
chr1	228996832	228997352	RAB4A (-409787), RHOU (+126268)	13.6587	57.1656	53.3269	yes	0.00758135
chr20	37614067	37614747	DHX35 (+23426)	39.4665	108.885	104.493	yes	0.00760235
chr5	14147266	14148061	TRIO (+3835)	17.8608	70.9133	66.9156	yes	0.00762337
chr2	43445460	43445982	HAAO (-425970), ZFP36L2 (+8024)	20.4892	59.0522	55.189	yes	0.00764444
chr13	50993542	50994075	RNASEH2B (-490005), ST13P4 (+247655)	25.6586	62.3659	58.4656	yes	0.00766556
chr21	37347018	37347571	RUNX1 (-925700), CBR1 (-94990)	23.7358	64.6352	60.7099	yes	0.00768673
chr2	25301016	25301846	EFR3B (+36458), POMC (+90128)	20.0034	81.9715	77.8536	yes	0.00770805
chr5	16754634	16755172	FAM134B (-137736), MYO10 (+181482)	17.8499	54.5286	50.723	yes	0.00772937
chr11	113914750	113915218	ZBTB16 (-16304), HTR3A (+69187)	14.4474	40.6853	37.0599	yes	0.00775066
chr9	20618288	20618932	MLLT3 (+3904)	20.1182	64.7125	60.7852	yes	0.00777201
chr11	86525760	86526600	PRSS23 (+14689), FZD4 (+140260)	20.1763	67.1498	63.1971	yes	0.00779343
chr2	159980900	159981468	TANC1 (+156038), WDSUB1 (+162052)	28.6714	76.2542	72.1979	yes	0.0078149
chr4	183645473	183646051	DCTD (+192868), ODZ3 (+400663)	27.9599	69.4814	65.4975	yes	0.00783646
chr9	113463234	113463609	MUSK (+32371), LPAR1 (+336943)	10.8965	20.1225	16.8901	yes	0.00785805
chr5	90458817	90459232	ARRDC3 (+220124), GPR98 (+604408)	8.46674	15.8135	12.7013	yes	0.00787968
chr2	119998109	119998657	DBI (-126446), STEAP3 (+16999)	13.0612	35.4158	31.8797	yes	0.0079014
chr1	8156464	8156993	SLC45A1 (-227661), ERRFI1 (-70336)	22.7941	61.0348	57.1499	yes	0.00792309
chr19	49457576	49458133	BAX (-262)	29.6385	91.1381	86.9263	yes	0.00794484
chr2	210390453	210391082	MAP2 (-53635)	21.6836	50.282	46.5246	yes	0.00796674
chr2	207094747	207095596	ZDBF2 (-44351), GPR1 (-12401)	41.977	116.723	112.252	yes	0.00798865
chr8	91954930	91955522	TMEM55A (+97977), NECAB1 (+151305)	16.0856	47.495	43.7764	yes	0.00801056
chr3	171860087	171860684	FNDC3B (+102968), GHSR (+305860)	26.5858	70.0571	66.0666	yes	0.00803246
chr18	61219897	61220746	SERPINB12 (-3071)	20.8468	46.9245	43.2106	yes	0.00805437
chr6	1048097	1048573	EXOC2 (-355226), FOXQ1 (-264340)	10.9367	40.5565	36.9349	yes	0.00807631
chr10	101279747	101280118	GOT1 (-89403), NKX2-3 (-12757)	4.32527	9.79599	6.90421	yes	0.00809828
chr7	146786134	146786678	CNTNAP2 (+972953)	26.3967	68.3327	64.3626	yes	0.0081203
chr5	34609068	34609773	C1QTNF3 (-566050), RAI14 (-47175)	24.48	77.7971	73.7253	yes	0.00814237
chr18	12407482	12408054	SLMO1 (-127)	14.9514	42.0281	38.382	yes	0.00816446
chr7	114194753	114195196	MDFIC (-367234), FOXP2 (+139923)	17.2902	37.1404	33.5739	yes	0.0081866
chr13	42268820	42269538	C13orf15 (+237637), KIAA0564 (+266042)	31.1224	85.9253	81.7667	yes	0.00820873
chr4	77355965	77356443	SHROOM3 (-49)	31.0981	80.4095	76.3062	yes	0.00823088
chr2	74415366	74415696	MTHFD2 (-10159), MOB1A (-9536)	8.28366	22.4566	19.1671	yes	0.00825308
chr11	36530747	36531280	TRAF6 (+849)	17.5978	53.105	49.3164	yes	0.00827536
chr5	159306148	159306682	IL12B (-548934), ADRA1B (-37325)	21.8682	57.401	53.5567	yes	0.00829765
chr12	19584594	19585076	AEBP2 (-7773), PLEKHA5 (+302209)	19.5181	54.8532	51.0408	yes	0.00831995
chr19	52531653	52532115	ZNF614 (-204)	14.427	50.6917	46.9308	yes	0.00834227
chr1	234908040	234908590	IRF2BP2 (-163044), TOMM20 (+383941)	25.4904	86.5739	82.4062	yes	0.00836457
chr7	23373823	23374569	C7orf30 (+35256), IGF2BP3 (+135799)	21.4194	56.2013	52.3736	yes	0.00838695
chr5	38598952	38599600	LIFR (-3769)	23.9425	86.4282	82.2609	yes	0.00840932
chr17	79550956	79551530	C17orf70 (-31814), NPLOC4 (+52895)	16.0714	38.956	35.3591	yes	0.00843198
chr5	124379332	124380238	ZNF608 (-298920)	54.6832	221.9	216.272	yes	0.00845476
chr12	19426773	19427360	AEBP2 (-165541), PLEKHA5 (+144441)	23.7504	59.8378	55.9668	yes	0.00847763
chr2	200137854	200138307	SATB2 (+191750)	31.5165	80.4095	76.3062	yes	0.00850074
chr5	66311332	66312067	CD180 (+180917), MAST4 (+419524)	27.7535	128.577	123.991	yes	0.00852385
chr18	3180321	3180741	LPIN2 (-168586), MYOM1 (+39575)	22.2381	54.8491	51.0368	yes	0.00854695
chr7	115997131	115997623	CAV2 (-142278), TES (+146830)	13.3428	29.1537	25.7251	yes	0.00857023
chr11	32912293	32912905	DEPDC7 (-124811), PRRG4 (+61118)	28.6678	82.2902	78.1683	yes	0.00859357
chr15	47815889	47816388	SEMA6D (-194547)	27.5415	67.6892	63.7258	yes	0.00861691
chr2	20778890	20779405	HS1BP3 (+71716), RHOB (+132313)	19.4585	64.2265	60.3048	yes	0.0086403
chr19	7159468	7160055	ZNF557 (+90291), INSR (+134249)	16.1283	59.85	55.9781	yes	0.0086637
chr8	58980170	58980849	UBXN2B (-343313), FAM110B (+73397)	21.5044	70.6925	66.6959	yes	0.00868708
chr4	124797653	124798043	SPRY1 (+479892)	4.61795	6.6833	3.9639	yes	0.00871046
chr11	116915808	116916274	APOA1 (-207703), SIK3 (+52952)	12.7868	25.6079	22.2505	yes	0.00873396
chrX	122870542	122870976	THOC2 (-3855)	10.2888	24.2325	20.902	yes	0.00875744
chr15	71162373	71162994	LARP6 (-16186), THAP10 (+22088)	37.619	106.256	101.889	yes	0.00878093
chr12	104351133	104351601	C12orf73 (-374)	16.9677	50.2828	46.5246	yes	0.0088292
chr10	89720954	89721519	KLLN (-98043), RNLS (+621845)	30.052	76.7346	72.6724	yes	0.00885338
chr5	151071827	151072465	SPARC (-5629), ATOX1 (+66064)	25.2003	74.6606	70.6223	yes	0.00887761
chr4	140737050	140737539	MGST2 (+150373), MAML3 (+337938)	21.8928	50.282	46.5246	yes	0.00890185
chr6	47102311	47102992	GPR110 (-92570), TNFRSF21 (+175028)	25.4636	72.3933	68.3788	yes	0.0089261
chr2	69828300	69828927	NFU1 (-163854), AAK1 (+42363)	32.3362	88.8245	84.6366	yes	0.00895037
chr10	98094628	98095095	OPALIN (+24230), DNTT (+30777)	15.233	34.8313	31.3029	yes	0.00897461
chr16	78160898	78161568	WWOX (+27906)	17.467	42.2172	38.568	yes	0.00899886
chr10	35329831	35330623	PARD3 (-225974), CUL2 (+49343)	19.1576	51.0678	47.3045	yes	0.00902311
chr8	67472831	67473306	MYBL1 (+52411), ADHFE1 (+128351)	16.8718	35.5556	32.0129	yes	0.00904737
chr5	89226310	89227010	CETN3 (+478943)	22.5204	51.9773	48.2007	yes	0.00907164
chr10	3756669	3757209	PITRM1 (-541906), KLF6 (+70534)	27.9261	76.8936	72.829	yes	0.00909593
chr15	59729900	59730310	GCNT3 (-173877), MYO1E (-65034)	26.4954	64.1313	60.2101	yes	0.00912018
chr8	117187420	117187812	TRPS1 (-506388), EIF3H (+580446)	12.9758	25.6079	22.2505	yes	0.00914442
chr2	112173511	112174239	BCL2L11 (+295384), ANAPC1 (+467866)	38.3702	129.954	125.352	yes	0.00916864
chrX	134003035	134003603	PLAC1 (-210806), MOSPD1 (+45978)	32.8812	92.9387	88.7103	yes	0.00919289
chr12	76118737	76119118	KRR1 (-213510), PHLDA1 (+306628)	7.26433	14.2141	11.1474	yes	0.00921718
chr6	15735794	15736584	MYLIP (-393128), DTNBP1 (-72900)	20.7483	67.6886	63.7258	yes	0.00924144
chr3	168846332	168846911	MECOM (+534941)	34.4454	91.6147	87.3947	yes	0.00926582
chr6	112552768	112553376	TUBE1 (-144321), LAMA4 (+22756)	19.3621	61.7651	57.8709	yes	0.00929017
chr12	1123206	1123796	ERC1 (+23097), FBXL14 (+579830)	19.4881	61.7651	57.8709	yes	0.00931451
chr12	115610133	115610647	TBX3 (-488421)	13.7719	28.7436	25.3229	yes	0.00933882
chr10	26331538	26332093	GAD2 (-173420), MYO3A (+108814)	36.9655	105.475	101.116	yes	0.00936329
chr6	11432937	11433786	NEDD9 (-200447), TMEM170B (-105149)	25.8873	70.9296	66.9304	yes	0.00938812
chr5	141595406	141595956	NDFIP1 (+107357), SPRY4 (+108939)	19.3747	59.806	55.9387	yes	0.00941297
chr11	86194766	86195885	C11orf73 (+182073), ME3 (+187914)	41.7206	162.844	157.905	yes	0.00943779
chr11	32728472	32729346	PRRG4 (-122572), EIF3M (+123518)	24.6719	59.3017	55.4374	yes	0.00946265
chr2	174517253	174517845	CDCA7 (+297988), SP3 (+312881)	30.1584	94.7067	90.4583	yes	0.00948752
chr4	37933524	37934065	PTTG2 (-28261), TBC1D1 (+41090)	23.0311	66.5978	62.6496	yes	0.0095124
chr18	57567997	57568542	PMAIP1 (+1078)	30.2889	85.6532	81.4987	yes	0.00953759
chr3	23523119	23523904	UBE2E1 (-323872), UBE2E2 (+278728)	29.2288	91.3025	87.0896	yes	0.00956275
chr12	29194433	29195003	FAR2 (-181880), CCDC91 (+784583)	21.9465	61.8514	57.956	yes	0.00958807
chr2	196478658	196479045	SLC39A10 (-42680)	7.84153	13.3729	10.3419	yes	0.00961337
chr11	86281012	86281538	ME3 (+101965), C11orf73 (+268022)	31.8485	141.118	136.4	yes	0.00963881
chrX	22113261	22113869	ZNF645 (-177465), PHEX (+62644)	12.9427	70.7145	66.7177	yes	0.00966424
chr8	126713994	126714552	TRIB1 (+271710), FAM84B (+856438)	17.5413	43.6478	39.9792	yes	0.00968983
chr2	113059733	113060117	ZC3H6 (+26747), RGPD5 (+131297)	7.49401	11.3449	8.37516	yes	0.0097156
chr8	38650457	38650981	PLEKHA2 (-108034), TACC1 (+5997)	13.86	48.141	44.4177	yes	0.00974141
chr1	245237628	245238169	KIF26B (-80388), EFCAB2 (+104728)	22.4242	58.6342	54.7807	yes	0.00976737
chr10	62041377	62042176	CCDC6 (-375363), ANK3 (+107857)	60.849	210.562	205.078	yes	0.00979331
chr2	11443250	11443604	ROCK2 (+41284), PQLC3 (+147887)	8.92179	15.1396	12.0424	yes	0.00981937
chr2	144058110	144058425	ARHGAP15 (+171369)	8.29416	12.5703	9.55198	yes	0.00984541
chr11	107469351	107469747	ELMOD1 (+7732), SLN (+113238)	6.96047	16.4086	13.2772	yes	0.00987142
chr3	73304806	73305375	PPP4R2 (+258972), PDZRN3 (+368981)	45.1337	148.647	143.852	yes	0.00989745
chr1	40358372	40359203	TRIT1 (-9611), MYCL1 (+8899)	24.088	64.7465	60.8188	yes	0.00992346
chr2	18699565	18700183	NT5C1B-RDH14 (+70972), KCNS3 (+639929)	21.482	51.5718	47.8008	yes	0.00994954
chr9	128456802	128457056	MAPKAP1 (+12584), GAPVD1 (+432818)	5.79276	7.99793	5.1825	yes	0.00997572
chr13	80933975	80934528	SPRY2 (-19166)	18.6466	43.5615	39.8986	yes	0.0100019
chr3	106936041	106936483	BBX (-305521)	19.5918	46.7329	43.0249	yes	0.0100283
chr2	160895989	160896448	LY75-CD302 (-134952), PLA2R1 (+22907)	28.3783	71.2822	67.2785	yes	0.0100547
chr7	42030346	42030938	INHBA (-287936), GLI3 (+245976)	12.1465	47.5043	43.7854	yes	0.0100811
chr1	68759267	68760030	WLS (-61365), RPE65 (+155993)	32.8181	113.443	109.007	yes	0.0101075
chr2	12443200	12443881	TRIB2 (-413457), LPIN1 (+556801)	25.1995	64.0613	60.1447	yes	0.0101339
chr1	8157281	8158375	SLC45A1 (-226562), ERRFI1 (-71435)	34.995	105.772	101.41	yes	0.0101603
chr18	28854736	28855392	DSC1 (-112245), DSG1 (-42988)	32.9809	85.9793	81.8174	yes	0.0101867
chr16	77443094	77443723	ADAMTS18 (+25602), SYCE1L (+210060)	21.2652	48.5976	44.8641	yes	0.0102132
chr9	139220578	139220992	GPSM1 (-1147)	15.3082	48.9434	45.2054	yes	0.0102396
chr2	200142668	200143453	SATB2 (+186770)	29.4212	78.798	74.711	yes	0.0102661
chr16	77332027	77333005	SYCE1L (+99167), ADAMTS18 (+136495)	19.3823	43.6132	39.9458	yes	0.0102925
chr8	22250226	22250732	PPP3CC (-48004), SLC39A14 (+25429)	30.0216	79.8092	75.7149	yes	0.010319
chr9	124048099	124048574	RAB14 (-83972), GSN (-13742)	10.2888	24.2325	20.902	yes	0.0103456
chr6	37865091	37865740	ZFAND3 (+78109), BTBD9 (+742508)	9.131	15.1396	12.0424	yes	0.0103722
chr5	143037187	143037938	NR3C1 (-253518), YIPF5 (+512715)	19.8662	63.2351	59.3235	yes	0.010399
chr1	225887479	225888572	SRP9 (-77489), ENAH (-47181)	25.7778	78.693	74.6097	yes	0.0104258
chr2	239637316	239637846	TWIST2 (-119092), ASB1 (+301955)	23.3571	57.0714	53.2359	yes	0.0104799
chr20	52516840	52517788	ZNF217 (-317607), BCAS1 (+169990)	28.4904	84.8364	80.6864	yes	0.010507
chr6	135071773	135072152	SGK1 (-432767), ALDH8A1 (+199297)	8.35932	14.874	11.7938	yes	0.0105343
chrX	2470524	2471220	CD99 (-138356), DHRSX (-51857)	16.8844	63.8781	59.9626	yes	0.0105616
chr1	218977361	218977885	LYPLAL1 (-369569), TGFB2 (+458947)	21.4744	48.5976	44.8641	yes	0.010589
chr3	24406668	24407214	THRB (+129372), NR1D2 (+420190)	33.1902	85.9793	81.8174	yes	0.0106165
chr4	111825684	111826312	PITX2 (-262719)	50.5546	148.949	144.151	yes	0.0106439
chr4	134633146	134633563	PABPC4L (+489548), PCDH10 (+562885)	10.3863	17.8137	14.6375	yes	0.0106714
chr6	118858645	118859252	PLN (-10493), SLC35F1 (+630260)	18.127	38.739	35.1458	yes	0.0106991
chr5	14864416	14865035	ANKH (+7161), TRIO (+720897)	20.0979	57.8648	54.0181	yes	0.0107267
chr11	3880695	3881253	STIM1 (+4041)	12.9026	52.2812	48.5021	yes	0.0107543
chr20	44407561	44408091	WFDC3 (+12721), SPINT4 (+56838)	16.0616	55.0448	51.2315	yes	0.0107818
chr3	64117372	64117906	PSMD6 (-108519), PRICKLE2 (+93492)	30.5553	84.1327	79.9891	yes	0.0108093
chr3	60728244	60728833	FHIT (+508594)	31.9349	82.2586	78.137	yes	0.0108381
chr19	34286759	34287191	KCTD15 (-776)	25.1159	60.3984	56.5213	yes	0.0108673
chr5	173798553	173799237	MSX2 (-352680), HMP19 (+326171)	13.4319	55.9348	52.1109	yes	0.0108965
chr7	80787323	80788065	SEMA3C (-239027), HGF (+611758)	58.923	180.275	175.15	yes	0.0109258
chr5	124332099	124332851	ZNF608 (-251610)	13.4335	27.4678	24.0756	yes	0.0109551
chr18	48869203	48869681	DCC (-997100), MEX3C (-145391)	27.1231	67.6892	63.7258	yes	0.0109845
chr11	91680055	91681047	FAT3 (-404711)	37.5493	109.823	105.422	yes	0.011014
chr4	31090248	31090913	PCDH7 (+368544)	28.6651	77.0345	72.9669	yes	0.0110435
chr6	11207317	11207954	ERVFRD-1 (-95565), NEDD9 (+25279)	15.5815	44.7429	41.0642	yes	0.0110729
chr17	8435346	8435858	NDEL1 (+96423), MYH10 (+98434)	23.0166	78.3182	74.2406	yes	0.0111025
chr10	91037871	91038351	LIPA (-26451), IFIT2 (-23595)	6.77144	16.4086	13.2772	yes	0.0111322
chr2	75306476	75306897	TACR1 (+119958), POLE4 (+120912)	15.1695	31.8635	28.3862	yes	0.0111621
chr3	139252959	139253469	RBP2 (-57862), RBP1 (+5457)	19.6225	52.5818	48.7993	yes	0.0111919
chr12	106474076	106474470	APPL2 (-844265), NUAK1 (+59538)	10.0481	18.3491	15.1658	yes	0.011222
chr1	168582688	168583384	XCL1 (+37325), DPT (+115406)	23.7504	59.8378	55.9668	yes	0.0112521
chr22	41844168	41844860	TOB2 (-1487)	13.1039	44.374	40.6989	yes	0.0112822
chr7	82488763	82489253	CACNA2D1 (-415977), PCLO (+303189)	14.9766	31.8635	28.3862	yes	0.0113124
chr13	45496402	45496995	TSC22D1 (-345998), NUFIP1 (+66914)	27.7199	73.5302	69.5019	yes	0.0113425
chr1	45196072	45197290	KIF2C (-8809), C1orf228 (+56287)	13.9545	48.141	44.4177	yes	0.0113727
chr10	112466256	112466944	PDCD4 (-164953), RBM20 (+62445)	53.2034	208.017	202.565	yes	0.011403
chr6	140029367	140030251	CITED2 (-334459)	22.9943	56.5026	52.6701	yes	0.0114333
chr17	49008225	49009201	TOB1 (-64998), SPAG9 (+189513)	44.5746	172.91	167.86	yes	0.0114636
chr7	27848205	27848742	TAX1BP1 (+68760), JAZF1 (+371963)	27.3323	67.6892	63.7258	yes	0.011494
chr6	54743846	54744715	HCRTR2 (-294790), TINAG (+571078)	25.1999	69.2605	65.2816	yes	0.0115246
chr1	234735292	234735951	TARBP1 (-120773), IRF2BP2 (+9649)	25.3718	69.2605	65.2816	yes	0.0115554
chr2	46720600	46721055	LOC388946 (+14124), ATP6V1E2 (+26268)	20.2414	51.9162	48.1423	yes	0.0115861
chr12	20336534	20336932	PDE3A (-185446), AEBP2 (+744125)	8.71258	13.841	10.7828	yes	0.0116167
chr1	79350612	79351241	ELTD1 (+121568), IFI44 (+235450)	8.66842	28.5885	25.1689	yes	0.0116474
chr10	97068166	97068976	PDLIM1 (-17790), SORBS1 (+132366)	17.9737	61.5378	57.647	yes	0.0116784
chr1	205889252	205889730	PM20D1 (-70215), SLC26A9 (+23097)	26.1085	70.0189	66.0318	yes	0.0117094
chr3	64164959	64165409	PSMD6 (-156064), PRICKLE2 (+45947)	19.2137	45.1415	41.4559	yes	0.0117404
chr17	57439590	57440178	DHX40 (-203002), YPEL2 (+30831)	25.915	90.8399	86.6295	yes	0.0117714
chr5	37738102	37738662	NUP155 (-367185), GDNF (+97547)	26.7979	75.4856	71.4336	yes	0.0118024
chr16	83813494	83813956	HSBP1 (-27868)	16.4359	39.2269	35.6273	yes	0.0118333
chrX	8051928	8052396	PNPLA4 (-156382), VCX2 (+87146)	27.3323	67.6892	63.7258	yes	0.0118644
chr1	143906854	143907638	PPIAL4G (-139365), PPIAL4A (+457000)	27.7507	69.4814	65.4975	yes	0.0118956
chr2	110663315	110663937	LIMS3 (+7617), MALL (+210517)	36.9823	106.079	101.713	yes	0.0119269
chr1	8080064	8080597	ERRFI1 (+6062), PARK7 (+58617)	21.9349	57.8036	53.9573	yes	0.0119583
chr7	15955997	15956459	MEOX2 (-229920), ISPD (+504719)	17.2902	37.1404	33.5739	yes	0.0119896
chr19	39795663	39796149	IL29 (+8941), LRFN1 (+10070)	22.3967	57.8625	54.0159	yes	0.0120209
chr2	205546011	205546494	PARD3B (+135737)	29.8428	74.909	70.8653	yes	0.0120522
chr2	219670369	219670806	CYP27A1 (+24116), PRKAG3 (+25924)	22.2381	54.8491	51.0368	yes	0.0120835
chr3	16524419	16524883	RFTN1 (+30571), OXNAD1 (+217984)	23.7457	61.6059	57.7148	yes	0.0121147
chr12	90250118	90250896	ATP2B1 (-200663)	32.3533	84.1152	79.9752	yes	0.012146
chr11	67651624	67652010	ALDH3B2 (-203132), UNC93B1 (+119776)	12.9011	33.468	29.962	yes	0.0121772
chr6	17473723	17474196	FAM8A1 (-126558), CAP2 (+80224)	23.5665	55.4	51.5816	yes	0.0122084
chr5	124593016	124593588	ZNF608 (-512437)	20.5359	46.7512	43.043	yes	0.0122396
chr20	49253256	49253754	PARD6B (-94576), PTPN1 (+126614)	20.4962	66.197	62.2518	yes	0.0122709
chr7	156836699	156837204	UBE3C (-94703), MNX1 (-33605)	23.5706	65.415	61.4808	yes	0.0123334
chr18	20045960	20046507	RBBP8 (-467061), CTAGE1 (-48356)	20.915	49.9483	46.1983	yes	0.0123647
chr6	134746537	134747277	SGK1 (-107711), ALDH8A1 (+524353)	24.5288	84.5318	80.3846	yes	0.0123959
chr8	121881015	121881415	SNTB1 (-56906), HAS2 (+772415)	18.9639	41.9758	38.3367	yes	0.0124272
chr6	108903122	108903496	ARMC2 (-266310), FOXO3 (+21240)	8.38427	15.6798	12.5695	yes	0.0124584
chr21	45663760	45664262	ICOSLG (-3177)	18.3817	59.8947	56.0225	yes	0.0124896
chr15	39050071	39050740	THBS1 (-822874), RASGRP1 (-193399)	25.031	60.6099	56.7283	yes	0.0125207
chr6	140392124	140393175	CITED2 (-697300)	25.031	60.6099	56.7283	yes	0.0125518
chr8	87307888	87308276	SLC7A13 (-65478), WWP1 (-46912)	9.75863	16.4643	13.3266	yes	0.0125829
chr3	87027170	87027418	VGLL3 (+12963)	5.57443	7.80835	5.00709	yes	0.012614
chrX	43562430	43563286	MAOA (+47449), MAOB (+178863)	9.61803	38.8988	35.3023	yes	0.0126451
chr4	160381429	160382166	RAPGEF2 (+192800)	28.7967	73.0914	69.0689	yes	0.0126761
chr7	39287600	39288096	RALA (-375304), POU6F2 (+270239)	14.5734	40.6853	37.0599	yes	0.0127072
chr7	106208856	106209817	PIK3CG (-296587), NAMPT (-283699)	15.4555	44.7429	41.0642	yes	0.0127384
chr13	60439383	60440034	DIAPH3 (+298410)	26.7047	65.9058	61.9658	yes	0.0127695
chr5	87811961	87812718	TMEM161B (-247675), MEF2C (+387582)	46.3704	132.669	128.038	yes	0.0128006
chr1	94019482	94020211	FNBP1L (+106159), BCAR3 (+127538)	34.8638	93.5072	89.2672	yes	0.0128317
chr7	17080881	17081403	AHR (-257134), AGR3 (-159529)	8.25012	13.7287	10.6791	yes	0.012863
chr11	16550135	16550532	C11orf58 (-209814), SOX6 (-125921)	9.98491	28.9709	25.5464	yes	0.0128944
chr1	8176804	8177414	SLC45A1 (-207281), ERRFI1 (-90716)	13.2699	30.9586	27.4947	yes	0.012926
chr5	61572797	61573211	KIF2A (-28985), C5orf64 (+639368)	20.2191	45.2629	41.5705	yes	0.0129579
chr18	74240319	74240682	ZNF236 (-295615), ZNF516 (-33355)	11.2231	20.5816	17.3379	yes	0.0129897
chr1	31845750	31846259	FABP3 (-82)	23.4121	66.2023	62.257	yes	0.0130214
chr11	75797697	75798210	WNT11 (+119620), UVRAG (+271742)	21.104	51.5718	47.8008	yes	0.0130534
chr10	53334431	53334855	CSTF2T (+124712), PRKG1 (+583732)	13.7336	26.3633	22.9908	yes	0.0130853
chr1	93687502	93687923	DR1 (-123765), TMED5 (-41467)	21.8928	50.282	46.5246	yes	0.0131174
chr10	73933158	73934174	SPOCK2 (-85135), ANAPC16 (-42092)	12.3051	31.578	28.1029	yes	0.0131496
chr8	61048644	61048963	CA8 (+145150)	8.37817	22.4566	19.1671	yes	0.0131818
chrX	130917641	130918162	MST4 (-239343), OR13H1 (+239854)	36.1939	101.73	97.4094	yes	0.013214
chr12	42311705	42312278	GXYLT1 (+226681), PDZRN4 (+729742)	22.2605	73.7233	69.6916	yes	0.0132462
chr18	56208965	56209474	ALPK2 (+86969), NEDD4L (+497610)	15.8611	50.5023	46.7435	yes	0.0132784
chr5	141468706	141469171	GNPDA1 (-76319), NDFIP1 (-19385)	16.5872	51.4351	47.6696	yes	0.0133109
chr3	32010182	32010892	ZNF860 (-12729), STT3B (+436046)	14.5705	29.3634	25.9293	yes	0.013344
chr5	81045144	81045706	SSBP2 (+1647)	6.58241	15.4524	12.3461	yes	0.0133771
chr10	97048717	97049132	PDLIM1 (+1856)	9.24717	28.2802	24.8681	yes	0.0134102
chr4	82729299	82729879	RASGEF1B (-336528), HNRNPD (+565560)	7.22369	24.8447	21.5061	yes	0.0134434
chr5	126412375	126412768	C5orf63 (-3388)	9.56223	18.5424	15.3505	yes	0.0134765
chr22	41107444	41107955	MCHR1 (+32518), SLC25A17 (+107692)	24.9423	65.4335	61.499	yes	0.0135097
chr19	46286192	46286632	DMPK (-597)	12.1263	25.5389	22.1867	yes	0.0135429
chr13	32296829	32297271	RXFP2 (-16629), B3GALTL (+522938)	24.6125	58.8635	55.0012	yes	0.0135761
chr2	187434579	187435159	ITGAV (-19921), ZC3H15 (+83984)	18.2279	55.9602	52.1344	yes	0.0136094
chr1	172223947	172224420	PIGC (+189046), DNM3 (+413563)	17.8107	43.7294	40.059	yes	0.0136431
chr5	139620898	139621409	PFDN1 (+61535), IGIP (+115633)	18.1019	55.9602	52.1344	yes	0.0136769
chr8	30593197	30593701	UBXN8 (-8241), GSR (-7963)	11.0139	19.1866	15.9744	yes	0.0137109
chr9	18393170	18394322	ADAMTSL1 (-80333), SH3GL2 (+814793)	15.7075	46.1144	42.4143	yes	0.013745
chr4	31070230	31070759	PCDH7 (+348458)	27.1231	67.6892	63.7258	yes	0.013779
chr19	5979634	5980171	RANBP3 (-1583)	30.8102	83.9251	79.7887	yes	0.0138131
chr17	35851318	35851828	DUSP14 (+1622)	22.3112	51.9773	48.2007	yes	0.0138474
chr4	157505136	157505628	CTSO (-630334), PDGFC (+387164)	25.2402	60.6099	56.7283	yes	0.0138816
chr17	43055175	43055568	C1QL1 (-9728), DCAKD (+73606)	13.4563	47.2553	43.5403	yes	0.0139159
chr2	36713629	36714579	FEZ2 (+111228), CRIM1 (+130734)	19.7528	45.4228	41.73	yes	0.0139501
chr3	122201952	122202344	KPNA1 (+31638), FAM162A (+99125)	11.4636	21.4658	18.201	yes	0.0139844
chr8	100510878	100511651	COX6C (+394977), VPS13B (+485771)	14.5705	29.3634	25.9293	yes	0.0140188
chr19	30153095	30153562	PLEKHF1 (-2998)	14.1953	39.3523	35.7481	yes	0.0140534
chrX	117125722	117126222	WDR44 (-354064), KLHL13 (-6596)	12.3637	30.2111	26.7646	yes	0.0140882
chr13	23951914	23952554	SACS (+55607), SGCG (+197174)	17.3458	53.105	49.3164	yes	0.014123
chr3	194802238	194802570	LSG1 (-409198), XXYLT1 (+189491)	8.06109	13.7287	10.6791	yes	0.0141578
chr18	42172514	42173032	SETBP1 (-88090)	25.4494	60.6099	56.7283	yes	0.0141926
chr15	40390882	40391386	SRP14 (-59745), BMF (+9941)	26.7047	65.9058	61.9658	yes	0.0142275
chr6	46405311	46405778	ENPP5 (-266828), RCAN2 (+53515)	22.2564	63.4256	59.5123	yes	0.0142623
chrX	122969778	122970277	THOC2 (-103124), XIAP (-23989)	15.4906	44.1446	40.472	yes	0.014297
chr16	15583289	15583769	MPV17L (+93918), KIAA0430 (+153494)	12.6313	41.9036	38.2681	yes	0.0143318
chr12	8191249	8191890	FOXJ2 (+6211), C3AR1 (+27385)	13.7343	57.1656	53.3269	yes	0.0144014
chr6	24930460	24931006	FAM65B (-19538), CMAHP (+207318)	23.5613	59.8378	55.9668	yes	0.0144366
chr10	23636408	23636882	KIAA1217 (-861075), PTF1A (+155185)	21.8601	53.2055	49.4144	yes	0.0144719
chr12	7341456	7341917	PEX5 (-1271)	13.1984	44.374	40.6989	yes	0.0145073
chr15	36586518	36587064	MEIS2 (+805950)	27.3323	67.6892	63.7258	yes	0.0145427
chr3	49481338	49481894	DAG1 (-25949), NICN1 (-14859)	17.5978	53.105	49.3164	yes	0.0145781
chr2	187439847	187440401	ITGAV (-14666), ZC3H15 (+89239)	31.7257	82.2586	78.137	yes	0.0146136
chr6	18280227	18280853	RNF144B (-107041), DEK (-15741)	24.5065	63.2096	59.3005	yes	0.0146492
chrX	8575388	8575857	KAL1 (+124604), VCX3B (+142752)	22.5204	51.9773	48.2007	yes	0.014685
chrX	114952085	114952769	AGTR2 (-349531), PLS3 (+124608)	16.5686	52.1012	48.3233	yes	0.014721
chr19	18536815	18537295	SSBP4 (+6909), ISYNA1 (+12056)	15.4555	44.7429	41.0642	yes	0.014757
chr7	82172003	82172629	CACNA2D1 (-99285), PCLO (+619881)	27.5309	73.5302	69.5019	yes	0.0147932
chr10	120604225	120604783	NANOS1 (-184724), C10orf46 (-89746)	20.5053	56.8292	52.9956	yes	0.0148293
chr17	17861600	17862144	SREBF1 (-121547), TOM1L2 (+13912)	17.8652	49.5373	45.795	yes	0.0148655
chr17	69824337	69824868	SOX9 (-292558)	19.7774	54.105	50.3036	yes	0.0149019
chr3	145275149	145275682	PLOD2 (+603866)	21.482	51.5718	47.8008	yes	0.0149383
chr10	116665180	116665639	ABLIM1 (-247352), TRUB1 (-32542)	23.6533	64.3004	60.3766	yes	0.0149748
chr9	13410444	13411200	MPDZ (-160451), NFIB (+903223)	26.4954	64.1313	60.2101	yes	0.0150112
chr11	113546013	113546720	DRD2 (-200366), TMPRSS5 (+30701)	17.9789	39.3978	35.7934	yes	0.0150477
chr5	107991681	107992185	EFNA5 (-985337), FER (-91590)	12.8968	24.8894	21.5458	yes	0.0150842
chr2	205398263	205398740	PARD3B (-12014), ICOS (+597031)	19.5918	46.7329	43.0249	yes	0.0151207
chr7	83651778	83652467	SEMA3E (-373644), SEMA3A (+172094)	11.8904	23.2195	19.9165	yes	0.0151572
chr15	99600828	99601351	PGPEP1L (-52205), SYNM (-44196)	27.6793	84.5678	80.4183	yes	0.0151938
chr7	77561852	77562437	PHTF2 (+134036)	49.2993	144.85	140.092	yes	0.0152304
chr1	42088775	42089398	EDN2 (-138743), HIVEP3 (+295409)	25.689	73.5918	69.5633	yes	0.0152669
chr12	46654012	46654666	SCAF11 (-269938), SLC38A1 (+8869)	14.314	41.9446	38.3086	yes	0.0153035
chr20	51100820	51101387	TSHZ2 (-487842), ZFP64 (-292580)	13.1872	35.4158	31.8797	yes	0.0153405
chr3	29471883	29472470	RBMS3 (+149374)	19.3823	43.6132	39.9458	yes	0.0153775
chr9	137667329	137667832	FCN2 (-105077), COL5A1 (+133929)	14.7045	48.6107	44.8772	yes	0.0154145
chr10	116514247	116514727	TRUB1 (-183465), ABLIM1 (-96429)	13.4392	36.7173	33.1582	yes	0.0154515
chrX	23761312	23761820	ACOT9 (-159)	15.8381	62.4453	58.545	yes	0.0154885
chr3	127498687	127499155	MGLL (+43130), ABTB1 (+107140)	6.76026	13.1909	10.1617	yes	0.0155255
chr20	55141474	55142156	TFAP2C (-62543), FAM209B (+33513)	15.6557	57.1981	53.3576	yes	0.0155626
chr20	50129116	50129564	KCNG1 (-489665), NFATC2 (+29918)	16.2116	47.495	43.7764	yes	0.0155998
chr6	140893152	140893736	NONE	31.2078	116.927	112.453	yes	0.0156369
chr1	12538065	12538755	DHRS3 (+139410), VPS13D (+248297)	14.3998	47.1076	43.3931	yes	0.0156741
chr17	30071279	30071985	C17orf79 (+114694), RAB11FIP4 (+352990)	31.3115	85.9253	81.7667	yes	0.0157114
chr8	104268102	104268583	FZD6 (-42318), BAALC (+115422)	14.8193	36.4776	32.9215	yes	0.0157488
chr20	42478452	42478958	GTSF1L (-123063), TOX2 (-64787)	26.7094	85.4531	81.299	yes	0.015786
chr7	72974342	72974823	BCL7B (-2518)	27.2621	75.9827	71.9284	yes	0.0158236
chr12	76173863	76174431	KRR1 (-268729), PHLDA1 (+251409)	22.8052	56.5026	52.6701	yes	0.0158614
chr4	141011331	141011823	MAML3 (+63656), MGST2 (+424655)	11.4971	35.881	32.3312	yes	0.0158994
chr9	84352654	84353250	FAM75D4 (-190391), TLE1 (-49356)	26.7047	65.9058	61.9658	yes	0.0159375
chr4	154080884	154081452	TRIM2 (-44430), FHDC1 (+217033)	27.7507	69.4814	65.4975	yes	0.0159755
chr12	59440543	59441068	SLC16A7 (-642320), LRIG3 (-126544)	8.29416	12.5703	9.55198	yes	0.0160136
chr3	48075418	48076075	MAP4 (+55022), DHX30 (+231348)	24.6955	63.2096	59.3005	yes	0.0160519
chr6	21500474	21501108	SOX4 (-93181), CDKAL1 (+966103)	26.3607	65.6897	61.7542	yes	0.0160902
chr7	47764124	47764679	TNS3 (-142660), C7orf69 (-70487)	19.1101	60.3024	56.4255	yes	0.0161286
chr6	99792091	99792595	FBXL4 (-396494), COQ3 (+49739)	18.2686	41.9929	38.3499	yes	0.0162056
chr11	75842550	75843096	WNT11 (+74751), UVRAG (+316611)	15.233	34.8313	31.3029	yes	0.0162442
chrX	1809948	1810587	ASMT (+76327), ZBED1 (+608312)	29.0431	78.798	74.711	yes	0.0162827
chr2	103055866	103056201	SLC9A4 (-33728), IL18RAP (+20780)	11.6526	22.8283	19.5318	yes	0.0163212
chr1	53421100	53421789	PODN (-106279), SCP2 (+28544)	20.6223	66.197	62.2518	yes	0.0163597
chr1	221475655	221476311	HLX (+423240), DUSP10 (+439533)	22.3865	75.2486	71.2011	yes	0.0163985
chr7	90032921	90033316	CLDN12 (+471)	14.9742	36.4776	32.9215	yes	0.0164372
chr17	57910174	57910845	TUBD1 (+59796), VMP1 (+125647)	13.86	48.141	44.4177	yes	0.016476
chrX	100738728	100739164	ARMCX1 (-66568), HNRNPH2 (+75825)	15.0458	33.9386	30.4283	yes	0.0165148
chr6	145469384	145469971	EPM2A (+587313), UTRN (+856805)	32.3533	84.1152	79.9752	yes	0.0165536
chr18	46524226	46524851	SMAD7 (-47458), DYM (+462540)	30.9449	80.1453	76.0478	yes	0.0165923
chrX	95691074	95691499	DIAPH2 (-248375)	14.1253	28.6174	25.1976	yes	0.016631
chr1	74710742	74711653	TYW3 (-487638), FPGT-TNNI3K (+47302)	20.7259	49.9483	46.1983	yes	0.0166697
chr19	20475972	20476454	ZNF486 (+198130), ZNF737 (+272413)	18.6928	49.5631	45.8198	yes	0.0167085
chr9	71922671	71923414	FAM189A2 (-16445), TJP2 (+102965)	35.092	100.507	96.1944	yes	0.0167472
chrX	41493451	41494048	GPR34 (-54476), NYX (+187037)	19.8662	63.2351	59.3235	yes	0.0167861
chr7	28904848	28905643	TRIL (+92783), CREB5 (+453102)	19.3254	45.0134	41.3334	yes	0.016825
chr10	112251057	112251583	SMNDC1 (-186613), DUSP5 (-6305)	38.0882	118.539	114.054	yes	0.0168639
chr7	34394369	34394952	NPSR1 (-303236), BMPER (+450138)	28.8631	72.8464	68.829	yes	0.0169029
chr4	19777435	19778157	SLIT2 (-477439)	27.0902	75.9827	71.9284	yes	0.016942
chr22	27608553	27609443	MN1 (+588488), CRYBA4 (+591070)	14.4905	62.1514	58.255	yes	0.0169811
chr18	23230420	23230933	ZNF521 (-298463), SS18 (+439934)	24.6125	58.8635	55.0012	yes	0.0170203
chr1	64508281	64508694	UBE2U (-161002), ROR1 (+268798)	9.02859	20.7457	17.4956	yes	0.0170595
chr11	119653312	119653810	PVRL1 (-54126), TRIM29 (+355302)	36.3999	105.094	100.74	yes	0.0170989
chr9	14869113	14869695	CER1 (-146689), FREM1 (+41589)	19.0247	45.1415	41.4559	yes	0.0171384
chr17	66729865	66730379	FAM20A (-133027), ABCA8 (+221411)	40.494	129.686	125.085	yes	0.0171779
chr17	12452676	12453305	MYOCD (-116216), MAP2K4 (+528856)	18.2686	41.9929	38.3499	yes	0.0172174
chr3	123985145	123985972	UMPS (-463654), KALRN (+172001)	65.4648	233.023	227.243	yes	0.017257
chr11	86234883	86235809	ME3 (+147894), C11orf73 (+222093)	19.8401	58.4054	54.5534	yes	0.0172965
chr15	43151667	43152053	CDAN1 (-122443), TTBK2 (+61147)	7.26433	14.2141	11.1474	yes	0.017336
chr10	3541214	3541673	PITRM1 (-326411), KLF6 (+286029)	13.6865	30.5523	27.098	yes	0.0173756
chr18	2875562	2876031	EMILIN2 (+28769), LPIN2 (+136148)	14.673	43.2734	39.6172	yes	0.0174152
chr14	56777276	56777858	C14orf101 (-268944), PELI2 (+192474)	20.2165	51.45	47.6832	yes	0.017455
chr1	166895013	166895554	TADA1 (-49630), ILDR2 (+49277)	17.8499	54.5286	50.723	yes	0.0174947
chr14	95927389	95927919	CLMN (-141409), C14orf49 (+14519)	32.4813	91.6258	87.4056	yes	0.0175349
chr11	88110223	88110706	CTSC (-39524), GRM5 (+670775)	15.6165	32.4291	28.9392	yes	0.0175754
chr5	172327989	172328437	RPL26L1 (-58226), ERGIC1 (+66990)	17.4127	42.773	39.1203	yes	0.0176159
chrX	20532415	20532908	CNKSR2 (-859874), RPS6KA3 (-247912)	17.5871	41.1647	37.5339	yes	0.0176565
chr2	227604897	227605422	IRS1 (+58346)	23.0341	53.491	49.6977	yes	0.0176971
chr1	237841275	237841725	ZP4 (+212722), RYR2 (+635798)	18.7547	40.3509	36.7347	yes	0.0177376
chr21	30517590	30518077	BACH1 (-153386), C21orf7 (+64961)	26.5858	70.0571	66.0666	yes	0.0177782
chr12	112080802	112081568	ATXN2 (-43705), BRAP (+42605)	18.858	58.8473	54.9893	yes	0.0178188
chr4	6274806	6275265	WFS1 (+3459)	16.6786	42.187	38.5399	yes	0.0178593
chr10	8458094	8458802	GATA3 (+361781)	22.3112	51.9773	48.2007	yes	0.0178998
chr10	112224415	112225070	SMNDC1 (-160036), DUSP5 (-32882)	30.2894	94.0412	89.7963	yes	0.0179404
chr11	66812747	66813181	RHOD (-11325), SYT12 (+22148)	25.2293	79.3944	75.3033	yes	0.017981
chr11	95933523	95933813	MTMR2 (-276297), MAML2 (+142676)	6.03391	8.85137	6.00942	yes	0.0180217
chr5	74862749	74863107	COL4A3BP (-55122), POC5 (+150385)	9.28063	20.7457	17.4956	yes	0.0180624
chr12	46825382	46825972	SLC38A2 (-59032), SLC38A4 (+394103)	14.3253	38.7226	35.1349	yes	0.0181031
chr6	46017302	46017790	SUPT3H (-671876), CLIC5 (+30539)	15.5104	47.3148	43.5993	yes	0.0181438
chr21	33300051	33300590	HUNK (+54693), MIS18A (+351055)	27.9261	76.8936	72.829	yes	0.0181846
chrX	133047379	133048601	GPC4 (-498785), GPC3 (+71683)	51.5374	164.426	159.466	yes	0.0182252
chr6	139728710	139729466	CITED2 (-33738)	21.9349	57.8036	53.9573	yes	0.0182661
chr2	138829383	138830402	SPOPL (-429457), HNMT (+108085)	19.3621	61.7651	57.8709	yes	0.0183072
chr5	53752949	53753477	HSPB3 (+1782)	21.2011	53.4124	49.6196	yes	0.0183482
chr1	44855833	44856310	ERI3 (-35133), RNF220 (-14888)	18.4981	45.2527	41.565	yes	0.0183893
chr9	14096048	14097062	MPDZ (-846184), NFIB (+217490)	34.7139	98.6613	94.3699	yes	0.0184303
chrX	135251470	135252016	FHL1 (+22184), MAP7D3 (+81995)	20.7939	53.845	50.046	yes	0.0184715
chr4	141779840	141780472	TBC1D9 (-102685), RNF150 (+274460)	20.1924	81.9715	77.8536	yes	0.0185128
chr6	149206441	149206921	TAB2 (-432755), UST (+138410)	22.3793	67.5661	63.61	yes	0.0185541
chr4	26085615	26086108	RBPJ (-236567), C4orf52 (+170048)	15.2316	42.7743	39.1212	yes	0.0186366
chr5	6545851	6546401	NSUN2 (+87347), UBE2QL1 (+97390)	22.3731	74.172	70.1385	yes	0.0186779
chr1	3269014	3269441	ARHGEF16 (-101919), PRDM16 (+283486)	11.4026	35.881	32.3312	yes	0.0187192
chr13	50908773	50909493	RNASEH2B (-574681), ST13P4 (+162979)	22.102	50.282	46.5246	yes	0.0187606
chr1	85709065	85709540	SYDE2 (-42575), BCL10 (+33284)	14.81	35.3246	31.792	yes	0.018802
chr5	112538908	112539494	DCP2 (+226794), TSSK1B (+231527)	25.663	89.2543	85.0619	yes	0.0188434
chr8	75162959	75163438	JPH1 (+70363), LY96 (+259635)	19.9698	46.7329	43.0249	yes	0.0188848
chr12	48415421	48416032	COL2A1 (-17442), SENP1 (+83914)	14.9727	41.4137	37.782	yes	0.0189263
chr4	16035542	16036128	FGFBP2 (-70976), PROM1 (+41906)	20.1588	48.3352	44.607	yes	0.0189678
chr13	112756578	112757104	SPACA7 (-273810), SOX1 (+34928)	10.6668	26.6287	23.2476	yes	0.0190092
chr14	99719594	99720016	BCL11B (+18017)	14.5843	40.0631	36.4534	yes	0.0190508
chr12	5898596	5899231	ANO2 (+156484), NTF3 (+357634)	14.188	59.6462	55.7798	yes	0.0190924
chr14	59198018	59198860	DAAM1 (-456960), DACT1 (+93682)	41.1785	117.515	113.036	yes	0.019134
chr1	67071171	67071526	SGIP1 (+71524), INSL5 (+195593)	11.4636	21.4658	18.201	yes	0.0191756
chr19	50682403	50682914	MYH14 (-24226), IZUMO2 (-16121)	23.4815	62.6634	58.7605	yes	0.0192588
chr6	57107287	57107797	PRIM2 (-74880), RAB23 (-20464)	30.9334	84.1327	79.9891	yes	0.0193005
chr6	3842452	3842907	PXDC1 (-90434), FAM50B (-6952)	10.7075	20.1225	16.8901	yes	0.0193423
chr22	36138398	36138743	APOL5 (+24652), RBFOX2 (+286014)	9.24144	18.1642	14.9819	yes	0.0193841
chr18	45915139	45915605	ZBTB7C (-251692), CTIF (-150055)	23.5665	55.4	51.5816	yes	0.019426
chr3	66412891	66413352	LRIG1 (+137723), SLC25A26 (+293837)	18.6466	43.5615	39.8986	yes	0.0194678
chr8	26026853	26027407	BNIP3L (-213393), EBF2 (-124490)	32.6374	105.058	100.705	yes	0.0195098
chr9	130834695	130835336	SLC25A25 (+4537)	29.6956	110.285	105.88	yes	0.019552
chr5	102201133	102201835	PAM (-43)	55.3179	178.631	173.521	yes	0.0195943
chr2	88899419	88899887	EIF2AK3 (+27441), C2orf51 (+75484)	14.3044	43.8643	40.193	yes	0.0196366
chr21	28396652	28397048	ADAMTS5 (-57411)	18.5454	40.3509	36.7347	yes	0.019679
chr9	118918751	118919766	PAPPA (+3188)	39.7916	212.101	206.597	yes	0.0197214
chr11	104917760	104918432	CASP5 (-24201), CASP1 (+54062)	20.4283	45.2629	41.5705	yes	0.0197638
chr12	12686193	12686722	MANSC1 (-183289), DUSP16 (+28990)	19.1958	42.6009	38.9497	yes	0.0198066
chr2	25287048	25287543	EFR3B (+22323), POMC (+104263)	22.7213	65.0078	61.0754	yes	0.0198498
chr8	71227757	71228138	PRDM14 (-244386), NCOA2 (+88072)	9.0467	16.075	12.9574	yes	0.019893
chr10	43851485	43852028	RASGEF1A (-89390), FXYD4 (-15335)	19.6141	61.7651	57.8709	yes	0.0199362
chr3	155109280	155109690	PLCH1 (+284620), MME (+311532)	11.801	30.322	26.8719	yes	0.0199793
chr1	212629232	212629704	ATF3 (-152502), NENF (+23239)	18.1544	43.7294	40.059	yes	0.0200226
chr2	100498273	100498945	REV1 (-392129), AFF3 (+223436)	5.82631	12.6839	9.66279	yes	0.020066
chr1	24017889	24018335	RPL11 (-157)	15.8539	53.7026	49.9043	yes	0.0201096
chr6	117869904	117870332	NUS1 (-126499), DCBLD1 (+66298)	10.2222	18.9328	15.7323	yes	0.0201531
chr2	10115921	10116393	KLF11 (-67525), GRHL1 (+24365)	11.4971	35.881	32.3312	yes	0.0201966
chr6	125425379	125425956	TPD52L1 (-49211), RNF217 (+121154)	34.5249	98.6613	94.3699	yes	0.02024
chr18	10121965	10122736	APCDD1 (-332274), VAPA (+208396)	39.048	106.941	102.567	yes	0.0202834
chr13	25497049	25497781	CENPJ (-330)	21.6711	53.2055	49.4144	yes	0.0203269
chr5	159253399	159253862	IL12B (-496150), ADRA1B (-90109)	17.5986	43.0855	39.4309	yes	0.0203704
chr9	85286062	85286395	RASEF (+391814), FAM75D1 (+682542)	11.4525	23.7118	20.3945	yes	0.0204139
chr11	14667687	14668189	PDE3B (+2669)	19.8414	47.8016	44.0818	yes	0.0204575
chr3	149933884	149934493	PFN2 (-245448), TSC22D2 (-192599)	18.7116	53.9327	50.133	yes	0.020501
chr7	47994027	47994541	PKD1L1 (-6213), HUS1 (+24938)	33.9639	102.174	97.8479	yes	0.0205445
chr11	33190250	33190690	HIPK3 (-88698), CSTF3 (-7433)	6.4879	14.5125	11.4414	yes	0.0205883
chr20	30595233	30595726	HCK (-44511), XKR7 (+39675)	14.4156	45.1747	41.4886	yes	0.0206321
chr13	87772747	87773152	SLITRK5 (-551920)	9.96784	17.8137	14.6375	yes	0.020676
chr9	34513455	34513886	ENHO (+9366), DNAI1 (+54860)	20.2191	45.2629	41.5705	yes	0.0207199
chr15	97630475	97630923	ARRDC4 (-873234), NR2F2 (+756588)	10.3294	18.7993	15.6007	yes	0.0207639
chr7	28660854	28661312	CREB5 (+208939), TRIL (+336946)	19.9916	47.4074	43.691	yes	0.0208079
chr2	161826397	161826999	RBMS1 (-476380), TANK (-166768)	20.5369	49.9483	46.1983	yes	0.020852
chr13	21808563	21809043	SKA3 (-58062), ZDHHC20 (+224705)	21.482	51.5718	47.8008	yes	0.0208962
chr9	118617782	118618324	PAPPA (-298018), DEC1 (+713956)	10.2496	19.8067	16.5835	yes	0.0209405
chr10	34088355	34088903	NRP1 (-464796)	15.749	40.2079	36.5973	yes	0.0209848
chr6	142330742	142331246	AK097143 (+20560)	7.68548	23.5306	20.2164	yes	0.0210292
chr1	163201113	163201567	NUF2 (-90383), RGS5 (-28377)	21.9932	50.0991	46.3485	yes	0.0210737
chr5	145209153	145209704	PRELID2 (+5470)	24.4691	59.3017	55.4374	yes	0.0211181
chr12	59311658	59312647	LRIG3 (+2109)	21.8601	53.2055	49.4144	yes	0.0211625
chr20	3132634	3133082	AVP (-67488), UBOX5 (+7682)	11.3823	51.0033	47.2414	yes	0.0212069
chrX	45482452	45482931	ZNF673 (-823932), CXorf36 (-422546)	13.86	48.141	44.4177	yes	0.0212514
chr18	3037289	3037822	LPIN2 (-25611), MYOM1 (+182550)	22.6162	56.5026	52.6701	yes	0.021296
chrX	138282887	138283449	FGF13 (+4017)	14.3325	50.6917	46.9308	yes	0.0213405
chr10	85743086	85743796	GHITM (-155744)	9.53044	17.8059	14.6375	yes	0.021385
chr12	105839345	105839938	APPL2 (-209634), NUAK1 (+694169)	26.8002	70.4215	66.429	yes	0.0214294
chr6	1024844	1025417	EXOC2 (-332022), FOXQ1 (-287544)	19.1101	60.3024	56.4255	yes	0.0214739
chr11	102027794	102028335	BIRC3 (-160116), YAP1 (+46873)	13.8173	38.0296	34.4478	yes	0.0215185
chr8	95071442	95072042	PDP1 (+141750), CDH17 (+149073)	44.9214	136.647	131.977	yes	0.0215633
chr6	106869401	106869742	ATG5 (-95877), AIM1 (-89733)	10.9736	22.9162	19.6194	yes	0.0216081
chr11	61065122	61065668	VWCE (-2607)	10.366	25.6264	22.2685	yes	0.021653
chr5	125055349	125056066	ZNF608 (-974843), ALDH7A1 (+875374)	46.8117	144.493	139.742	yes	0.0216978
chr20	11772298	11772838	NONE	13.9708	42.5628	38.9117	yes	0.0217427
chr15	60120458	60121013	FOXB1 (-175685), BNIP2 (-139094)	22.102	50.282	46.5246	yes	0.0217876
chr5	82193	82620	PLEKHG4B (-57966)	14.314	41.9446	38.3086	yes	0.0218326
chr7	7175603	7176806	CCZ1B (-310279), C1GALT1 (-46041)	46.0556	142.524	137.795	yes	0.0218775
chr7	151433411	151433866	RHEB (-216629), PRKAG2 (+140677)	17.3656	40.49	36.8688	yes	0.0219225
chr6	81076404	81076936	BCKDHB (+260326)	23.5613	59.8378	55.9668	yes	0.0219676
chr5	37090350	37090883	C5orf42 (+158913), NIPBL (+213756)	15.4555	44.7429	41.0642	yes	0.0220129
chr15	96063698	96064146	NR2F2 (-810189)	15.4049	34.8313	31.3029	yes	0.0220581
chr11	109940086	109940642	ZC3H12C (-23723), C11orf87 (+647518)	37.3744	101.145	96.8263	yes	0.0221034
chr3	29964405	29965070	TGFBR2 (-683256), RBMS3 (+641935)	18.9639	41.9758	38.3367	yes	0.0221486
chr2	47235872	47236274	TTC7A (+67760), CALM2 (+167667)	16.4214	38.6339	35.0473	yes	0.0221938
chr21	19102954	19103437	CHODL (-513954), BTG3 (-117928)	19.1731	41.9758	38.3367	yes	0.0222391
chr1	28832096	28832508	RCC1 (-12443), PHACTR4 (+136209)	14.8284	36.2293	32.6772	yes	0.0222844
chr4	79490416	79490697	BMP2K (-206975), ANXA3 (+17815)	7.66653	11.3293	8.368	yes	0.0223296
chr12	122984687	122985146	ZCCHC8 (+626)	23.4876	64.2152	60.2938	yes	0.0223749
chr11	10130875	10131306	SBF2 (+184663), SWAP70 (+445463)	8.25012	13.7287	10.6791	yes	0.0224202
chr1	44323932	44324395	ARTN (-74828), ST3GAL3 (+150946)	12.2532	40.6812	37.0578	yes	0.0224657
chrX	37780977	37781517	DYNLT3 (-74358), CXorf27 (-68823)	29.9883	80.569	76.461	yes	0.0225112
chr9	110811292	110811902	KLF4 (-559550), ACTL7B (+806678)	19.6253	79.1246	75.0355	yes	0.0225574
chr7	21656551	21657148	DNAH11 (+74017), CDCA7L (+328692)	10.4831	38.3027	34.7174	yes	0.0226036
chr1	232358999	232359454	SIPA1L2 (+292016), DISC1 (+596666)	16.3376	48.8845	45.1467	yes	0.0226498
chr9	129412895	129413364	ZBTB43 (-154155), LMX1B (+36408)	9.79588	28.9709	25.5464	yes	0.022696
chr10	3169058	3169528	PITRM1 (+45740), PFKP (+59581)	15.0775	43.3808	39.7216	yes	0.0227423
chr11	114068703	114069368	NNMT (-97499), ZBTB16 (+137748)	71.2891	247.526	241.526	yes	0.0227886
chr11	71934136	71934829	INPPL1 (-1399)	19.2361	60.3024	56.4255	yes	0.0228351
chr1	204858490	204859368	CNTN2 (-153411), NFASC (+61147)	26.2931	92.4311	88.2049	yes	0.0228816
chr1	97658354	97658793	PTBP2 (+471399), DPYD (+728041)	12.6876	23.4339	20.1221	yes	0.0229281
chr6	45455361	45455895	SUPT3H (-109958), CLIC5 (+592457)	25.031	60.6099	56.7283	yes	0.0230214
chr7	68697650	68698228	AUTS2 (-365966)	19.1101	60.3024	56.4255	yes	0.0230682
chr3	170910041	170910561	SLC2A2 (-165533), TNIK (+267896)	23.5665	55.4	51.5816	yes	0.0231155
chr1	16123112	16123551	UQCRHL (+10862), FBLIM1 (+38077)	5.37556	13.4971	10.4638	yes	0.0231628
chr2	6646296	6646761	CMPK2 (+359407), SOX11 (+813730)	15.0439	39.6107	36.0035	yes	0.0232103
chr6	683689	684465	EXOC2 (+9032), IRF4 (+292338)	6.4879	14.5125	11.4414	yes	0.0232578
chr17	2251142	2251570	SGSM2 (+10550), MNT (+52902)	15.0319	44.6114	40.9351	yes	0.0233053
chr3	149084652	149085259	TM4SF18 (-33697), TM4SF1 (+10612)	16.0856	47.495	43.7764	yes	0.0233528
chr12	23910452	23910844	SOX5 (+191989)	17.5125	40.4363	36.8154	yes	0.0234004
chr5	10724991	10725432	DAP (+36175), ROPN1L (+283238)	10.4075	38.3027	34.7174	yes	0.023448
chr18	74164311	74164956	ZNF516 (+42512)	9.8245	21.4494	18.1904	yes	0.0234956
chr7	107235640	107236180	SLC26A4 (-65170), BCAP29 (+14706)	29.2501	78.028	73.9537	yes	0.0235431
chr8	53632013	53632775	NPBWR1 (-220074), RB1CC1 (-5368)	23.3573	55.4	51.5816	yes	0.0235907
chr10	17390534	17391073	ST8SIA6 (+105450), VIM (+120546)	24.4033	58.8635	55.0012	yes	0.0236382
chrX	114383119	114383683	IL13RA2 (-131194), RBMXL3 (-40562)	16.4534	33.985	30.4711	yes	0.0236857
chr3	49449435	49449894	RHOA (-139), TCTA (+26)	14.6161	51.9784	48.2007	yes	0.0237332
chr5	153747570	153748050	SAP30L (-77707), GALNT10 (+177515)	12.9352	34.1251	30.6076	yes	0.0237807
chr12	31671642	31672160	OVOS2 (-312813), DENND5B (+72051)	16.8335	43.6418	39.9734	yes	0.0238283
chrX	106972774	106973297	TSC22D3 (+45981), PRPS1 (+101382)	18.6802	73.4977	69.4728	yes	0.023876
chr1	209981310	209981737	IRF6 (-2004)	18.4541	40.1968	36.5864	yes	0.0239244
chr3	90065019	90065526	EPHA3 (+908599)	14.8254	42.0281	38.382	yes	0.0239728
chr5	91887792	91889040	NONE	52.2935	166.443	161.461	yes	0.0240213
chr2	47501179	47501659	CALM2 (-97679), EPCAM (-94868)	11.2136	34.7042	31.1787	yes	0.0240699
chr6	139612035	139612473	TXLNB (+954)	9.4013	20.2586	17.0247	yes	0.0241185
chr2	12216784	12217282	TRIB2 (-639965), LPIN1 (+330293)	24.3174	61.5192	57.6286	yes	0.024167
chr15	67040412	67041050	SMAD3 (-317464), SMAD6 (+46057)	26.2294	68.8268	64.8539	yes	0.0242155
chr5	44808502	44809064	MRPS30 (-244)	22.9943	56.5026	52.6701	yes	0.0242641
chr5	123599225	123600072	ZNF608 (+481216), CSNK1G3 (+751856)	18.271	87.0614	82.891	yes	0.0243127
chr13	31190863	31191372	USPL1 (-712)	12.179	31.578	28.1029	yes	0.0243613
chr2	56006659	56007273	PNPT1 (-85955), EFEMP1 (+144332)	17.8905	40.4363	36.8154	yes	0.0244099
chr16	15596129	15596602	MPV17L (+106755), KIAA0430 (+140657)	13.375	37.825	34.2487	yes	0.0244585
chr12	71054634	71055073	PTPRB (-23634), PTPRR (+259730)	11.8752	38.2629	34.6782	yes	0.0245071
chr6	70861490	70861963	COL9A1 (+151059), COL19A1 (+285279)	18.2686	41.9929	38.3499	yes	0.0245556
chr2	38323257	38323990	CYP1B1 (-20301), ATL2 (+280808)	23.5334	89.4671	85.2736	yes	0.0246041
chr17	46652313	46652934	HOXB3 (-814), HOXB4 (+3119)	26.2879	73.8023	69.7704	yes	0.0246525
chr21	46550166	46550821	ADARB1 (+56001), POFUT2 (+157317)	22.1841	55.4615	51.6418	yes	0.0247009
chr3	104144286	104144661	ALCAM (-941083)	15.0551	32.8437	29.3457	yes	0.0247493
chr7	137889302	137889880	TRIM24 (-255488), AKR1D1 (+128413)	7.26433	14.2141	11.1474	yes	0.0247977
chr19	47625551	47626043	ZC3H4 (-8788), SAE1 (-8283)	13.7736	33.2291	29.727	yes	0.0248461
chr5	139707195	139707592	PFDN1 (-24705), HBEGF (+18794)	10.5376	20.5636	17.3254	yes	0.0248946
chr19	43705366	43705821	PSG4 (+4196)	5.44825	10.9285	7.99041	yes	0.0249432
chr14	52047953	52048954	FRMD6 (-70122), TMX1 (+341568)	22.9943	56.5026	52.6701	yes	0.0249918
chr5	134382989	134383363	PITX1 (-13212), H2AFY (+351752)	10.5964	20.3681	17.1332	yes	0.0250404
chrX	114851191	114852046	AGTR2 (-450339), PLS3 (+23800)	52.5744	191.92	186.659	yes	0.025089
chr1	160230496	160231198	DCAF8 (+1503)	14.0664	38.7226	35.1349	yes	0.0251377
chr19	1360884	1361373	NDUFS7 (-22578), MUM1 (+6153)	11.4026	35.881	32.3312	yes	0.0251863
chr10	102758035	102758485	LZTS2 (+1396)	7.90561	20.3845	17.1487	yes	0.0252349
chr21	36589709	36590365	CBR1 (-852248), RUNX1 (-168442)	15.2035	43.3808	39.7216	yes	0.0252835
chr10	117804099	117804705	GFRA1 (+228724), ATRNL1 (+951278)	19.3254	45.0134	41.3334	yes	0.025332
chr10	92680783	92681672	ANKRD1 (-196)	19.9752	70.1145	66.1234	yes	0.0253806
chr3	23542939	23543393	UBE2E1 (-304218), UBE2E2 (+298382)	19.2137	45.1415	41.4559	yes	0.0254291
chr12	66526042	66526538	LLPH (-1757)	13.6913	38.0296	34.4478	yes	0.0254776
chr8	87120751	87121422	ATP6V0D2 (+9948), SLC7A13 (+121517)	31.9349	82.2586	78.137	yes	0.0255261
chr5	78990380	78990842	CMYA5 (+4952)	12.2197	24.2093	20.8832	yes	0.0255746
chr16	2803146	2803566	SRRM2 (+1026)	14.314	41.9446	38.3086	yes	0.0256717
chr6	80254279	80255160	SH3BGRL2 (-86280), LCA5 (-7573)	68.7577	221.278	215.654	yes	0.0257203
chr12	14520159	14520690	ATF7IP (+1814)	22.9389	53.6834	49.8853	yes	0.0257688
chr20	25218445	25218861	PYGB (-10053), ENTPD6 (+42314)	10.7249	26.8113	23.4282	yes	0.0258175
[truncated: 17,644 more rows]
