# Supplementary material for: MEF2B mutations in non-Hodgkin lymphoma dysregulate cell migration by decreasing MEF2B target gene activation
Source: Nat Commun. 2015 Aug 6;6:7953. doi: 10.1038/ncomms8953 (PMC4918335; doi:10.1038/ncomms8953)
Supplement: Supplementary Data 5 — Known motifs identified in MEF2B-V5 ChIP-seq peak regions. [file ncomms8953-s6.xlsx]

## Sheet: known motifs
Supplementary Data 5: Known motifs identified using the ChIP-seek implementation of HOMER on sequences within 100 bp of the centres of MEF2B-V5 ChIP-seq peaks. Only peaks identified in both replicates of ChIP-seq at an FDR of 0.05 were included for analysis.
Rank	Name	P-value	log P-pvalue	q-value (Benjamini)	# of ChIP-seq peak regions containing the motif	% of ChIP-seq peak regions containing the motif	# of background sequences containing the motif	% of background sequences containing the motif
1	Mef2a(MADS)/HL1-Mef2a.biotin-ChIP-Seq/Homer/	1e-776	-1789	0	1946	0.3519	3192.4	0.0727
2	Mef2c(MADS)/GM12878-Mef2c-ChIP-Seq(GSE32465)/Homer	1e-740	-1706	0	2050	0.3707	3763.1	0.0857
3	Jun-AP1(bZIP)/K562-cJun-ChIP-Seq/Homer	1e-687	-1583	0	1016	0.1837	747.7	0.017
4	AP-1(bZIP)/ThioMac-PU.1-ChIP-Seq(GSE21512)/Homer	1e-628	-1447	0	1682	0.3042	2885.1	0.0657
5	Bach2(bZIP)/OCILy7-Bach2-ChIP-Seq(GSE44420)/Homer	1e-271	-625.5	0	551	0.0996	624.6	0.0142
6	TEAD(TEA)/Fibroblast-PU.1-ChIP-Seq/Homer	1e-185	-427.8	0	1114	0.2014	3416.2	0.0778
7	TEAD4(TEA)/Tropoblast-Tead4-ChIP-Seq(GSE37350)/Homer	1e-185	-426.2	0	1170	0.2116	3709	0.0845
8	CArG(MADS)/PUER-Srf-ChIP-Seq/Homer	1e-164	-379.7	0	626	0.1132	1361.2	0.031
9	NF1(CTF)/LNCAP-NF1-ChIP-Seq/Homer	1e-149	-344.3	0	552	0.0998	1168.5	0.0266
10	c-Jun-CRE(bZIP)/K562-cJun-ChIP-Seq/Homer	1e-137	-317.5	0	587	0.1061	1392.4	0.0317
11	FOXA1(Forkhead)/LNCAP-FOXA1-ChIP-Seq(GSE27824)/Homer	1e-131	-303.4	0	1620	0.2929	7076	0.1612
12	FOXA1(Forkhead)/MCF7-FOXA1-ChIP-Seq/Homer	1e-130	-300.2	0	1438	0.26	5981.2	0.1363
13	JunD(bZIP)/K562-JunD-ChIP-Seq/Homer	1e-117	-271.2	0	227	0.041	236	0.0054
14	Fox:Ebox(Forkhead:HLH)/Panc1-Foxa2-ChIP-Seq(GSE47459)/Homer	1e-107	-246.4	0	1062	0.192	4157	0.0947
15	Foxo1(Forkhead)/RAW-Foxo1-ChIP-Seq/Homer	1e-87	-202.2	0	1751	0.3166	8894.9	0.2026
16	Atf1(bZIP)/K562-ATF1-ChIP-Seq(GSE31477)/Homer	1e-87	-200.5	0	833	0.1506	3175.2	0.0723
17	FOXP1(Forkhead)/H9-FOXP1-ChIP-Seq(GSE31006)/Homer	1e-85	-197.7	0	640	0.1157	2152.5	0.049
18	Gata2(Zf)/K562-GATA2-ChIP-Seq/Homer	1e-80	-185.8	0	792	0.1432	3046.2	0.0694
19	RUNX(Runt)/HPC7-Runx1-ChIP-Seq/Homer	1e-76	-175.7	0	709	0.1282	2654	0.0605
20	Gata4(Zf)/Heart-Gata4-ChIP-Seq(GSE35151)/Homer	1e-76	-175.4	0	1105	0.1998	4981.3	0.1135
21	Foxa2(Forkhead)/Liver-Foxa2-ChIP-Seq/Homer	1e-76	-175.2	0	915	0.1655	3834.2	0.0874
22	Gata1(Zf)/K562-GATA1-ChIP-Seq/Homer	1e-73	-169.6	0	708	0.128	2689.6	0.0613
23	RUNX1(Runt)/Jurkat-RUNX1-ChIP-Seq/Homer	1e-71	-164.6	0	964	0.1743	4216.3	0.0961
24	Tlx?/NPC-H3K4me1-ChIP-Seq/Homer	1e-67	-154.9	0	429	0.0776	1315.6	0.03
25	NF-E2(bZIP)/K562-NFE2-ChIP-Seq/Homer	1e-64	-149.3	0	150	0.0271	197.9	0.0045
26	HEB?/mES-Nanog-ChIP-Seq/Homer	1e-62	-143.8	0	495	0.0895	1707	0.0389
27	GATA3(Zf)/iTreg-Gata3-ChIP-Seq(GSE20898)/Homer	1e-62	-143.1	0	1539	0.2783	8167.8	0.1861
28	RUNX2(Runt)/PCa-RUNX2-ChIP-Seq(GSE33889)/Homer	1e-62	-142.8	0	781	0.1412	3310.9	0.0754
29	RUNX-AML(Runt)/CD4+-PolII-ChIP-Seq/Homer	1e-61	-140.5	0	687	0.1242	2783	0.0634
30	TATA-Box(TBP)/Promoter/Homer	1e-60	-138.7	0	1334	0.2412	6843.1	0.1559
31	Bach1(bZIP)/K562-Bach1-ChIP-Seq(GSE31477)/Homer	1e-55	-126.8	0	133	0.0241	184.3	0.0042
32	MafK(bZIP)/C2C12-MafK-ChIP-Seq(GSE36030)/Homer	1e-54	-125.8	0	263	0.0476	673.1	0.0153
33	NF1:FOXA1/LNCAP-FOXA1-ChIP-Seq(GSE27824)/Homer	1e-53	-122.5	0	146	0.0264	232.5	0.0053
34	Six1(Homeobox)/Myoblast-Six1-ChIP-Chip(GSE20150)/Homer	1e-52	-121.3	0	328	0.0593	989.7	0.0225
35	HOXA9/HSC-Hoxa9-ChIP-Seq(GSE33509)/Homer	1e-50	-116	0	812	0.1468	3743.5	0.0853
36	Nrf2(bZIP)/Lymphoblast-Nrf2-ChIP-Seq(GSE37589)/Homer	1e-48	-111.8	0	114	0.0206	153.5	0.0035
37	AP-2alpha(AP2)/Hela-AP2alpha-ChIP-Seq/Homer	1e-47	-109.5	0	528	0.0955	2115.4	0.0482
38	Hoxc9/Ainv15-Hoxc9-ChIP-Seq/Homer	1e-45	-105.7	0	658	0.119	2905.3	0.0662
39	AP2gamma(AP2)/MCF7-TFAP2c-ChIP-Seq/Homer	1e-43	-101.2	0	556	0.1005	2343.8	0.0534
40	EBF1(EBF)/Near-E2A-ChIP-Seq/Homer	1e-40	-92.97	0	606	0.1096	2713.2	0.0618
41	MafA(bZIP)/Islet-MafA-ChIP-Seq(GSE30298)/Homer	1e-39	-91.57	0	617	0.1116	2793.5	0.0636
42	Cdx2(Homeobox)/mES-Cdx2-ChIP-Seq/Homer	1e-37	-85.99	0	893	0.1615	4601.5	0.1048
43	Unknown/Homeobox/Limb-p300-ChIP-Seq/Homer	1e-36	-84.37	0	811	0.1467	4089.5	0.0932
44	EBF(EBF)/proBcell-EBF-ChIP-Seq/Homer	1e-34	-79.22	0	173	0.0313	457.6	0.0104
45	Fli1(ETS)/CD8-FLI-ChIP-Seq(GSE20898)/Homer	1e-33	-77.38	0	742	0.1342	3732.3	0.085
46	NF1-halfsite(CTF)/LNCaP-NF1-ChIP-Seq/Homer	1e-32	-73.76	0	1175	0.2125	6686.7	0.1523
47	Sox3(HMG)/NPC-Sox3-ChIP-Seq(GSE33059)/Homer	1e-31	-71.88	0	1427	0.258	8491.7	0.1935
48	CRE(bZIP)/Promoter/Homer	1e-27	-63.36	0	165	0.0298	488.8	0.0111
49	Sox2(HMG)/mES-Sox2-ChIP-Seq/Homer	1e-27	-63.34	0	755	0.1365	4005.5	0.0913
50	Bcl6(Zf)/Liver-Bcl6-ChIP-Seq(GSE31578)/Homer	1e-27	-62.5	0	963	0.1741	5417.6	0.1234
51	Sox6(HMG)/Myotubes-Sox6-ChIP-Seq(GSE32627)/Homer	1e-24	-56.89	0	1311	0.2371	7962.8	0.1814
52	ERG(ETS)/VCaP-ERG-ChIP-Seq/Homer	1e-24	-56.56	0	1034	0.187	6012.6	0.137
53	ETV1(ETS)/GIST48-ETV1-ChIP-Seq/Homer	1e-22	-51.8	0	851	0.1539	4835	0.1102
54	ETS1(ETS)/Jurkat-ETS1-ChIP-Seq/Homer	1e-21	-49.78	0	671	0.1213	3652.4	0.0832
55	Elk4(ETS)/Hela-Elk4-ChIP-Seq(GSE31477)/Homer	1e-20	-48.2	0	325	0.0588	1466.4	0.0334
56	EWS:ERG-fusion(ETS)/CADO_ES1-EWS:ERG-ChIP-Seq/Homer	1e-20	-47.38	0	613	0.1108	3304.2	0.0753
57	Pdx1(Homeobox)/Islet-Pdx1-ChIP-Seq/Homer	1e-20	-47.13	0	885	0.16	5155	0.1174
58	GABPA(ETS)/Jurkat-GABPa-ChIP-Seq/Homer	1e-18	-42.38	0	551	0.0996	2971.1	0.0677
59	EWS:FLI1-fusion(ETS)/SK_N_MC-EWS:FLI1-ChIP-Seq/Homer	1e-17	-41.41	0	420	0.0759	2133.2	0.0486
60	SCL/HPC7-Scl-ChIP-Seq/Homer	1e-17	-39.15	0	2539	0.4591	17674.1	0.4027
61	Ets1-distal(ETS)/CD4+-PolII-ChIP-Seq/Homer	1e-16	-39.09	0	240	0.0434	1051.1	0.0239
62	Tbx20(T-box)/Heart-Tbx20-ChIP-Seq(GSE29636)/Homer	1e-16	-37.79	0	177	0.032	702.5	0.016
63	Elk1(ETS)/Hela-Elk1-ChIP-Seq(GSE31477)/Homer	1e-16	-37.1	0	306	0.0553	1470.4	0.0335
64	HOXD13(Homeobox)/Chicken-Hoxd13-ChIP-Seq(GSE38910)/Homer	1e-16	-37.1	0	1139	0.206	7178.8	0.1636
65	SPDEF(ETS)/VCaP-SPDEF-ChIP-Seq/Homer	1e-15	-35.51	0	636	0.115	3661.3	0.0834
66	PAX3:FKHR-fusion(Paired/Homeobox)/Rh4-PAX3:FKHR-ChIP-Seq/Homer	1e-14	-33.11	0	222	0.0401	1004	0.0229
67	CTCF(Zf)/CD4+-CTCF-ChIP-Seq/Homer	1e-12	-29.56	0	72	0.013	209.3	0.0048
68	Hoxb4/ES-Hoxb4-ChIP-Seq(GSE34014)/Homer	1e-12	-28.89	0	190	0.0344	855.8	0.0195
69	GATA-IR4(Zf)/iTreg-Gata3-ChIP-Seq(GSE20898)/Homer	1e-11	-26.19	0	89	0.0161	311	0.0071
70	Stat3(Stat)/mES-Stat3-ChIP-Seq/Homer	1e-11	-25.62	0	317	0.0573	1693.8	0.0386
71	GATA-IR3(Zf)/iTreg-Gata3-ChIP-Seq(GSE20898)/Homer	1e-11	-25.52	0	182	0.0329	842.5	0.0192
72	Arnt:Ahr(bHLH)/MCF7-Arnt-ChIP-Seq(Lo et al.)/Homer	1e-10	-25.27	0	339	0.0613	1843.1	0.042
73	Atf4(bZIP)/MEF-Atf4-ChIP-Seq(GSE35681)/Homer	1e-10	-23.85	0	200	0.0362	971.3	0.0221
74	Maz(Zf)/HepG2-Maz-ChIP-Seq(GSE31477)/Homer	1e-09	-22.98	0	467	0.0844	2750.3	0.0627
75	Stat3+il23(Stat)/CD4-Stat3-ChIP-Seq/Homer	1e-09	-22.63	0	444	0.0803	2599.7	0.0592
76	HOXA2(Homeobox)/mES-Hoxa2-ChIP-Seq/Homer	1e-09	-20.99	0	104	0.0188	428.5	0.0098
77	Rfx1(HTH)/NPC-Rfx1-ChIP-Seq/Homer	1e-08	-20.31	0	130	0.0235	585.8	0.0133
78	Foxh1(Forkhead)/hESC-FOXH1-ChIP-Seq(GSE29422)/Homer	1e-08	-20.29	0	489	0.0884	2962.7	0.0675
79	PPARE(NR/DR1)/3T3L1-Pparg-ChIP-Seq/Homer	1e-08	-20.22	0	516	0.0933	3153.1	0.0718
80	NFAT:AP1/Jurkat-NFATC1-ChIP-Seq/Homer	1e-08	-19.91	0	154	0.0278	734.8	0.0167
81	NFkB-p65(RHD)/GM12787-p65-ChIP-Seq/Homer	1e-08	-19.59	0	302	0.0546	1694.4	0.0386
82	Ap4(HLH)/AML-Tfap4-ChIP-Seq(GSE45738)/Homer	1e-08	-19.45	0	652	0.1179	4139.5	0.0943
83	Nur77(NR)/K562-NR4A1-ChIP-Seq(GSE31363)/Homer	1e-08	-19.41	0	155	0.028	746.3	0.017
84	BMYB(HTH)/Hela-BMYB-ChIPSeq(GSE27030)/Homer	1e-08	-19.17	0	1004	0.1816	6717.4	0.153
85	Chop(bZIP)/MEF-Chop-ChIP-Seq(GSE35681)/Homer	1e-08	-18.84	0	151	0.0273	728.5	0.0166
86	NFkB-p65-Rel(RHD)/LPS-exp(GSE23622)/Homer	1e-08	-18.83	0	63	0.0114	221.4	0.005
87	ELF5(ETS)/T47D-ELF5-ChIP-Seq(GSE30407)/Homer	1e-07	-18.28	0	480	0.0868	2947	0.0671
88	Lhx3-like?(Homeobox)/Forebrain-p300-ChIP-Seq/Homer	1e-07	-18.28	0	889	0.1608	5899	0.1344
89	STAT4(Stat)/CD4-Stat4-ChIP-Seq/Homer	1e-07	-18.02	0	666	0.1204	4281.6	0.0975
90	RFX(HTH)/K562-RFX3-ChIP-Seq/Homer	1e-07	-18.01	0	52	0.0094	170.1	0.0039
91	Smad3(MAD)/NPC-Smad3-ChIP-Seq(GSE36673)/Homer	1e-07	-17.88	0	1671	0.3022	11798.7	0.2688
92	MyoD(HLH)/Myotube-MyoD-ChIP-Seq/Homer	1e-07	-17.72	0	398	0.072	2387.1	0.0544
93	Tcf12(HLH)/GM12878-Tcf12-ChIP-Seq/Homer	1e-07	-17.58	0	489	0.0884	3028.2	0.069
94	ELF1(ETS)/Jurkat-ELF1-ChIP-Seq/Homer	1e-07	-16.72	0	243	0.0439	1351.8	0.0308
95	NFAT(RHD)/Jurkat-NFATC1-ChIP-Seq/Homer	1e-07	-16.49	0	679	0.1228	4422.1	0.1007
96	PU.1(ETS)/ThioMac-PU.1-ChIP-Seq(GSE21512)/Homer	1e-07	-16.41	0	304	0.055	1768.6	0.0403
97	ETS(ETS)/Promoter/Homer	1e-06	-16.03	0	167	0.0302	865.2	0.0197
98	X-box(HTH)/NPC-H3K4me1-ChIP-Seq/Homer	1e-06	-14.88	0	79	0.0143	338.4	0.0077
99	TR4(NR/DR1)/Hela-TR4-ChIP-Seq/Homer	1e-06	-14.6	0	65	0.0118	261.2	0.006
100	Nanog(Homeobox)/mES-Nanog-ChIP-Seq/Homer	1e-06	-14.4	0	2841	0.5137	21109.4	0.4809
101	MYB(HTH)/ERMYB-Myb-ChIPSeq(GSE22095)/Homer	1e-06	-14.18	0	1074	0.1942	7434	0.1694
102	ETS:E-box/HPC7-Scl-ChIP-Seq/Homer	1e-06	-14.05	0	66	0.0119	271.4	0.0062
103	RXR(NR/DR1)/3T3L1-RXR-ChIP-Seq/Homer	1e-06	-13.86	0	547	0.0989	3548.9	0.0809
104	BORIS(Zf)/K562-CTCFL-ChIP-Seq/Homer	1e-05	-13.46	0	74	0.0134	322	0.0073
105	GATA:SCL/Ter119-SCL-ChIP-Seq/Homer	1e-05	-12.95	0	97	0.0175	465.4	0.0106
106	Smad2(MAD)/ES-SMAD2-ChIP-Seq(GSE29422)/Homer	1e-05	-12.35	0	802	0.145	5477	0.1248
107	STAT5(Stat)/mCD4+-Stat5a|b-ChIP-Seq/Homer	1e-05	-12.05	0	235	0.0425	1387.6	0.0316
108	Esrrb(NR)/mES-Esrrb-ChIP-Seq/Homer	0.0001	-10.9	0	360	0.0651	2293.7	0.0523
109	Smad4(MAD)/ESC-SMAD4-ChIP-Seq(GSE29422)/Homer	0.0001	-10.37	0.0001	779	0.1409	5389.7	0.1228
110	p53(p53)/Saos-p53-ChIP-Seq/Homer	0.001	-8.279	0.0005	61	0.011	298.6	0.0068
111	Atoh1(bHLH)/Cerebellum-Atoh1-ChIP-Seq/Homer	0.01	-6.719	0.0025	539	0.0975	3764.7	0.0858
112	Myf5(bHLH)/GM-Myf5-ChIP-Seq(GSE24852)/Homer	0.01	-6.692	0.0025	345	0.0624	2325	0.053
113	MyoG(HLH)/C2C12-MyoG-ChIP-Seq(GSE36024)/Homer	0.01	-6.678	0.0026	495	0.0895	3437.5	0.0783
114	ERE(NR/IR3)/MCF7-ERa-ChIP-Seq/Homer	0.01	-6.514	0.003	126	0.0228	758.4	0.0173
115	p53(p53)/p53-ChIP-Chip/Homer	0.01	-6.459	0.0031	10	0.0018	25.3	0.0006
116	STAT1(Stat)/HelaS3-STAT1-ChIP-Seq/Homer	0.01	-6.339	0.0035	205	0.0371	1320	0.0301
117	MafF(bZIP)/HepG2-MafF-ChIP-Seq(GSE31477)/Homer	0.01	-5.951	0.0051	247	0.0447	1636.8	0.0373
118	E2F6(E2F)/Hela-E2F6-ChIP-Seq(GSE31477)/Homer	0.01	-5.78	0.006	159	0.0288	1008.4	0.023
119	ATF3(bZIP)/K562-ATF3-ChIP-Seq/Homer	0.01	-5.76	0.0061	67	0.0121	372.7	0.0085
120	PRDM9(Zf)/Testis-DMC1-ChIP-Seq(GSE35498)/Homer	0.01	-5.734	0.0062	226	0.0409	1491.2	0.034
121	ZFX(Zf)/mES-Zfx-ChIP-Seq/Homer	0.01	-5.555	0.0073	553	0.1	3930.5	0.0895
122	GATA-DR8(Zf)/iTreg-Gata3-ChIP-Seq(GSE20898)/Homer	0.01	-5.379	0.0087	55	0.0099	299.9	0.0068
123	PAX5-shortForm(Paired/Homeobox)/GM12878-PAX5-ChIP-Seq/Homer	0.01	-5.279	0.0095	54	0.0098	294.2	0.0067
124	EGR(Zf)/K562-EGR1-ChIP-Seq/Homer	0.01	-5.203	0.0102	50	0.009	269.8	0.0061
125	E2F4(E2F)/K562-E2F4-ChIP-Seq(GSE31477)/Homer	0.01	-4.857	0.0142	124	0.0224	785.6	0.0179
126	NFY(CCAAT)/Promoter/Homer	0.01	-4.647	0.0174	433	0.0783	3075	0.0701
