# Supplementary material for: MEF2B mutations in non-Hodgkin lymphoma dysregulate cell migration by decreasing MEF2B target gene activation
Source: Nat Commun. 2015 Aug 6;6:7953. doi: 10.1038/ncomms8953 (PMC4918335; doi:10.1038/ncomms8953)
Supplement: Supplementary Data 6 — Candidate direct MEF2B target genes. [file ncomms8953-s7.xlsx]

## Sheet: Sheet1
Supplementary Data 6: Candidate direct MEF2B target genes. These genes had increased expression in WT MEF2B-V5 expressing vs untransfected cells (B-H adjusted eBayes p-values < 0.05 in microarray data) and had peaks within 1 Mb up or downstream of their transcription start sites in both WT MEF2B-V5 ChIP-seq replicates. Rank product scores were calcualted using BETA and indicate the relative likel…
Gene symbol	Differential expression in WT MEF2B-V5 vs untransfected cells (microarray data)		Log2 fold change in expression in WT MEF2B-V5 vs empty vector cells (RNAseq data)	Peak closest to TSS that was identified in both WT MEF2B-V5 ChIP-seq replicates			associated with at least one peak with an irreproducible discovery rate <0.01	Rank product score	Annotated functions related to cell movement	Annotated functions related to EMT	Annotated functions related to cell growth and proliferation	Annotated functions related to cell death and survival
	Log2 fold change	Adjusted p-value		Distance from TSS	Fold enrichment	q-value
AAK1	0.48692	0.00194	0.644878	42343	9.08019	8.86e-13	yes	0.00251				yes
ABCG1	0.420895	0.00391655	0.970184	-124995	12.3815	1.77011e-09		>0.05
ABHD2	0.26866	0.01073	0.27294	24388	6.2822	7.67e-06	yes	0.00509
ABHD4	0.58253	0.00111	0.792864	16322	27.0008	3.72e-57	yes	0.00106
ABL1	0.38089	0.00443	0.214317	-10172	11.8341	4.57e-18	yes	0.00256	yes		yes	yes
ABLIM1	0.46544	0.0021	0.48574	9719	9.30139	1.87e-12	yes	0.000101
ABTB1	0.279077	0.0168082	1.28742	107052	7.05903	0.00019305		>0.05			yes
ABTB2	0.4268	0.00252	0.0706586	-13608	8.48787	2.87e-12	yes	0.000539
ACADS	0.33426	0.00751	0.767184	109992	8.15606	2.27e-09		0.00715
ACOT7	0.2573	0.03621	-0.148271	109243	6.7964	2.13e-07		0.0191
ACOT9	0.24727	0.03434	0.379136	-156	5.31996	1.76e-09		0.00259
ACVR1	0.591587	0.00211785	0.282474	182101	8.29743	1.3125e-05		>0.05			yes
ADAM12	0.50799	0.00173	2.57086	-9631	7.05772	1.29e-06	yes	0.00146			yes	yes
ADAM9	0.28827	0.01953	0.286112	41307	19.5014	1.27e-35	yes	0.00555	yes		yes
ADAMTS1	0.90447	0.00017	1.49221	46059	22.0012	1.33e-42	yes	0.000188	yes		yes
ADAMTS16	0.87699	0.0002	2.62123	16419	6.21069	2.37e-06	yes	8.78e-05				yes
ADAMTS5	1.1454	0.00035	1.94246	-57413	14.1172	1.86e-22	yes	0.000431
ADAMTS6	0.441832	0.00408693	0.0785091	283083	10.9058	4.53754e-08	yes	>0.05
ADAMTS8	0.46669	0.00291	0.892845	39179	12.7711	2.28e-19		0.00327			yes
ADAMTS9	0.440412	0.0025854	0.919354	186415	10.9058	4.53754e-08	yes	>0.05
ADAP1	0.51534	0.00166	0.669736	-10479	5.33212	0.000226		0.00143
ADCY5	0.54835	0.00197	1.41616	16837	19.0639	1.08e-45		0.000856
ADCYAP1	0.23633	0.03088	3.89065	1787	7.96376	2.27e-09		0.00231			yes	yes
ADHFE1	0.34353	0.018	-0.000292507	89837	11.0498	1.19e-15	yes	0.0137
ADM	0.50553	0.00166	0.959262	23829	12.5087	1.82e-20		0.00157	yes		yes	yes
AFAP1	0.2989	0.01883	0.262899	15658	5.06615	0.00052	yes	0.00839	yes		yes	yes
AFAP1L2	0.34517	0.00958	1.81484	47838	6.50355	2.13e-07	yes	0.00908
AFF3	0.44282	0.00396	0.350152	94101	7.55712	3.17e-12		0.00574
AHCYL2	0.28733	0.0154	0.337721	142948	6.7964	2.13e-07		0.00338
AHDC1	0.21801	0.03323	-0.375813	78074	6.06426	2.37e-06		0.0172
AHNAK	0.49419	0.00111	1.26858	94382	6.26637	1.08e-09	yes	0.00187
AK3	0.22586	0.04349	0.32077	-14062	6.66739	3.24e-07		0.0115
AKR1B1	0.25078	0.02302	-0.102849	9	10.5306	4.65e-14		0.00406				yes
ALCAM	0.26458	0.0269625	0.324041	386052	12.268	2.26913e-09		>0.05	yes
ALDH2	0.29864	0.00807	0.342616	53154	8.04521	2.65e-14		0.00845				yes
ALOX5AP	0.35147	0.01048	-0.0847213	38992	7.81226	4.02e-09	yes	0.00652
AMBRA1	0.27932	0.01294	0.20971	37164	5.66185	3.47e-05		0.00935
AMOT	1.18197	7e-05	1.63944	-28295	23.4892	4.32e-54	yes	5.29e-05	yes		yes
AMOTL1	0.24161	0.026	0.300478	-30947	29.1308	4.6e-102		0.0128				yes
AMOTL2	0.49891	0.00365	1.19224	39	9.23987	1.25e-13		0.000954
ANK1	0.19346	0.04881	0.494102	98398	19.3892	2.6e-41	yes	0.00553				yes
ANKRD1	2.14054	7e-05	4.75586	-290	22.9147	1.92e-51	yes	1.3e-06			yes	yes
ANKRD6	0.261415	0.0334462	0.0502497	2785	18.905	9.5352e-16		>0.05
ANLN	0.24785	0.0351	0.418001	59506	6.61771	8.16e-07		0.0175				yes
ANO2	0.46881	0.00329754	1.17608	-138637	11.5039	1.20996e-08		>0.05
ANO4	0.361306	0.0174759	0.649165	227541	41.4109	1.16289e-37	yes	>0.05
ANTXR2	0.61855	0.00189	0.374239	-65	5.79998	1.9e-07	yes	0.000841				yes
ANXA1	0.51499	0.00444	2.37649	-19805	6.61771	8.16e-07		0.004	yes		yes	yes
ANXA11	0.24665	0.014	0.267969	46832	8.82616	1.99e-16		0.0107			yes
ANXA3	0.97101	0.0013	1.41621	17807	6.42542	1.31e-05	yes	0.00139	yes
ANXA4	0.52378	0.00368	0.422938	14281	6.21069	2.37e-06		0.000979				yes
ANXA7	0.44091	0.0139313	0.289373	134981	12.5229	1.31735e-09		>0.05			yes	yes
AP3M2	0.40292	0.00506	0.200305	-26758	7.51662	1.14e-07		0.00491
APCDD1	0.41693	0.00303	0.183479	4104	4.74641	0.002006		0.00176			yes
APOLD1	0.54018	0.00152	0.516102	66209	5.21427	1.02e-05		0.00015
AQP11	0.2656	0.01974	1.00025	-82606	17.7785	1.04e-36		0.0142
ARFGAP2	0.56422	0.00118	0.65427	228506	13.6095	4.54e-33	yes	0.002
ARFGAP3	0.49175	0.01448	ND	-82864	13.7759	1.59e-28		0.0122
ARFGEF2	0.3779	0.00559	0.236977	61893	6.51135	3.57e-06		0.0067	yes
ARHGAP1	0.42028	0.00248	0.515364	16050	7.75235	2.93e-13		0.00237
ARHGAP18	0.36753	0.02802	0.172616	26005	22.2929	3.92e-48	yes	0.0116				yes
ARHGAP21	0.48659	0.00291	0.962812	16886	4.59998	0.002006		0.0028	yes	yes
ARHGAP29	0.52149	0.00958	0.33655	-88076	12.3865	7.38e-18	yes	0.01
ARHGEF17	0.51864	0.002	0.822559	15111	8.92378	1.99e-16		0.00196
ARHGEF2	0.33528	0.00652	0.0215707	-1218	17.4856	3.37e-35	yes	0.00232			yes
ARHGEF3	0.37869	0.01469	0.145989	295474	6.23312	1.31e-05		0.00575				yes
ARHGEF37	0.25995	0.01451	ND	-19561	30.8423	2.33e-77	yes	0.0081
ARHGEF6	0.49036	0.02274	0.0980102	30864	6.61771	8.16e-07		0.0121	yes			yes
ARL4C	0.334594	0.00422661	0.627849	133845	12.5229	1.31735e-09	yes	>0.05
ARNTL	0.47763	0.01633	0.25976	-15970	38.6532	1.9e-106	yes	0.0079
ARRDC3	0.761028	0.00127466	0.312584	116849	9.5811	8.16319e-07	yes	>0.05	yes		yes
ARSE	0.63378	0.00297	2.69818	360	8.54064	1.06e-10		0.00127
ARSJ	0.4358	0.02005	0.207926	20298	13.8249	5.23e-25		0.00707
ASAP2	0.57163	0.00088	0.667024	28128	17.1745	1.28e-31	yes	0.00102	yes
ATF3	0.44628	0.00586	0.381723	61	7.0023	8.16e-07	yes	6.68e-05	yes		yes	yes
ATL2	0.36046	0.02349	0.267126	-17768	5.72335	1.75e-07		0.00836
ATOH1	0.321995	0.0434208	0.407132	-664658	35.8572	3.18273e-32		>0.05			yes
ATP2B4	1.001	9e-05	1.13839	-68307	19.4066	1.86e-35	yes	0.000138
ATP8A2	0.882195	0.000356443	1.10003	650576	9.26497	1.56113e-06		>0.05			yes
ATP8B1	0.80894	0.00261	0.838018	13819	5.94915	3.49e-06	yes	0.000193
ATP9B	1.02717	0.000522273	1.69281	324280	10.2513	1.89732e-07	yes	>0.05
ATXN1	0.29001	0.01728	-0.0338269	36169	5.33212	0.000226	yes	0.0106
AUTS2	0.272369	0.0127051	-0.150424	139215	10.9058	4.53754e-08	yes	>0.05
AVL9	0.34188	0.01415	0.0629865	5667	6.09283	2.32e-08		0.00493
B3GAT2	0.26536	0.025123	-0.807647	-151018	10.1966	2.13236e-07		>0.05
B3GNT2	0.38239	0.0199	0.362836	-77802	6.30318	1.97e-05		0.0142
B4GALNT3	0.24012	0.02896	-0.0268752	21271	5.8976	1.9e-07		0.0117
BAALC	0.54461	0.00232	0.781389	-35289	11.3178	2.29e-16		0.00313
BACH1	0.41225	0.00564	0.325505	-77342	17.3861	1.48e-30	yes	0.00698				yes
BACH2	0.66351	0.0017	0.361728	-72373	8.34977	1.77e-09	yes	0.00275			yes	yes
BAG3	0.34893	0.00595	0.234178	116	8.40153	1.7e-10		0.00196				yes
BAMBI	0.66557	0.00128	ND	47	8.75866	3.94e-11		0.000512			yes
BARD1	0.375734	0.0214501	0.213903	215740	22.6498	2.27578e-19	yes	>0.05			yes	yes
BASP1	0.55999	0.00075	1.15792	88460	15.914	1.75e-40	yes	0.00118
BBS9	0.419317	0.0342274	0.252768	365909	22.8283	1.54486e-19	yes	>0.05
BCAR3	0.46192	0.00185	0.253274	-98002	11.9214	1.54e-19	yes	0.00278	yes		yes
BCAS4	0.24292	0.03547	0.524562	23682	5.60474	1.39e-06		0.0127
BCL2	0.340078	0.00543442	0.453909	212795	9.03724	2.5473e-06		>0.05	yes		yes	yes
BCL2L1	0.46712	0.00202	0.500033	44028	12.6427	1.62e-24	yes	0.00258			yes	yes
BCL6	0.344975	0.0162296	0.155855	-451910	9.6764	6.65197e-07		>0.05			yes	yes
BCOR	0.23385	0.02414	0.102481	2897	7.38688	4.54e-08		0.00282
BCR	0.2793	0.01805	0.204106	3039	17.7785	1.04e-36	yes	0.00478	yes		yes	yes
BHLHE40	0.89813	0.00013	0.490147	7633	13.5527	2.78e-25	yes	8.85e-05			yes	yes
BHLHE41	0.2535	0.02697	-0.0816697	-28465	25.642	1.19e-56	yes	0.0128	yes
BICC1	0.50349	0.00271	0.262303	-44360	12.3607	6.88e-21		0.00381			yes
BIRC6	0.301953	0.0193666	0.486927	128131	12.268	2.26913e-09		>0.05			yes	yes
BMF	0.21505	0.03903	-0.0159509	9949	8.99283	5.93e-12	yes	0.00261			yes	yes
BMP4	0.570101	0.00291646	0.190153	-399647	9.5811	8.16319e-07		>0.05	yes		yes	yes
BMP5	0.52353	0.00101	3.46603	-27573	5.46395	0.000193	yes	0.00106			yes	yes
BMP7	0.266663	0.0196623	-0.25964	235224	8.60157	6.74528e-06	yes	>0.05	yes	yes	yes	yes
BNC2	0.70761	0.00111	0.52565	-83420	18.8325	9.3e-34	yes	0.00187
BNIP3L	0.2698	0.01171	0.56578	68396	9.70197	4.84e-14		0.0106				yes
BOC	0.22516	0.04015	-0.181307	-60856	15.4357	2.76e-29	yes	0.0189
BTBD11	0.45007	0.01139	0.0798865	10555	8.34835	2.27e-09	yes	0.00554
BTBD9	0.370742	0.0319822	0.390585	377776	61.7651	1.27535e-57	yes	>0.05
BUB1	0.44124	0.00318	0.50938	64749	9.58248	4.74e-12		0.00464			yes	yes
C11orf30	0.39904	0.00711694	0.410916	113384	21.9542	1.06913e-18	yes	>0.05
C11orf49	0.354892	0.00486776	0.143616	11841	36.7173	4.53628e-33	yes	>0.05
C14orf132	0.20173	0.04897	ND	14788	5.66784	6.22e-09		0.0124
C14orf37	0.355573	0.015893	0.402315	437539	16.5521	1.81401e-13		>0.05
C1GALT1	0.53571	0.0363	0.409623	-46014	11.3435	3.98e-16		0.0167			yes	yes
C1orf198	0.25257	0.0311478	0.180977	-1089	14.2664	2.79344e-11	yes	>0.05
C22orf24	0.24589	0.04968	1.05079	-75060	19.0286	1.7e-38	yes	0.021
C2orf49	0.32232	0.03258	0.124851	51613	7.52575	3.58e-09		0.0168
C3orf52	0.47695	0.0048	0.240839	4511	7.84997	2.93e-13		0.0024
C5orf42	0.50397	0.00553802	0.841614	158941	18.905	9.5352e-16		>0.05
C6orf106	0.22928	0.03064	0.0376102	85478	8.03502	7.82e-10		0.0176
C6orf57	0.41457	0.0266665	-0.0838749	-167749	34.144	1.4769e-30		>0.05
C8orf37	0.419	0.0166283	0.524305	45555	29.9032	2.01553e-26		>0.05
CA5B	0.66399	0.00121	0.96976	13128	18.3476	3.18e-32	yes	0.00113
CA8	0.396649	0.0156877	0.00796392	145175	13.6648	1.05633e-10		>0.05
CABLES1	0.47145	0.00687	-0.0567169	-1729	10.8304	1.47e-14		0.00226			yes	yes
CACNA2D3	0.375856	0.0144498	0.332651	231488	21.0889	7.38278e-18		>0.05
CACNG4	1.0351	0.00015	2.93431	-12621	5.37498	4.33e-08	yes	0.000117
CADM1	0.394643	0.00346244	0.130877	-112620	18.7993	1.20837e-15		>0.05			yes	yes
CALCOCO1	0.330839	0.0137448	0.490591	-117809	18.4988	2.33625e-15		>0.05
CALD1	0.39235	0.00525	0.507579	8457	13.6278	1.33e-21	yes	0.00259
CALM2	0.39775	0.03267	ND	-97695	9.58248	4.74e-12	yes	0.0184
CAMK2D	0.344329	0.0281995	0.24867	114794	7.05903	0.00019305		>0.05				yes
CAMK4	0.425701	0.014492	0.105651	223901	18.7993	1.20837e-15	yes	>0.05				yes
CAP2	0.30129	0.01398	0.543908	-11805	6.92505	1.15e-07		0.00602
CAPN2	0.312297	0.00990808	0.0344844	107602	29.0782	1.2745e-25	yes	>0.05	yes		yes	yes
CARS	0.70923	0.00169	0.363235	-15776	12.7593	6.4e-25	yes	0.00171				yes
CASP10	0.4841	0.00857	0.336742	-31440	8.14283	2.65e-14		0.00589				yes
CAST	0.24737	0.02989	0.324826	39157	8.54064	1.06e-10	yes	0.0053	yes		yes	yes
CAT	0.24243	0.04957	0.201681	-42616	6.24163	1.66e-09		0.0172	yes		yes	yes
CAV1	0.68026	0.00035	1.08642	-12629	6.7964	2.13e-07		0.000227	yes	yes	yes	yes
CAV2	0.38738	0.01663	0.486604	12555	6.7964	2.13e-07	yes	0.0068			yes
CCBE1	1.19658	6e-05	0.801331	90613	6.50355	2.13e-07	yes	8.43e-05
CCDC110	0.506	0.01294	-0.221685	-32853	9.30982	4.58e-12		0.00918
CCDC3	0.76989	0.00041	0.845141	55573	21.0397	7.78e-41	yes	0.000551
CCDC80	0.50687	0.00262	0.390782	-40792	4.30713	0.014897	yes	0.00349				yes
CD109	0.62712	0.00336	0.480661	8771	6.17914	6.65e-07		0.00171
CD44	0.43858	0.00263	0.470288	-55061	7.5714	3.34e-16	yes	0.00386	yes	yes	yes	yes
CD59	0.34347	0.01001	0.436419	30331	7.67293	2.15e-09		0.00809			yes	yes
CD82	0.305393	0.00786731	1.29177	134726	12.0477	3.57643e-09		>0.05	yes		yes	yes
CDAN1	0.185363	0.0424694	0.533653	-122503	9.5811	8.16319e-07		>0.05
CDC42EP3	0.92357	0.00018	1.48229	-62960	6.04002	6.75e-06	yes	0.000304
CDCA2	0.52155	0.00557	0.528179	50083	7.57918	4.54e-08	yes	0.00637			yes	yes
CDCA7L	0.409881	0.00440742	-0.0842469	328848	21.8929	1.22558e-18	yes	>0.05			yes
CDH13	1.59879	9e-05	2.91193	3058	8.34977	1.77e-09		2.31e-05	yes		yes
CDH2	0.278403	0.0325255	0.225722	255164	22.6498	2.27578e-19	yes	>0.05	yes		yes	yes
CDH4	1.20165	9e-05	2.37724	178021	6.2822	7.67e-06		0.000151			yes
CDK19	0.30431	0.01745	0.262817	33170	6.76486	4.77e-07	yes	0.0109
CDKN2B	0.22393	0.04141	1.05436	-43159	17.679	3.06e-41	yes	0.0168			yes
CDKN2C	0.31451	0.01895	0.30566	25890	8.24026	2.52e-09		0.0104			yes	yes
CEBPB	0.516574	0.000980847	-0.0265473	155889	6.33337	0.000856209		>0.05			yes	yes
CEBPG	0.22739	0.02843	0.0115596	98869	23.7077	4.9e-49	yes	0.0167
CELSR1	0.20783	0.03008	0.285693	-8177	8.03502	7.82e-10		0.00814				yes
CENPO	0.618558	0.00231625	0.597384	-90195	99.0352	3.07015e-94	yes	>0.05
CERS5	0.22795	0.04017	ND	-65764	6.97701	4.93e-09		0.0174				yes
CFLAR	0.30562	0.01776	0.374001	35304	8.14283	2.65e-14		0.00669				yes
CHIC2	0.29456	0.0239178	0.290183	202335	18.7993	1.20837e-15	yes	>0.05
CHMP6	0.29617	0.0144616	0.368136	-135271	11.915	4.80098e-09	yes	>0.05
CHN2	0.32965	0.01017	-0.281914	87554	7.09226	1.15e-07	yes	0.0103	yes		yes
CHST1	0.74984	0.0007	2.1784	-88939	6.16957	4.39e-06		0.00107	yes
CHST11	0.26577	0.01565	-0.0614737	48709	6.94283	2.13e-07	yes	0.0108
CHST8	0.33155	0.01805	1.8053	17228	8.26068	9.38e-11		0.00855
CITED2	0.34388	0.01398	0.578102	-195142	7.26992	8.99e-09	yes	0.000313	yes		yes
CLDN1	0.42879	0.00346	0.538199	90244	12.1942	7.38e-18	yes	0.0051
CLIC5	1.03251	0.00016	1.73504	30510	14.3095	1.86e-22	yes	5.54e-05
CLPB	0.25201	0.0170165	0.174311	155521	70.9966	1.07172e-66		>0.05
CLSTN2	0.734547	0.000934158	1.7619	308064	23.0554	9.25103e-20	yes	>0.05
CLU	0.57398	0.00073	1.44015	11413	5.37498	4.33e-08		0.000516	yes		yes	yes
CLUL1	0.30009	0.02697	1.46799	-18486	9.40638	4.74e-12		0.00496
CNIH3	0.681924	0.00309212	0.419381	268507	7.44304	8.241e-05		>0.05
CNN1	0.291587	0.0122945	1.58707	-2583	13.8633	6.897e-11		>0.05			yes
CNN2	0.29159	0.01229	1.16915	-4726	4.70998	2e-07		0.000547	yes			yes
COBL	0.2815	0.0219033	-0.0137533	-290103	11.9935	4.02152e-09		>0.05
COL12A1	2.08395	2.15643e-05	4.2165	-130	11.9628	4.30665e-09	yes	>0.05
COL4A2	0.239196	0.0221674	0.0327761	105102	10.4764	1.13944e-07	yes	>0.05	yes		yes	yes
COL5A1	2.08395	2e-05	1.38537	28381	7.18296	6.72e-15	yes	0.00136
CORO2B	0.75445	0.00046	1.2742	84158	13.4305	3.02e-23		0.000761
COX6C	0.42731	0.0122095	0.131845	395089	10.1966	2.13236e-07		>0.05
COX7A2L	0.277017	0.0138355	0.244402	172278	9.5811	8.16319e-07		>0.05
CP	0.2223	0.03637	ND	-78598	9.30982	4.58e-12		0.019
CPE	0.37258	0.00865	0.288988	61778	18.5399	6.47e-34	yes	0.00885
CPEB4	0.29983	0.02071	0.468136	35578	6.12869	3.64e-05	yes	0.00959
CPPED1	0.282953	0.015964	0.319875	683447	41.0931	2.38578e-37	yes	>0.05
CPQ	0.291553	0.0286083	ND	-121142	10.1966	2.13236e-07		>0.05
CPSF1	0.21671	0.02842	0.0706254	22384	6.81104	3.24e-07		0.0119
CPT1A	0.53091	0.00135	0.493468	2803	6.23645	3.49e-06		0.000433
CREB3	0.32931	0.00903	0.503472	-3962	28.7314	6.59e-61	yes	0.00364	yes		yes
CRIM1	0.45323	0.00344	0.852811	15059	16.0214	3.22e-32	yes	0.00299
CRISPLD1	0.28862	0.0340526	0.583389	190468	13.6648	1.05633e-10	yes	>0.05
CRTC1	0.26767	0.01052	0.341193	17392	8.36853	5.11e-11		0.0066
CRTC3	0.29522	0.00842	0.0621432	23419	7.96783	1.32e-09		0.0061
CSRNP2	0.34472	0.01293	0.281857	5600	7.23569	1.74e-08		0.00388
CTDP1	0.268323	0.0161562	1.20199	-221162	12.5788	1.16129e-09	yes	>0.05
CTDSP1	0.29374	0.03068	-0.0511684	-12181	12.9464	3.07e-22	yes	0.00913
CTGF	1.39299	0.00036	3.16781	1647	7.99209	2.41e-10	yes	1.34e-05	yes	yes	yes	yes
CTIF	0.47206	0.00121	ND	4429	6.81	8.16e-07	yes	0.000541
CTNNBIP1	0.30215	0.02192	0.141394	-12192	29.4128	4.83e-77	yes	0.00817	yes		yes
CTSB	0.79947	0.00022	0.875132	-23466	15.6555	1.23e-25	yes	0.00184	yes		yes	yes
CTSH	0.62273	0.00138	0.158465	-7009	11.1105	3.26e-15	yes	0.000946	yes
CTSO	0.317562	0.0467439	ND	-630320	15.0935	4.57731e-12		>0.05
CUX1	0.36119	0.00656	ND	84438	5.4095	1.39e-06		0.00778			yes	yes
CWC15	0.32322	0.02834	0.0252192	35032	6.94957	2.35e-07		0.0141
CX3CR1	0.48139	0.01805	0.372862	20637	13.4326	1.68e-23	yes	0.00891	yes			yes
CXCL12	0.512539	0.00476362	0.63419	144116	10.2513	1.89732e-07	yes	>0.05	yes		yes	yes
CXorf23	0.830693	0.00364458	1.73288	-119845	27.2045	8.51138e-24	yes	>0.05
CYP1B1	0.74978	0.00142	1.00761	-20315	8.5333	2.34e-15		0.00146			yes	yes
CYP2U1	0.24523	0.04182	-0.0108765	-35118	12.0019	7.38e-18		0.0155
CYR61	0.76081	0.00096	1.1475	-2131	8.12688	2.79e-11	yes	0.000225	yes		yes	yes
DACT1	0.47903	0.00235	0.689739	93659	8.14283	2.65e-14	yes	0.00384
DAGLB	0.26116	0.01952	0.190137	9417	6.11477	4.68e-06	yes	0.00205
DAP	0.27612	0.01251	0.308302	36156	9.49511	9.54e-16	yes	0.00935			yes	yes
DAPK3	0.39703	0.01089	0.524173	1119	6.28807	2.32e-08		0.00113				yes
DBI	0.287028	0.0311478	0.226116	-126417	16.9085	8.08668e-14	yes	>0.05
DCAF4	0.29522	0.0278	0.00875573	-18312	12.1942	7.38e-18	yes	0.0108
DCBLD1	0.33958	0.01434	0.0590465	-33786	4.88707	0.00231		0.00742
DCLK1	0.70437	0.00076	0.661039	-32673	46.3876	6.9e-122	yes	0.000977
DCLK2	0.511732	0.00596497	0.231802	165814	30.7673	2.91535e-27	yes	>0.05
DDX60	0.74246	0.00386	0.766839	-17016	13.9249	1.86e-22	yes	0.0035
DENND4C	0.45378	0.02237	0.436762	-88308	13.6785	5.23e-25		0.0152
DERA	0.30843	0.0187	0.186215	67370	7.57918	4.54e-08		0.0135
DGKD	0.22756	0.04519	-0.164129	33361	11.1892	3.23e-18	yes	0.00537	yes		yes	yes
DGUOK	0.28391	0.02806	0.0699797	-18899	9.40638	4.74e-12		0.00965
DHFRL1	0.21774	0.04384	-0.00923109	-116022	14.1172	1.86e-22		0.0202
DHX57	0.42692	0.00773	0.352407	78323	8.62835	7.51e-12		0.00865
DIAPH3	0.53929	0.01961	0.694504	914	8.55354	5.93e-12		0.00413
DIRC2	0.21716	0.03466	0.416563	-343	10.75	6.39e-17		0.003
DKK1	0.41464	0.0159	0.795033	-55010	9.69441	4.58e-12		0.012	yes		yes	yes
DLC1	0.70406	0.0008	1.37458	455416	5.47855	0.000226		0.0012	yes		yes	yes
DLG5	0.32379	0.0079	0.426061	-44852	8.23606	2.87e-12		0.00803			yes
DLGAP4	0.32315	0.00856	0.66811	87885	12.3607	6.88e-21		0.00408
DLL1	0.22126	0.03683	-0.416312	407497	8.40513	2.79e-11		0.018			yes	yes
DNAH6	0.31907	0.0360273	0.242682	133245	12.268	2.26913e-09		>0.05
DNAJB12	0.236977	0.0296808	0.163931	-257215	19.2553	4.29992e-16	yes	>0.05
DNAJB4	0.33677	0.04354	0.258261	-696	4.45356	0.014897		0.00486	yes		yes
DNAJC15	0.45307	0.03595	1.29531	-17517	9.8867	1.81e-13	yes	0.00818				yes
DNAJC18	0.64547	0.00212	0.579801	22102	7.0023	8.16e-07		0.00245
DNAJC27	0.473083	0.00841703	0.587681	-92364	15.7228	1.10984e-12	yes	>0.05
DNAL4	0.40953	0.01024	0.0484531	7994	7.23569	1.74e-08		0.0048
DNM2	0.4027	0.00386	0.418314	-248	9.10075	1.25e-13		0.00151	yes			yes
DNMT3A	0.51155	0.00189	0.710116	-35151	16.3676	7.36e-29	yes	0.00262
DOCK4	0.59436	0.0028	0.424303	55294	5.46395	0.000193		0.00399	yes
DOCK5	0.38121	0.00859856	0.16231	-106213	10.1966	2.13236e-07		>0.05
DOCK8	0.46475	0.00916	0.597527	121342	5.79998	1.9e-07		0.00949				yes
DOCK9	0.351512	0.0167016	0.23925	-213973	7.2297	0.000131199	yes	>0.05
DPF1	0.381093	0.00283884	0.465272	290007	8.73418	5.0465e-06		>0.05				yes
DPY19L4	0.41276	0.01596	0.425739	-26150	10.8304	1.47e-14		0.00911
DSC3	0.53253	0.00503	0.494312	3113	12.9634	2.28e-19	yes	0.0023
DTNB	0.27762	0.01546	0.310839	54762	8.69051	1.2e-10	yes	0.0101			yes
DUSP1	0.59089	0.00101	1.13023	-1296	6.19045	2.32e-08		8.16e-05			yes	yes
DUSP10	1.04114	0.00031	1.36667	23458	13.1557	6.78e-21	yes	0.000289				yes
DUSP16	0.25501	0.03144	0.0482333	29066	11.0405	6.6e-15		0.0107
DUSP5	0.25798	0.04099	0.934346	-6308	16.0499	1.26e-43	yes	0.00196			yes	yes
DYM	0.42984	0.0125409	0.702105	443437	17.3986	2.65387e-14		>0.05
DYRK1A	0.3387	0.02125	0.444276	32158	15.0054	6.43e-24	yes	0.011			yes
E2F8	0.449763	0.00921169	0.512997	-118015	48.0744	3.35243e-44	yes	>0.05			yes
EBAG9	0.48856	0.00787	0.474888	34788	27.9623	4.96e-59	yes	0.00409				yes
EBF1	0.21922	0.02731	0.22348	-85232	6.50355	2.13e-07	yes	0.0164				yes
EBF2	0.50841	0.00351	0.0873369	46440	8.26068	9.38e-11	yes	0.0038
EDIL3	1.82185	3e-05	2.63459	-51252	28.7606	1.28e-72		4.17e-05
EDN1	0.43225	0.01342	4.70598	81527	25.8118	3.46e-86	yes	0.0113	yes		yes	yes
EEF1A2	0.3475	0.00781	0.213116	-3087	10.6283	3.62e-18		0.00278
EEFSEC	0.393841	0.0155936	-0.122965	186120	8.60571	6.74528e-06		>0.05
EEPD1	0.38662	0.01332	0.135409	-37231	10.6391	9.65e-15		0.00973
EFEMP1	1.14215	0.00011	1.38613	38510	7.23569	1.74e-08	yes	0.000144			yes	yes
EFHB	0.30576	0.00816	-1.12536	44738	7.57918	4.54e-08		0.00814
EFHD1	0.22353	0.0437	0.131854	1442	6.86234	2.55e-06		0.00626
EFNA2	0.482964	0.00539157	2.39803	75002	22.8283	1.54486e-19		>0.05				yes
EFNB2	0.705412	0.000522273	0.47613	177706	37.5861	6.46815e-34	yes	>0.05	yes		yes	yes
EGFR	0.379193	0.00489366	-0.0142953	-187715	14.2141	3.12824e-11		>0.05	yes	yes	yes	yes
EGLN2	0.30642	0.01384	0.227334	32595	10.281	4.62e-19	yes	0.00721			yes	yes
EIF2AK3	0.55182	0.00275	0.486591	27437	11.8096	2.29e-16		0.00328				yes
EIF4E3	0.396374	0.00521242	0.558886	182613	44.6493	7.78054e-41		>0.05
EML1	0.27581	0.04276	0.00946035	28523	7.33063	1.14e-07		0.0149
EMP1	1.25662	0.00017	1.82043	373738	10.4123	5.38e-20		0.000248			yes	yes
EMX2	0.39875	0.00531	0.165196	-99254	14.0976	1.22e-35		0.0068
ENC1	0.60238	0.00191	0.679706	9088	21.9163	1.26e-44	yes	0.00357			yes	yes
ENDOD1	0.32026	0.0152	0.289028	6595	11.0754	7.69e-17		0.00299
EPAS1	1.13425	9.58023e-05	1.48619	-109922	7.99793	2.45499e-05	yes	>0.05	yes		yes	yes
EPB41L4A	0.493816	0.00261503	0.212264	179039	9.5811	8.16319e-07	yes	>0.05
EPC1	0.412707	0.00371217	0.645235	127800	53.2055	3.14123e-49	yes	>0.05
EPHA4	0.201512	0.0391721	0.129917	-342211	19.5514	2.28781e-16	yes	>0.05	yes		yes	yes
EPM2A	0.381497	0.00744157	0.0565494	385736	17.4972	2.1686e-14	yes	>0.05
ERAP1	0.35174	0.01111	0.371147	-15966	8.34835	2.27e-09	yes	0.00535
ERC1	0.30577	0.01708	0.324182	23122	7.94759	2.93e-13	yes	0.00942				yes
ERCC1	0.3184	0.00641	0.153396	-16389	15.4318	1.47e-31		0.00343			yes
ERGIC1	0.34823	0.00591	0.25389	66992	10.9086	1.97e-15		0.00581
ERI1	0.758108	0.00475137	0.968882	-264984	9.5811	8.16319e-07		>0.05
ERRFI1	0.26572	0.0345	0.259524	6089	11.7227	2.5e-19	yes	0.00594			yes
ESRP1	0.95321	0.00041	3.9949	-35491	6.5464	2.04e-12		0.00048
ETAA1	0.49395	0.0278	0.805026	3019	9.69441	4.58e-12	yes	0.000378
ETS2	0.42058	0.00254	0.0781174	-18211	10.079	1.81e-13	yes	0.00252			yes	yes
EVI5L	0.29291	0.01483	0.455251	4007	5.76832	1.48e-05		0.00465
EXOC4	0.23724	0.0274461	-0.0199682	239290	63.2096	4.87035e-59		>0.05
EXT2	0.28062	0.01092	0.43763	82343	5.98632	1.23e-05		0.00994
EXTL3	0.5435	0.00336	0.27803	-43785	8.81976	1.14e-11		0.00422
EYA1	0.85595	0.00042	0.577973	55280	7.96376	2.27e-09	yes	0.000685
F2R	0.19922	0.03829	-0.199948	-24465	19.4441	1.16e-37		0.0133	yes		yes	yes
F2RL1	0.36416	0.00618	-0.00237147	-28254	11.7441	6.51e-20		0.00575	yes		yes	yes
FABP3	0.32755	0.00695	1.46987	-64	9.88724	3.71e-13		0.00216			yes
FAM110B	0.36565	0.00496	0.407422	73448	12.9634	2.28e-19	yes	0.00634
FAM120B	0.24472	0.0349	0.06546	38408	6.23312	1.31e-05		0.0161
FAM122B	0.30902	0.0266665	0.0602358	-40387	9.67497	6.65197e-07	yes	>0.05
FAM126A	0.3905	0.01586	0.542365	-62926	21.2051	1.09e-42	yes	0.0123
FAM134B	0.38602	0.02588	0.286097	-137752	9.32707	1.12e-15	yes	0.0141
FAM13B	0.3187	0.02968	0.517408	99391	8.30513	2.13e-10		0.0175
FAM189A2	0.84013	0.00059	1.48264	-16466	27.3854	3.72e-57		0.000517
FAM26E	0.69122	0.00288	1.29878	-79	6.98569	2.4e-13		0.000371
FAM49A	0.251597	0.0286083	0.0937747	240035	19.2916	3.98309e-16		>0.05
FAM76B	0.37062	0.0300751	0.243569	-187	18.7993	1.20837e-15	yes	>0.05
FAM84B	0.37631	0.01131	0.681535	-21584	22.4379	4.18e-46	yes	0.00689
FAXC	0.2585	0.0441152	ND	5170	18.6077	1.82646e-15	yes	>0.05
FBXL4	0.287619	0.0130278	0.0990305	-239721	16.2172	3.68265e-13	yes	>0.05
FBXO11	0.594201	0.00651502	0.723141	-373006	8.29743	1.3125e-05		>0.05
FBXW8	0.235644	0.0300751	-0.00239634	137399	14.1041	3.98153e-11	yes	>0.05			yes
FECH	0.47304	0.00528	0.211916	88692	6.06426	2.37e-06		0.00672
FER	0.41911	0.04421	0.148467	-91614	7.0023	8.16e-07		0.0206	yes		yes	yes
FEZ2	0.38852	0.00610507	0.866593	105474	8.29743	1.3125e-05	yes	>0.05
FGD1	0.26368	0.01596	0.0293082	-13243	5.56675	3.38e-06		0.00721
FHIT	0.375743	0.0142398	-0.650414	-286003	48.2627	2.23326e-44	yes	>0.05	yes		yes	yes
FHL2	0.44572	0.00177	0.49828	10055	7.52575	3.58e-09		0.00152	yes		yes	yes
FLNA	0.54985	0.00152	1.23911	49060	48.2841	5.2e-149	yes	0.00231	yes		yes	yes
FLT3	0.368054	0.0330304	0.239104	102403	11.3449	1.73656e-08		>0.05			yes	yes
FMN2	0.499431	0.0138655	0.0436844	-212409	15.0634	4.74318e-12	yes	>0.05				yes
FMNL3	0.25511	0.03642	-0.0231622	44183	26.0236	1.41e-61	yes	0.0171
FN1	1.84056	2e-05	3.12756	-24768	22.7144	2.3e-45	yes	0.000857	yes		yes	yes
FNBP1	0.31387	0.0092	0.408164	25766	7.47127	3.31e-10	yes	0.00672
FNDC3B	0.30759	0.01343	0.357748	57573	16.2324	2.92e-27	yes	0.0109
FOCAD	0.391589	0.0207806	ND	323450	26.8983	1.68492e-23	yes	>0.05
FOXD1	0.28155	0.01826	-0.118501	70199	13.0928	1.29e-23	yes	0.0126
FOXJ2	0.53192	0.00182	0.597583	6171	14.1536	1.59e-28		0.00079
FRMD6	0.54928	0.00154	0.741705	-70274	10.2713	1.81e-13		0.00219			yes	yes
FRS3	0.26532	0.01977	0.0426486	12446	4.56963	9.44e-06		0.00781
FRY	0.365776	0.0489055	0.539958	-134574	8.29743	1.3125e-05		>0.05
FSTL3	0.44709	0.00891	1.81443	-7293	8.45314	3.68e-13		0.00437			yes
FURIN	0.38284	0.00442	0.309785	-83817	9.24672	2.47e-11		0.00599	yes		yes	yes
FUT10	0.27755	0.0244482	0.0842242	548209	10.3049	1.68093e-07		>0.05
FZD3	0.28718	0.0275	0.132075	-94018	7.08926	1.74e-08		0.0169
FZD6	0.44224	0.00467	0.220201	-42350	5.91784	2.45e-05		0.00464
G6PC3	0.22901	0.02273	-0.104752	38055	18.0047	3.06e-38	yes	0.0106
GAB2	0.33927	0.00731	0.139311	52092	23.8781	2.58e-54		0.00603	yes		yes	yes
GABARAPL1	0.39863	0.01506	ND	-594	8.49004	3.98e-11		0.000677
GADD45B	0.54926	0.00099	1.0581	13322	10.239	5.97e-15		0.000262			yes	yes
GADD45G	0.342938	0.0102509	1.40022	484349	96.8224	4.49863e-92		>0.05			yes	yes
GALNT10	0.295406	0.0153952	0.15003	177498	19.5514	2.28781e-16		>0.05
GALNTL6	0.286799	0.03179	-1.41487	787954	16.5521	1.81401e-13		>0.05
GATA3	0.276126	0.012973	0.262562	217472	25.6079	3.06577e-22	yes	>0.05	yes
GATA6	0.24652	0.02473	0.52483	-70561	6.94283	2.13e-07	yes	0.0155	yes		yes	yes
GCNT1	0.24655	0.02478	0.135194	14029	8.15606	2.27e-09		0.00612
GFRA2	0.92438	0.00027	ND	44430	16.2324	2.92e-27	yes	0.00035			yes
GJA1	0.29162	0.02317	0.197071	-8706	9.11753	1.06e-10		0.00531	yes		yes	yes
GJC1	0.38031	0.02318	0.439961	7834	18.8394	2.91e-41	yes	0.00413
GLDC	0.61855	0.01469	0.0554299	16549	7.01389	5.74e-08		0.00758			yes
GLI2	0.35441	0.00775	0.352117	-47333	13.9714	5.23e-25		0.00796			yes
GLI3	0.3336	0.00892	0.14446	-48464	15.8141	3.64e-27	yes	0.00885			yes	yes
GLUL	0.267883	0.0165051	0.0585106	102041	10.8169	5.28957e-08	yes	>0.05			yes
GMPR	0.66856	0.00085	0.326421	-32955	6.83357	2.84e-07	yes	0.000617
GNA12	0.60651	0.00215	0.44734	59162	12.8209	1.31e-21	yes	0.00344	yes
GNB1L	0.2443	0.02202	-0.205927	-1130	7.21487	4.99e-08		0.00446
GNG7	0.303543	0.0196105	0.525584	161902	16.3197	2.93062e-13		>0.05			yes
GOLPH3	0.19445	0.04412	0.326519	-19446	17.4553	2.24e-62	yes	0.0135			yes
GPC1	0.42496	0.00807	0.58639	-65430	25.2702	1.29e-51	yes	0.00879			yes	yes
GPC4	0.454253	0.00515367	0.232678	-165427	13.7287	9.38361e-11	yes	>0.05			yes
GPCPD1	0.348889	0.00921317	0.370323	-139236	9.31879	1.38819e-06		>0.05
GPNMB	0.36383	0.02069	1.33263	26790	6.35712	2.37e-06		0.00964			yes
GPR116	0.96409	0.00046	1.98461	-113106	10.9868	7.93e-15		0.000776	yes
GPR126	0.478419	0.00795887	0.24203	544707	9.08008	2.36979e-06	yes	>0.05
GPR39	0.98921	0.000396236	1.55913	-747447	25.6604	2.71951e-22	yes	>0.05
GPR64	0.89147	0.0016	1.43787	-5352	5.79998	1.9e-07		0.00107
GPRC5A	1.34932	0.00014	2.48875	-7503	9.42235	7.42e-15	yes	3.7e-06
GPRC5C	0.39484	0.00594	0.284831	9410	5.03927	0.000226		0.00358			yes
GRAMD1C	0.38684	0.03128	0.163333	-8071	8.24045	2.65e-14	yes	0.00829
GREB1L	0.33386	0.0291	0.225691	-23179	11.8782	2.5e-19		0.0122
GREM1	0.69216	0.00539	0.548262	56143	9.50211	4.58e-12		0.00638			yes
GRHL1	0.46816	0.01223	0.440128	24429	10.6689	3.91e-16		0.00809
GRID1	0.626985	0.000801819	0.651716	723879	61.5192	2.22669e-57		>0.05
GSN	0.308	0.01073	0.515181	-813	10.75	6.39e-17	yes	0.000321			yes	yes
GSR	0.20578	0.04912	-0.107655	-7997	6.59309	6.65e-07		0.00983				yes
GTDC1	0.36788	0.0268	-0.173777	-94860	5.65624	0.000193	yes	0.0166
GTF2A1L	0.696382	0.00173912	ND	76537	24.2329	6.77517e-21		>0.05
GTPBP2	0.2593	0.02643	0.0789431	-943	24.9332	1.56e-81	yes	0.00479
GYG2	1.47621	6e-05	4.1714	-60663	8.40711	9.38e-11		8.01e-05
H6PD	0.61578	0.00231	0.390303	18484	10.0206	2.65e-14		0.00242				yes
HBP1	0.628192	0.00208955	0.602751	218873	80.569	4.25089e-76		>0.05	yes		yes
HDHD1	0.22122	0.04206	ND	27473	12.6535	3.07e-22	yes	0.0152
HECW1	0.19374	0.04739	-0.142551	22722	7.0023	8.16e-07		0.0148
HEG1	0.21505	0.02624	0.261648	3073	4.71605	9.44e-06		0.00571
HEY2	0.560565	0.00124517	0.393454	-237372	19.5514	2.28781e-16		>0.05
HFM1	0.494463	0.0263796	0.315644	312244	62.3053	3.71433e-58	yes	>0.05
HIBADH	0.23462	0.03863	0.0297759	21626	19.3892	2.6e-41	yes	0.0119
HIP1	0.40904	0.00531	0.257007	70826	5.01903	1.02e-05		0.00657				yes
HIPK3	0.3967	0.03089	0.591101	50595	11.4821	3.23e-18	yes	0.0158				yes
HIVEP1	0.40826	0.00493	0.422267	-34149	8.15606	2.27e-09		0.00467
HIVEP2	0.32801	0.0306	0.0569848	59612	37.9856	7.7e-105	yes	0.0164
HLA-DPB1	0.46622	0.00217941	ND	-22632	48.2627	2.23326e-44	yes	>0.05			yes
HLA-E	0.43976	0.00463	0.479937	38687	8.61386	1.51e-11		0.00526
HLCS	0.384105	0.0216939	0.376119	130964	33.9242	2.38078e-30	yes	>0.05			yes
HMGCLL1	0.629	0.00164391	0.899299	-115096	7.99793	2.45499e-05	yes	>0.05
HMGCR	0.275693	0.0251607	0.167161	128547	10.2513	1.89732e-07		>0.05			yes
HNMT	0.752363	0.000495156	1.01357	107938	19.5514	2.28781e-16		>0.05
HOXC13	0.47573	0.002	0.367317	-93543	8.63092	2.34e-15		0.00323
HS1BP3	0.45215	0.00357	0.727437	71694	10.2904	6.78e-21	yes	0.00513
HSCB	0.2253	0.04877	0.123508	31373	6.21374	3.62e-07		0.0152
HSPB1	0.31715	0.01417	0.191772	55	14.6657	4.65e-28		0.00318	yes			yes
HSPB3	0.34176	0.00891	ND	1796	13.9949	3.29e-22	yes	0.00258
HSPB8	1.32352	4e-05	1.26617	-194	6.35712	2.37e-06		1.57e-05			yes	yes
HUNK	0.27065	0.0299	0.0127166	20767	7.39139	2.08e-08		0.0103
ICOSLG	0.28089	0.01471	0.374074	-3180	10.6311	2.4e-17		0.00437
ID2	0.58268	0.00487	1.8751	-4368	14.5017	4.91e-24	yes	0.0024	yes		yes	yes
ID3	0.24721	0.02621	1.40895	-17757	14.9281	1.86e-28	yes	0.0103	yes		yes	yes
IDH2	0.26625	0.0152	0.043398	-4439	15.5618	6.31e-41	yes	0.0048		yes	yes
IDS	0.41098	0.00211169	0.353629	937878	35.8411	3.22233e-32	yes	>0.05
IER2	0.31745	0.00907	0.248737	1532	9.30777	4.24e-14		0.000622
IER3	1.06087	0.00031	0.958883	-19798	6.59309	6.65e-07		0.000241			yes	yes
IFT122	0.35247	0.00586	0.179289	55137	7.08926	1.74e-08		0.00677
IGF1R	0.270137	0.0132558	-0.00456717	195470	9.08008	2.36979e-06	yes	>0.05	yes	yes	yes	yes
IGFBP3	0.462207	0.00726687	1.51006	-613679	24.3422	5.28093e-21	yes	>0.05	yes		yes	yes
IGFBP7	0.58655	0.00105	1.00685	-8717	13.831	1.15e-26	yes	2.84e-05			yes	yes
IL18RAP	0.27694	0.017	-0.210252	20779	7.77147	4.54e-08		0.009
IL6ST	0.45281	0.00577	0.573737	-63547	10.8964	6.39e-17	yes	0.00689			yes	yes
IL7R	0.21045	0.04579	0.915279	5155	11.8178	1.4e-34	yes	0.00405			yes	yes
ILK	0.63311	0.00127714	0.820496	3664	14.8588	7.30466e-12		>0.05	yes	yes	yes	yes
IMPAD1	0.416782	0.0117494	0.293175	311611	37.5861	6.46815e-34		>0.05
INA	1.79665	2e-05	4.42551	-4026	10.6311	2.4e-17		9.51e-06
INADL	0.45698	0.00751	0.278012	1953	7.06902	3.13e-11		0.00277	yes
INHBB	0.283356	0.0270371	0.570683	403815	28.4555	5.2295e-25		>0.05	yes		yes
INPP4A	0.41982	0.00585	0.384731	59768	9.61669	3.89e-13		0.00686				yes
INPP5A	0.40184	0.02461	0.302932	-20367	19.4244	2.01e-45	yes	0.0064				yes
INPPL1	0.41341	0.00712	0.554417	-1392	12.9464	3.07e-22		0.0019	yes
INSIG2	0.473534	0.0351861	0.376124	580458	9.5811	8.16319e-07		>0.05
INSL5	0.676546	0.00545107	ND	177205	12.5229	1.31735e-09	yes	>0.05
INSR	0.32232	0.0097	0.0796687	12877	6.86473	1.37e-08	yes	0.00518	yes		yes	yes
INTS8	0.33248	0.04548	0.306817	-25625	9.93446	6.5e-13		0.0153
IQGAP1	0.2825	0.01805	0.458496	14137	6.35712	2.37e-06		0.00742	yes		yes
IQUB	0.822818	0.000531748	1.34683	122219	18.7993	1.20837e-15	yes	>0.05				yes
IRF2	0.335167	0.0113532	0.126289	-168681	6.17368	0.00120876		>0.05			yes	yes
IRF2BP2	0.40862	0.00532	0.0910088	-3193	6.66259	4.42e-08	yes	1.78e-05
IRF2BPL	0.300719	0.0114948	ND	109731	7.99793	2.45499e-05		>0.05
IRS1	0.27824	0.0259	0.237572	25866	19.1168	1.27e-35	yes	0.0083	yes	yes	yes	yes
IRS2	0.31482	0.00842	0.623934	8242	7.08926	1.74e-08		0.00436				yes
ISYNA1	0.39723	0.00231	0.253893	12055	11.996	2.57e-20		0.0018
ITGAV	0.24811	0.0437	0.213959	-14659	9.43211	3.68e-13		0.00531	yes		yes	yes
ITGB1	0.29374	0.02931	0.564956	-5000	10.9296	3.26e-15		0.00683	yes		yes	yes
ITGB3	0.28121	0.01199	ND	-13567	17.0308	2.88e-35	yes	0.00171	yes		yes	yes
ITGB5	0.66755	0.00145	0.365757	86618	20.4349	4.47e-39		0.00244	yes		yes
ITGB8	0.75336	0.00097	1.11742	20947	7.96783	1.32e-09	yes	0.000595	yes		yes
ITPKB	0.46033	0.00569	0.2415	15333	5.17481	0.000366	yes	0.00191
ITSN1	0.36083	0.00882	0.630706	13348	8.30513	2.13e-10		0.00544			yes	yes
JAG1	0.23776	0.02248	0.0785625	-41218	11.2327	2.29e-16		0.0132		yes	yes	yes
JAK1	0.2779	0.01847	0.268726	68242	16.3569	9.47e-29	yes	0.0132	yes		yes	yes
JARID2	0.26686	0.0126867	0.296105	-180509	6.56913	0.000510035	yes	>0.05
JAZF1	0.4054	0.00425	0.268351	5482	9.79696	1.11e-12		0.0024
JUP	0.26449	0.01293	0.194808	-6349	13.6921	3.97e-31	yes	0.00486	yes		yes	yes
KAL1	0.417818	0.0189113	0.361103	124603	24.2329	6.77517e-21		>0.05	yes
KALRN	0.68382	0.00041	1.20764	-87353	12.1509	1.84e-17	yes	0.014
KANK1	0.241448	0.0378199	0.349441	-134084	10.2513	1.89732e-07		>0.05	yes
KAT5	0.42897	0.00527	0.39544	-15976	9.88333	7.75e-19	yes	0.00405			yes	yes
KAT6A	0.46757	0.0027	ND	-74201	7.51662	1.14e-07		0.00418
KATNAL1	0.58163	0.01793	0.380358	5556	6.81511	3.34e-09		0.00558
KBTBD8	0.490015	0.0352641	0.188936	8396	22.6498	2.27578e-19		>0.05
KCNJ2	0.257036	0.0435175	0.324936	800131	71.19	6.92612e-67	yes	>0.05
KCNMB4	0.219727	0.0281097	0.0870918	177365	61.5192	2.22669e-57		>0.05
KCNS3	1.11532	0.00025	1.63298	98391	8.61386	1.51e-11	yes	0.000391
KIAA0319	0.26716	0.01478	0.635206	62056	11.0428	3.23e-18	yes	0.00187	yes
KIAA1109	0.486728	0.0437695	0.42512	-134867	10.9058	4.53754e-08		>0.05
KIAA1429	0.40665	0.00823	0.35235	-52127	6.5464	2.04e-12		0.0085			yes
KIF13A	0.3272	0.01175	0.117409	-18122	6.35712	2.37e-06		0.007			yes
KIF13B	0.39985	0.0180013	0.467662	177027	70.9131	1.29494e-66	yes	>0.05
KIF18A	0.50546	0.02386	0.548568	58653	10.2713	1.81e-13	yes	0.0148				yes
KIF2C	0.28167	0.027	0.00581484	-8400	7.66151	3.26e-12		0.00785			yes
KLC2	0.325913	0.00706426	0.42527	-173899	13.5895	1.19569e-10		>0.05			yes
KLF11	0.30402	0.01303	-0.0233253	-67461	10.6689	3.91e-16		0.0111			yes	yes
KLF12	0.4004	0.00644	0.366355	4085	7.73371	5.01e-08	yes	0.00271
KLF3	0.36805	0.00654	0.317957	-43006	6.7964	2.13e-07	yes	0.00684
KLF4	0.49689	0.00842	0.37177	17957	9.379	1.25e-13	yes	0.00591	yes		yes	yes
KLF6	0.60125	0.00128	0.478346	-204	6.67855	2.93e-10	yes	0.000142			yes	yes
KLF7	0.26187	0.03008	0.129234	-439	10.9913	3.98e-16		0.00452
KLHL5	0.44989	0.00398	0.479781	-1339	10.5024	3.62e-18	yes	0.000417
KLHL7	0.63673	0.00537	0.543065	-28657	21.2051	1.09e-42	yes	0.00522
KREMEN1	0.3233	0.01031	0.335079	-94738	11.1741	2.34e-17		0.0105
LACE1	0.364694	0.0224041	-0.049316	168076	7.56245	6.36488e-05		>0.05
LAMA4	0.32591	0.01548	-0.235963	21634	10.4636	1.81e-13	yes	0.00306
LARGE	0.39049	0.00368035	0.177721	468265	32.8458	2.75759e-29	yes	>0.05
LARP6	0.43576	0.004	0.202173	-16178	15.5794	1.63e-25	yes	0.00131
LATS2	0.19534	0.03536	0.570577	17309	7.19459	8.16e-07		0.0119			yes	yes
LBH	1.35632	0.0001	1.37525	41855	6.49902	4.94e-06		0.000158
LCA5	0.44562	0.0262	0.213827	-7662	30.957	1.34e-79		0.00744
LDLR	0.631847	0.00041177	0.287061	-107734	12.3441	1.90634e-09		>0.05
LDLRAP1	0.29541	0.01724	-0.169512	6021	26.1408	8.51e-58	yes	0.00531
LEPREL1	0.32093	0.00995	-0.0415307	-10364	7.57918	4.54e-08	yes	0.00433			yes
LGALS3	0.25407	0.02001	0.692753	-34048	6.74572	8.82e-08		0.0118	yes		yes	yes
LGALSL	0.244903	0.0180013	ND	-125602	13.3665	1.98303e-10		>0.05
LGR4	0.47668	0.00988	0.725516	3945	8.69997	5.93e-12	yes	0.000942
LGR6	0.56436	0.00143	0.991554	98428	7.29316	3.04e-08		0.00238	yes
LHFP	0.404557	0.00972258	0.619378	207852	8.09417	1.9736e-05	yes	>0.05
LHFPL2	0.2836	0.0311	0.209973	-51152	6.06426	2.37e-06	yes	0.0164
LIFR	0.63888	0.00135	0.963935	-142	10.8007	4.43e-19	yes	1.82e-05	yes		yes
LIMCH1	0.34564	0.01041	0.731622	66988	11.8145	6.79e-17		0.0101
LIPG	0.78191	0.00055	2.07649	1384	6.4007	1.84e-06		0.000286
LMCD1	0.22753	0.03162	0.888372	-2524	13.9249	1.86e-22	yes	0.00109	yes
LMNA	0.65254	0.00082	0.998213	11745	18.494	1.35e-35	yes	0.000351			yes	yes
LOXL1	0.41053	0.0021	0.731617	-11228	10.4127	2.13e-13		0.00184			yes
LOXL2	0.90131	0.0001	1.22074	50075	7.51662	1.14e-07		0.000154	yes	yes	yes
LOXL4	0.25911	0.04432	0.540818	9422	17.319	9.63e-48	yes	0.0101			yes
LPAR1	0.25815	0.02359	0.130927	-61452	45.307	4.5e-133	yes	0.0149	yes			yes
LPIN1	0.690621	0.00111158	0.858922	399301	15.0935	4.57731e-12	yes	>0.05
LPIN2	0.38535	0.00513	0.38486	-17888	6.12676	7.67e-06	yes	0.00247
LRP12	0.49203	0.01197	0.504602	-68040	6.23312	1.31e-05	yes	0.0107
LRP5	0.27343	0.01678	-0.120271	129192	13.9342	6.71e-27		0.0114	yes		yes
LRRC4	0.253389	0.0254355	1.31022	-136420	36.4009	9.33018e-33		>0.05
LRRC8C	0.27579	0.00953	0.01701	59786	18.9245	6.47e-34	yes	0.00888
LRRTM4	0.415017	0.00212066	0.71573	-162698	10.9058	4.53754e-08		>0.05
LTBP1	0.28345	0.02033	0.0277574	161709	12.015	4.57e-18	yes	0.0102			yes	yes
LYST	0.46809	0.01127	0.332661	20897	6.23312	1.31e-05	yes	0.00407
MADD	0.26817	0.03958	0.3088	2605	6.17914	6.65e-07		0.0064			yes	yes
MALT1	0.87902	0.00169	1.14658	118076	19.4013	1.15e-48	yes	0.00255				yes
MAML2	0.77683	0.00149	0.717873	4170	8.266	2.79e-11	yes	0.000863				yes
MAML3	0.2522	0.02688	-0.496513	63665	13.8249	5.23e-25	yes	0.0155
MANBA	0.3212	0.03628	0.229062	41873	28.9237	8.51e-63	yes	0.0168
MANSC1	0.42156	0.01908	-0.116179	-47949	5.97132	7.67e-06		0.0127
MAOB	0.299574	0.0351585	0.258207	178860	27.847	2.04178e-24		>0.05				yes
MAP1B	0.371893	0.00774537	0.149576	-276388	26.5833	3.40581e-23	yes	>0.05			yes
MAP2	0.90167	0.00041	0.827232	-53684	10.6559	6.6e-15	yes	0.000505
MAP3K8	0.2983	0.0147	0.58961	-2493	11.1373	3.49e-19	yes	0.00415	yes			yes
MAP4K3	0.42919	0.0127	0.524589	-2814	6.35712	2.37e-06	yes	0.00381
MAP4K4	0.49097	0.00227	0.683566	11906	6.23312	1.31e-05		0.00195	yes		yes
MAP7	0.32217	0.01685	0.181291	-84245	8.34835	2.27e-09		0.0126
MAPK4	0.72111	0.00074	1.02269	69213	13.8089	6.69e-22	yes	0.00113
MAZ	0.38455	0.00751	0.246305	4837	17.6118	3.9e-49	yes	0.00337
MBNL2	0.39552	0.00855	0.29557	85672	5.62498	2.45e-05		0.00942
MCOLN3	0.38978	0.02697	0.0747646	-2241	9.30982	4.58e-12	yes	0.00545				yes
MCU	0.32864	0.03964	ND	-3803	10.2869	9.65e-15		0.0063
MDFIC	0.30299	0.00859119	0.276472	-102373	13.7287	9.38361e-11	yes	>0.05
MDH1	0.27646	0.04877	0.307249	2004	20.0783	2.41e-37	yes	0.00681
ME2	0.32885	0.01499	0.490348	-42360	14.814	6.43e-24		0.011
MED10	0.40919	0.02064	0.315143	-41207	11.8418	2.08e-23	yes	0.0115
MEIS1	0.64732	0.00192	0.802826	-70739	33.3465	2.42e-74	yes	0.003
MELK	0.40171	0.0452172	0.278924	351434	6.56049	0.000519864		>0.05			yes	yes
METTL15	0.87417	0.00774	ND	473534	5.31189	1.02e-05		0.00833
MEX3B	0.265073	0.0177647	0.27701	167637	69.2981	5.0136e-65	yes	>0.05
MEX3C	0.795187	0.000304586	0.95558	-145720	21.0889	7.38278e-18		>0.05
MFGE8	0.34409	0.00422	0.370172	1496	6.74854	6.65e-07	yes	0.000341
MFSD6	0.48491	0.00284	0.298125	61064	13.348	6.78e-21	yes	0.00424
MGLL	0.4106	0.00982	1.13719	5539	10.2157	1.55e-33	yes	0.00275
MGMT	0.36665	0.0142	0.455683	-49868	14.8863	4.91e-24		0.00958			yes	yes
MIB1	0.533052	0.00764196	0.657608	291403	30.2884	8.46974e-27	yes	>0.05				yes
MICAL2	0.86374	0.00022	0.950782	-23790	4.20356	0.000242	yes	0.000148				yes
MID1IP1	0.32858	0.0345	-0.062615	10512	8.73294	1.06e-10	yes	0.00873
MIOS	0.360503	0.0348014	0.197314	-11970	10.14	2.35012e-07		>0.05
MITF	0.37069	0.00365	0.749132	22589	7.38688	4.54e-08	yes	7.01e-06	yes		yes	yes
MKL1	0.31171	0.00846	0.221709	102304	9.13925	3.68e-13	yes	0.00926	yes
MMP13	0.266953	0.0355455	1.34968	86180	13.1909	2.93427e-10		>0.05
MMP16	0.478003	0.0228123	0.449873	412211	25.8371	1.86127e-22	yes	>0.05	yes
MN1	0.55353	0.0013	0.671387	-64787	9.88724	3.71e-13	yes	0.00212
MOV10	0.35382	0.00411	0.087602	26502	11.006	2.13e-19		0.00434
MPPED2	0.326161	0.0413783	0.0882217	-161039	42.0014	3.05675e-38	yes	>0.05
MRC2	0.255655	0.0140403	0.185488	112828	7.44304	8.241e-05		>0.05
MRPL15	0.29856	0.0178129	0.0858342	201147	7.05903	0.00019305		>0.05
MRPL23	0.31133	0.0219	-0.00335024	46417	7.83664	3.58e-09		0.0135
MRPS9	0.265414	0.0436032	0.137873	102289	16.5521	1.81401e-13		>0.05
MSN	0.37149	0.00776	0.405281	-32025	20.9999	4.94e-46	yes	0.00661	yes			yes
MSRA	0.45402	0.00212	0.825309	98096	8.73294	1.06e-10		0.00333
MSRB2	0.419595	0.0299612	0.142149	-182838	37.5861	6.46815e-34	yes	>0.05				yes
MSX2	0.429587	0.00634494	1.04701	148049	16.5521	1.81401e-13	yes	>0.05	yes		yes
MTHFR	0.36875	0.00689	0.0661888	15087	28.1822	9.77e-64	yes	0.00478				yes
MTMR11	0.5638	0.0011	0.847912	-2395	7.8214	1.32e-09		0.00038
MTMR12	0.437427	0.00593399	0.359258	119244	66.5958	2.23589e-62	yes	>0.05				yes
MTMR7	0.741374	0.00838078	0.930025	-105052	10.1966	2.13236e-07		>0.05				yes
MYCN	0.941693	0.000173837	2.30896	-300189	9.08008	2.36979e-06		>0.05	yes		yes	yes
MYH9	0.59439	0.00124	0.818538	-80209	9.24614	1.49e-15		0.00207	yes		yes	yes
MYL9	0.34173	0.01186	1.29949	-86564	12.3607	6.88e-21		0.011			yes
MYLIP	0.39272	0.00475	0.12163	76539	6.83357	2.84e-07	yes	0.00614
MYO10	0.42291	0.00237	0.915593	-28768	18.3225	5.68e-48	yes	0.00249	yes
MYO3A	0.745926	0.00670726	0.698556	108608	21.4658	3.22604e-18	yes	>0.05
MYO9B	0.36229	0.00416	0.389673	59824	13.1502	2.28e-26	yes	0.00555
NACC1	0.29123	0.01023	0.228458	24996	21.9596	4.4e-86	yes	0.00452			yes	yes
NAPG	0.34652	0.04236	0.410655	296837	6.61771	8.16e-07		0.0195
NARS	0.18985	0.04436	0.462661	-77059	15.5032	1.26e-29	yes	0.0203	yes
NAV2	0.70583	0.00068	0.599313	76107	6.02872	2.66e-05	yes	0.000501
NBAS	0.637097	0.00164391	0.666877	317465	37.5861	6.46815e-34	yes	>0.05
NCAM1	0.568697	0.000647588	0.710103	145270	13.6648	1.05633e-10	yes	>0.05			yes	yes
NCK2	0.382097	0.00356685	0.56529	285846	9.82787	4.76914e-07		>0.05			yes
NCKAP5	0.34301	0.032	1.31372	-65636	14.1611	2.13e-23	yes	0.018
NCOA1	0.549137	0.00210336	0.620289	211018	99.0352	3.07015e-94	yes	>0.05	yes	yes	yes	yes
NCOA2	0.59664	0.00212	0.438836	-53601	11.4251	2.29e-16	yes	0.00324
NCOA7	0.34629	0.03378	0.174319	76922	8.30779	2.56e-09	yes	0.00396
NDE1	0.50476	0.00096	0.284528	22737	6.43728	1.22e-08	yes	0.000986
NDFIP1	0.23788	0.02697	0.156568	-19401	11.4821	3.23e-18	yes	0.0109			yes
NDRG4	0.36984	0.00602	0.967479	31635	16.0214	3.22e-32	yes	0.00293
NDUFS4	0.37131	0.0103254	-0.0207097	741846	10.1966	2.13236e-07		>0.05			yes
NECAB1	0.28009	0.03657	1.34412	67745	13.348	6.78e-21	yes	0.0187
NEDD4	0.49565	0.01918	0.522198	93746	25.4625	1.29e-51	yes	0.0142	yes
NEDD4L	0.5376	0.00295	0.744178	99185	8.21131	3.31e-12	yes	6.6e-05
NEDD9	0.8699	0.00102	1.73465	25246	12.718	1.48e-22	yes	0.00023	yes		yes	yes
NEURL	0.35976	0.02863	0.732487	-3099	6.2188	1.37e-06		0.00138
NFATC1	0.6687	0.00047	0.902737	-6652	5.70236	1.9e-07	yes	0.000217	yes		yes	yes
NFATC2	0.27896	0.02218	-0.225967	29906	10.6034	7.14e-16	yes	0.00927			yes	yes
NFE2L3	0.269088	0.0429048	-0.537346	-211777	13.279	2.41296e-10	yes	>0.05
NFIA	0.31119	0.01178	-0.0202426	59891	10.3064	2.63e-14	yes	0.0104
NFIB	0.37047	0.01756	0.676745	-6725	7.57918	4.54e-08		0.00126			yes	yes
NFIX	0.38098	0.00456	0.436032	41014	15.8749	9.66e-31	yes	0.00494				yes
NFKB2	0.311734	0.00864676	0.380094	-113866	8.47199	8.93264e-06		>0.05	yes		yes	yes
NFKBIZ	0.54481	0.00164	0.964645	19329	5.46395	0.000193		0.00174				yes
NFU1	0.453177	0.00500446	0.452531	-163874	15.8235	8.86421e-13	yes	>0.05
NICN1	0.27803	0.0152	0.433585	-14838	9.77752	7.75e-19		0.00197
NIPBL	0.30831	0.03039	0.548776	-44225	7.89626	9.81e-10	yes	0.0156
NNT	0.33407	0.00939	0.421507	865	6.97701	4.93e-09		0.000434
NOG	1.01389	0.0063	1.29292	88180	7.0023	8.16e-07	yes	0.00761	yes		yes
NOSTRIN	0.48148	0.0163	0.536767	-71172	7.19459	8.16e-07		0.0122
NPAS2	0.62128	0.00054	0.493321	-28458	17.3309	3.72e-31		0.000601				yes
NPNT	0.32198	0.00757	0.180812	70710	6.81	8.16e-07	yes	0.00847
NR3C1	0.42803	0.0017849	0.515188	-254295	19.5514	2.28781e-16	yes	>0.05			yes	yes
NR3C2	0.356724	0.013406	0.0707845	230816	19.5514	2.28781e-16	yes	>0.05				yes
NREP	0.36304	0.00767	ND	202179	9.05417	4.74e-12	yes	0.00086	yes
NRG1	0.385771	0.00337641	0.899148	-115211	9.5811	8.16319e-07		>0.05	yes		yes	yes
NRIP1	0.481784	0.00500446	0.330472	-228400	32.4472	6.71955e-29		>0.05			yes
NRIP3	0.43952	0.00291	0.521312	14476	10.025	8.09e-14		0.00262
NRM	0.52612	0.00108	0.22574	610	18.347	1.38e-36	yes	0.000445
NRN1	0.469355	0.00495216	0.634977	140101	9.08008	2.36979e-06		>0.05
NRP1	0.32835	0.01735	0.506896	43818	6.66928	1.17e-07	yes	0.0119	yes	yes	yes	yes
NSFL1C	0.47395	0.0048	0.602665	67602	15.2994	5.93e-26	yes	0.00606
NSMAF	0.370332	0.0214916	0.460758	-222545	30.1527	1.1546e-26	yes	>0.05				yes
NT5E	0.244775	0.0399103	0.395572	-470372	9.5811	8.16319e-07	yes	>0.05				yes
NTF3	0.60209	0.00105	0.939465	-40260	6.48331	2.61e-09		0.00155	yes	yes	yes	yes
NTN4	0.75144	0.02332	0.983686	57447	7.99757	1.77e-09		0.0146	yes		yes	yes
NUAK1	0.3655	0.01855	0.496154	-5548	5.92591	1.97e-05	yes	0.00073			yes	yes
NUAK2	0.42532	0.00921	0.544014	27121	12.709	2.86e-19		0.00746	yes			yes
NUBP1	0.38996	0.02624	0.346152	-19801	12.2375	1.07e-18		0.0108			yes
NUMBL	0.31813	0.01688	0.148877	44509	5.21003	0.000157		0.0118	yes			yes
NUP62CL	0.31844	0.02358	-0.0337634	-203	14.8655	6.47e-25		0.00418
OCA2	0.449167	0.0101663	1.11257	404568	5.94877	0.00200604		>0.05
OGFRL1	0.26572	0.03008	0.106838	99470	5.91784	2.45e-05		0.0176
OLFM1	1.87015	2e-05	2.70574	62357	33.2944	5.06e-97	yes	6.2e-06
OLFML2A	0.31747	0.01064	0.732761	58214	5.77141	2.45e-05		0.00998
OPHN1	0.49714	0.01616	0.689459	4842	7.86573	1.92e-09	yes	0.00467
OSBP	0.27787	0.01193	0.371226	41433	9.86437	3.54e-15		0.0096
OSBPL10	0.278861	0.0340798	0.171473	12148	11.915	4.80098e-09		>0.05
OSBPL5	0.41536	0.00196	0.736599	92125	12.7593	6.4e-25	yes	0.00329
OSMR	1.14986	0.00031	1.28116	-38034	14.9917	4.71e-31	yes	0.000329			yes
OTUD7B	0.25569	0.03843	0.131755	963	10.2059	8.09e-14		0.000412				yes
OXR1	0.48316	0.04237	0.203396	-177877	11.4251	2.29e-16		0.00408
PACS1	0.45344	0.00241	0.509452	13042	6.03391	1.2e-10		0.00215
PACSIN2	0.30293	0.00896	0.246411	74912	13.7759	1.59e-28		0.00426			yes
PAG1	0.79688	0.00102	0.849093	22336	6.77617	2.93e-10	yes	0.00111
PAK1	0.32649	0.0187	0.34787	-32966	17.7785	1.04e-36		0.0113	yes		yes	yes
PALLD	0.48413	0.00231	0.594183	-114	17.7785	1.04e-36	yes	0.000138	yes
PALM2-AKAP2	0.27097	0.0264	ND	-8922	18.3642	3.1e-38		0.000539
PAM	0.33411	0.0409	-0.0778411	-4	43.1535	1.8e-104		0.00496
PAMR1	1.10623	0.00017	2.75952	2017	17.5382	2.37e-37	yes	8.73e-05
PAPPA	0.7682	0.00036	1.27318	3188	46.9177	7.9e-139	yes	0.00013
PAPSS1	0.315017	0.0223819	0.275106	415488	8.29743	1.3125e-05		>0.05
PAPSS2	0.40074	0.00645	0.484576	64091	16.7667	3.9e-29	yes	0.0071			yes
PARK2	0.282342	0.0139902	0.413916	-611532	89.517	6.84794e-85	yes	>0.05	yes		yes	yes
PARP11	0.41972	0.02643	0.375929	53088	6.94283	2.13e-07		0.0152
PARP14	0.95678	0.0003	2.69943	79958	4.34998	5.05e-05		0.000404				yes
PARP16	0.3467	0.02017	0.179759	-9558	7.57038	4.8e-09		0.00709				yes
PARVA	0.62954	0.00110809	1.16998	330182	13.0777	3.76106e-10		>0.05	yes			yes
PAX3	0.355335	0.00711011	0.260951	384479	19.5514	2.28781e-16	yes	>0.05		yes	yes	yes
PAX6	0.318823	0.0114339	0.467597	133334	31.5869	4.64612e-28	yes	>0.05			yes
PAX7	0.52903	0.00111	0.717165	-23500	5.71795	5.05e-06		0.00135				yes
PBK	0.83393	0.00174	1.0895	-34909	13.0928	1.29e-23	yes	0.00233	yes		yes	yes
PC	0.31339	0.00898	0.449385	-74288	15.7267	8.1e-32	yes	0.00639
PCBP1	0.28435	0.01345	0.131015	48746	6.17914	6.65e-07	yes	0.0106
PCDH10	0.426693	0.00263168	0.387423	416301	10.9058	4.53754e-08		>0.05	yes
PCDH18	0.57311	0.0009	0.899978	-13147	37.9615	3.38e-88	yes	0.000826				yes
PCDHB1	0.29223	0.04572	#VALUE!	-46821	6.04083	1.31e-05		0.0187
PCGF5	0.374092	0.0384456	0.310296	-252017	9.08008	2.36979e-06	yes	>0.05
PCLO	0.5964	0.00539	0.420795	43161	11.6285	1.54e-19	yes	0.00598
PCNXL2	0.27646	0.01991	0.0922863	53801	7.38212	1.74e-08		0.0115
PCSK5	0.33634	0.00694799	0.28183	474575	107.345	2.07549e-102	yes	>0.05
PCYT1B	0.69127	0.00119	0.977707	152433	23.1353	2.44e-69	yes	0.00201			yes
PDCL3	0.45202	0.02089	0.396953	-182	18.8896	3.04e-35		0.00393			yes
PDE10A	0.42429	0.00206	0.403698	3588	6.58876	6.75e-06		0.00124
PDE1B	0.30638	0.00747	0.28325	16452	6.51406	5.04e-07		0.00325				yes
PDE3A	0.413312	0.0079365	1.30952	-156312	32.6854	3.90193e-29	yes	>0.05
PDE4B	0.44621	0.00297	1.32982	-265881	43.3458	1.6e-106	yes	0.00109				yes
PDE4D	0.43217	0.00229	0.338552	244449	4.30713	0.014897	yes	0.000351			yes	yes
PDE4DIP	0.47457	0.00211	ND	27621	6.35712	2.37e-06	yes	0.00111	yes
PDE5A	0.732203	0.00149449	0.832375	-100459	34.7597	3.72443e-31	yes	>0.05			yes
PDE7A	0.580509	0.0134896	0.411829	-122906	17.4054	2.62833e-14	yes	>0.05
PDGFB	0.48452	0.00595	1.39047	8380	7.86637	3.31e-12		0.00165	yes		yes
PDGFC	0.5236	0.00377	0.327848	39907	6.42542	1.31e-05		0.00471			yes
PDGFRL	0.50584	0.00212	0.223049	98610	4.88707	0.00231		0.00332
PDHA1	0.36267	0.0146937	0.623688	-215904	10.2513	1.89732e-07		>0.05				yes
PDK4	0.26313	0.04457	-0.203046	46223	7.8214	1.32e-09		0.0185			yes
PDLIM1	0.26548	0.02364	0.222448	1858	5.91784	2.45e-05	yes	0.000801
PDLIM3	0.34841	0.01387	-0.078553	30946	9.30982	4.58e-12		0.00936
PDP1	0.71939	0.00036	0.75087	18325	22.1714	7.69e-51	yes	0.000193				yes
PEG10	0.61878	0.00125	ND	-1062	7.57918	4.54e-08	yes	0.000372			yes
PERP	0.23965	0.03757	0.258673	18996	5.47855	0.000226		0.0118
PEX13	0.40299	0.03349	0.400289	-10745	11.0405	6.6e-15	yes	0.00954
PEX2	0.340116	0.0316607	0.283385	-117187	13.7287	9.38361e-11		>0.05			yes
PEX5	0.30665	0.03818	0.0432039	-1296	10.5113	1.98e-16		0.00519
PFDN1	0.22719	0.04114	0.0621648	7449	9.13925	3.68e-13		0.00155				yes
PGM1	0.29424	0.01229	0.0854887	108169	7.86637	3.31e-12		0.0109
PGM2L1	0.60391	0.00174	0.682235	-20272	23.3472	3.66e-46		0.00201
PGPEP1	0.21967	0.0299	0.581101	24634	11.5595	1.27e-25	yes	0.0122
PGR	0.6289	0.00437	4.01185	68012	12.2142	6.88e-21		0.0056	yes		yes	yes
PHACTR2	0.33533	0.00796	0.160777	77590	9.69861	3.71e-13		0.00894
PHF14	0.309588	0.0400229	0.270523	287747	9.08008	2.36979e-06		>0.05
PHF21A	0.32362	0.01867	0.177424	-1771	8.199	3.16e-10		0.00438
PHKA2	0.62401	0.00055	1.25354	45489	10.8964	6.39e-17	yes	0.000851				yes
PHLDB2	1.70437	2e-05	2.1236	5666	31.0668	3.41e-71	yes	0.00154
PHLPP1	0.77823	0.00082	0.844333	-4784	6.7964	2.13e-07	yes	0.000402			yes	yes
PICALM	0.3145	0.02643	0.537141	-739	9.36413	3.32e-12		0.00434			yes
PIK3IP1	0.23063	0.0345	0.633532	-1344	10.8213	2.97e-18	yes	0.00567
PIM1	0.54282	0.00434	0.474291	-8896	4.20356	0.000242		0.00256	yes		yes	yes
PINX1	0.226173	0.041744	ND	-227399	37.5861	6.46815e-34	yes	>0.05
PIWIL4	0.36957	0.01643	0.323196	-3614	29.6929	1.05e-64		0.00427
PJA2	0.31804	0.02364	0.328584	21397	5.70825	8.52e-05		0.0107
PLAC1	0.83104	0.00261	0.644252	-60055	8.65517	3.98e-11		0.00389	yes		yes
PLAUR	0.38185	0.00488	0.657315	-278	11.2327	7.69e-17		0.000931	yes	yes	yes	yes
PLCB1	0.27029	0.0460742	0.0949357	506703	34.144	1.4769e-30	yes	>0.05				yes
PLCB4	0.79865	0.00855	0.664446	24206	9.72497	2.17e-14	yes	0.00261
PLCE1	0.40232	0.0134	0.498215	12811	8.9913	1.14e-11		0.0064			yes
PLCG1	0.61497	0.00069	0.902005	-50460	6.50355	2.13e-07		0.000967	yes		yes	yes
PLCXD2	0.23109	0.02421	ND	7397	18.9245	6.47e-34	yes	0.00521
PLEKHA7	0.32145	0.01024	0.285198	77561	11.0971	4.42e-18		0.0103
PLEKHF2	0.55101	0.02626	0.518066	-19120	11.6957	1.56e-17		0.0103
PLEKHH2	0.36957	0.03843	0.438376	-2433	11.2972	1.02e-17	yes	0.00653
PLK2	0.58936	0.00294998	0.80316	382244	10.9058	4.53754e-08	yes	>0.05				yes
PLS3	0.40334	0.00686	1.36901	21771	17.3091	9.51e-37	yes	0.00327			yes
PLXNA4	0.821182	0.000396236	2.26127	104663	119.284	3.99512e-114		>0.05			yes
PLXND1	0.34058	0.0132206	0.203598	-116938	13.6648	1.05633e-10		>0.05	yes
PMAIP1	0.52958	0.00395	1.24191	-320	5.26051	0.000436	yes	7.49e-05				yes
PMEPA1	0.72124	0.00055	0.529375	-39003	7.22882	4.93e-09	yes	0.000798			yes	yes
PMP22	0.28345	0.01345	0.232669	589750	8.92523	1.06e-10		0.0116	yes		yes	yes
PNMA2	0.5206	0.00495	ND	1766	8.30297	2.41e-10		0.00165
POC1A	0.37974	0.01484	0.094567	64246	5.77141	2.45e-05		0.012
POFUT2	0.419859	0.00249654	0.504259	157359	15.0634	4.74318e-12		>0.05
POLA2	0.28063	0.03504	0.416895	17949	11.3063	8.25e-19		0.012
POLDIP3	0.3328	0.01167	0.349661	-6013	6.61962	2.04e-12		0.0043			yes
POLL	0.296306	0.0129706	0.141117	141105	14.9606	5.93021e-12		>0.05			yes	yes
POLR1A	0.277543	0.0174125	0.268176	115939	25.4237	4.55439e-22	yes	>0.05
PPAP2A	0.26533	0.02045	0.356654	-66338	5.75456	1.97e-05		0.014	yes			yes
PPAPDC2	0.27003	0.02428	0.161422	-106923	13.4713	1.84e-20		0.0158
PPARGC1A	0.27478	0.02834	-0.521785	71763	5.03927	0.000226	yes	0.0167				yes
PPM1B	0.36281	0.00592	0.736299	1559	10.8964	6.39e-17		0.00194				yes
PPP1R13B	0.239253	0.0235984	0.204955	125567	17.3986	2.65387e-14		>0.05			yes	yes
PPP1R15A	0.48678	0.00274	0.526183	767	37.5463	7.7e-105	yes	0.00112			yes	yes
PPP1R18	0.51628	0.00164	ND	-3355	18.347	1.38e-36	yes	0.000828
PPP1R21	0.53563	0.0138655	ND	-96569	7.99793	2.45499e-05		>0.05
PPP1R3B	0.310712	0.0142398	0.746185	-261876	12.268	2.26913e-09		>0.05
PPP2R2B	0.354444	0.00633501	2.51541	388154	12.5229	1.31735e-09		>0.05			yes	yes
PPP2R4	0.28972	0.02565	0.0642826	29048	24.8071	4.87e-59	yes	0.0124				yes
PPP3CA	0.230187	0.0266767	0.262836	-346503	40.4363	1.03925e-36		>0.05	yes			yes
PPP3CC	0.41849	0.0118	0.245705	3014	7.43499	7.59e-08		0.0024	yes			yes
PQLC3	0.583317	0.00259744	0.59923	147918	9.5811	8.16319e-07	yes	>0.05
PREX1	0.259472	0.0224761	0.534034	383276	10.6172	8.26114e-08		>0.05	yes
PRICKLE1	0.71239	0.00031	0.850612	-1533	9.63059	3.6e-13	yes	0.000125
PRICKLE2	0.55669	0.00074	0.701813	-13756	9.11753	1.06e-10	yes	0.000275
PRKCE	0.475763	0.0042953	0.247904	107900	24.0935	8.78921e-21	yes	>0.05	yes		yes	yes
PRR5L	0.42031	0.00539	0.790805	45000	7.8214	1.32e-09	yes	0.00348
PRRG1	0.41538	0.01613	0.189234	74908	19.3091	1.27e-35	yes	0.0127
PRSS23	1.00406	9e-05	1.68951	-9976	11.2666	2.04e-24	yes	2.05e-05
PRUNE2	0.279096	0.0153092	0.432733	-106444	19.5514	2.28781e-16		>0.05
PSG4	0.31249	0.02352	ND	4164	4.55925	0.000108		0.0043
PTGER4	0.44942	0.00596	0.563766	9724	9.11901	1.56e-17	yes	0.00366	yes		yes
PTGFRN	0.25446	0.02667	0.0334043	-31776	7.11706	4.77e-07		0.0131
PTH1R	0.2466	0.0374	1.09037	49934	5.84854	0.000193		0.0177
PTPN1	0.25622	0.02688	0.322731	51152	4.7879	0.00052		0.0146	yes		yes	yes
PTPN18	0.349477	0.00643619	0.000471076	147697	13.6648	1.05633e-10		>0.05
PTPN23	0.25431	0.03757	-0.0456611	13663	8.99764	6.28e-11		0.011	yes			yes
PTPRG	0.36452	0.00704	0.241441	-24107	22.5781	2.23e-44	yes	0.00473	yes		yes	yes
PTPRM	0.617081	0.00296964	0.453072	245794	17.9754	7.41635e-15		>0.05	yes		yes	yes
PTPRU	0.509534	0.00387065	0.0779935	884392	22.6802	2.12824e-19		>0.05	yes		yes
PTTG2	0.24193	0.04812	-0.115639	7590	7.3005	3.84e-08	yes	0.00483
PUM2	0.25641	0.0267541	0.199097	-111225	10.1966	2.13236e-07		>0.05
PVRL1	0.2373	0.02444	0.0101136	-54118	20.4628	4.38e-39	yes	0.0137
PXDC1	0.6713	0.0013	ND	-51746	12.5071	3.07e-22	yes	0.00182
QTRTD1	0.31142	0.01905	-0.501928	-34326	9.93468	2.21e-13	yes	0.0115
RAB1A	0.39107	0.02504	0.414214	-31397	4.71605	9.44e-06		0.0127
RAB27B	1.02633	0.000716462	1.39168	500266	10.9058	4.53754e-08		>0.05
RAB2A	0.38445	0.01167	0.357169	4417	11.6173	2.29e-16		0.00417
RAB3B	0.4413	0.00633	0.234319	16999	7.38688	4.54e-08		0.00476
RAB9A	0.47828	0.00789	0.579142	-24923	13.1217	4.34e-22	yes	0.00543
RAC1	0.30466	0.01001	0.169342	61374	15.2284	1.86e-28	yes	0.00918	yes		yes	yes
RALY	0.27043	0.01475	0.145141	-83823	9.23027	4.74e-12		0.0124
RANBP3L	0.29041	0.03011	1.60918	-415	21.6711	1.69e-46	yes	0.000668
RANGAP1	0.31989	0.00794	0.303221	-2278	10.1486	3.54e-15		0.00297
RAP1GAP	0.31671	0.01718	0.0159169	77558	34.9955	2.28e-92	yes	0.0132	yes		yes
RAPGEF2	0.42517	0.01124	0.527012	-92332	9.43211	3.68e-13		0.0108			yes
RASGEF1B	0.427835	0.0055274	0.54748	-160106	16.2172	3.68265e-13	yes	>0.05
RASSF3	0.30664	0.01961	-0.0567307	-49278	11.8523	7.87e-27		0.0117				yes
RASSF8	0.28077	0.03136	0.310677	38785	17.4856	3.37e-35	yes	0.0128				yes
RASSF9	0.36216	0.01789	0.324012	905	12.5788	2.28e-19	yes	0.00396
RBMS3	0.957593	0.000543112	1.778	103374	10.1966	2.13236e-07		>0.05
RBP1	0.40523	0.01404	1.93599	5510	13.1557	6.78e-21		0.00486				yes
RBPMS	0.612766	0.00177412	0.769954	-104570	7.86595	3.21248e-05	yes	>0.05
RCAN2	0.6428	0.00043	1.0947	53491	8.55354	5.93e-12	yes	0.000206
RCE1	0.30332	0.00816	0.201825	-53758	12.1499	1.97e-21	yes	0.0085
RDH10	0.371263	0.00402872	0.16718	126762	5.94877	0.00200604		>0.05
RDH14	0.231028	0.0438232	ND	42072	27.4615	4.90772e-24	yes	>0.05
REL	0.39969	0.0424059	0.420016	125411	18.0386	6.59964e-15	yes	>0.05			yes	yes
REV1	0.477316	0.00702616	0.401318	-371574	10.8413	5.01222e-08		>0.05				yes
RFFL	0.35672	0.01769	0.255217	4	6.35712	2.37e-06		0.00357			yes
RFX3	0.390472	0.0138809	0.112924	-767404	75.9493	1.45154e-71	yes	>0.05
RGCC	0.500357	0.00633442	ND	105282	12.268	2.26913e-09	yes	>0.05	yes		yes
RGMA	0.361237	0.00450409	0.185012	-354443	12.5229	1.31735e-09	yes	>0.05
RGS6	0.32564	0.00554	1.26874	53675	8.17367	1.77e-09	yes	0.00641
RHEB	0.582782	0.00965889	-0.136999	-216608	15.3029	2.87052e-12		>0.05
RHOB	0.43966	0.00177	0.559909	-67	16.3352	8.43e-34	yes	0.000204	yes		yes	yes
RHOBTB2	0.3841	0.00515	0.697626	-8641	9.39108	8.86e-13		0.00178			yes	yes
RHOBTB3	0.26315	0.02555	0.412399	-18254	13.6229	8.81e-23	yes	0.00458
RHOC	0.26867	0.01918	0.188029	6128	11.006	2.13e-19		0.00594	yes		yes	yes
RHOD	0.80694	0.00126	1.02255	-11359	14.8729	1.18e-27	yes	0.000461	yes		yes
RHOU	0.50277	0.0016	0.573326	95849	6.64998	2.13e-07	yes	0.00262	yes
RIC3	0.37239	0.00872	3.1007	7112	19.7227	1.24e-39	yes	0.00427
RIMS1	0.33516	0.00499	0.761058	-376747	9.30982	4.58e-12		0.00633
RIN3	0.320067	0.00913762	0.159242	-105385	27.0236	1.28763e-23		>0.05
RIOK3	0.29821	0.04911	0.176973	35241	14.5133	6.47e-25	yes	0.0176
RIPK2	0.31734	0.0329035	0.053452	-775597	21.0889	7.38278e-18	yes	>0.05				yes
RNF19A	0.703652	0.00340675	0.854657	-239800	7.05903	0.00019305		>0.05
ROCK1	0.553826	0.0366105	0.731085	-107212	22.5957	2.50467e-19		>0.05	yes			yes
ROCK2	0.29695	0.04342	0.594163	-30199	5.66784	6.22e-09	yes	0.0129	yes			yes
ROR1	0.42971	0.00177	0.285266	-42634	7.86637	3.31e-12	yes	0.00267	yes		yes	yes
RPS6KA2	0.67285	0.00082	1.05366	36250	11.9803	3.6e-17	yes	0.000963			yes	yes
RPS6KA3	0.46117	0.0346186	1.17505	-247723	13.3665	1.98303e-10		>0.05	yes		yes	yes
RTN2	0.21737	0.03233	0.09876	3703	8.92167	2.78e-12		0.00184
RUNX1	0.39486	0.00441	1.02926	-78762	7.55712	3.17e-12	yes	0.0035			yes	yes
RUNX1T1	0.3798	0.01725	0.0857971	52740	13.7326	6.78e-21		0.00891			yes	yes
RUNX2	0.57064	0.00088	0.680638	-85447	9.11753	1.06e-10	yes	0.000276	yes		yes
RXRA	0.366257	0.00335592	0.310119	225478	98.8506	4.60119e-94	yes	>0.05			yes	yes
RYBP	0.46114	0.00363	0.523121	-36385	7.08926	1.74e-08	yes	0.00443			yes	yes
S1PR1	0.51104	0.00153	0.921873	8651	12.5	1.06e-20	yes	0.00071	yes		yes	yes
SAT1	0.25029	0.04042	0.644714	10230	6.27159	6.11e-11	yes	0.000783			yes	yes
SBF2	0.41902	0.03324	0.318764	30073	8.06647	2.52e-09	yes	0.0108
SCARA5	0.25692	0.03327	1.17564	-23636	6.23312	1.31e-05	yes	0.0127
SCFD2	0.26866	0.04217	-0.220507	44564	16.8093	6.72e-29	yes	0.0175
SCYL1	0.45912	0.00258	0.45462	-26109	6.7964	2.13e-07		0.00194
SDC2	0.32555	0.00615	0.290922	29251	33.5388	2.73e-76		0.00411	yes		yes	yes
SDC3	0.30506	0.02355	-0.0943233	52127	9.80235	9.25e-20	yes	0.0144	yes
SDK1	0.494146	0.00175901	ND	103307	11.3449	1.73656e-08		>0.05
SDK2	0.202255	0.037186	-0.262659	-126623	141.363	8.818e-136		>0.05
SEL1L3	0.2946	0.03031	-0.160691	49171	7.52854	1.32e-09		0.016
SEMA3A	0.86612	0.00144	0.478804	70519	31.5427	3.98e-83	yes	0.00237	yes			yes
SEMA3C	0.72061	0.00133	0.973904	35724	11.9214	1.54e-19	yes	0.00124
SEMA4F	0.6441	0.00096	0.752675	86704	7.62362	7.59e-08		0.00155
SEMA4G	0.44145	0.00396	0.313071	-81782	12.1891	2.5e-19		0.00406
SEMA5B	0.28297	0.01735	0.926972	52837	6.85597	3.37e-07		0.00402
SEMA6A	0.433393	0.00206345	0.0485934	-171985	16.5521	1.81401e-13		>0.05			yes	yes
SEMA6D	0.428086	0.00620623	0.428228	-194558	22.6498	2.27578e-19	yes	>0.05
SEPP1	0.60746	0.00717	ND	-180	6.50355	2.13e-07		0.00225
SEPSECS	0.47626	0.03004	0.47177	72020	4.82379	6.75e-05		0.017
SERP2	0.26124	0.02318	1.21064	-72750	10.9913	3.98e-16	yes	0.0151
SERPINE2	0.692	0.00083	0.560196	-92462	8.92523	1.06e-10		0.00135			yes
SERTAD2	0.51116	0.00396	0.510311	-74124	6.61771	8.16e-07		0.00561			yes
SESTD1	0.534156	0.00197115	0.23556	206155	18.7993	1.20837e-15		>0.05
SETBP1	0.80358	0.00046	1.36421	-88058	9.50211	4.58e-12		0.000765			yes
SF3A2	0.30276	0.01374	0.363171	-50656	13.7759	1.59e-28	yes	0.0102			yes
SGCE	0.48184	0.00572	0.28314	901	7.57918	4.54e-08	yes	0.00125
SGK1	0.35207	0.007	0.815548	-4291	6.06426	2.37e-06	yes	0.00311	yes		yes	yes
SGMS1	0.344604	0.0436487	0.254144	152855	9.08008	2.36979e-06		>0.05			yes	yes
SGSM3	0.338976	0.00667549	0.581797	128650	28.4555	5.2295e-25	yes	>0.05
SH3BP4	0.53055	0.00336	0.271636	29640	24.4029	1.65e-52	yes	0.00366	yes		yes
SH3GL2	0.30519	0.00619	0.529915	22427	19.8839	1.92e-40	yes	0.00452
SH3PXD2B	0.452663	0.00314065	0.0562793	111381	8.21782	1.49173e-05		>0.05	yes
SH3RF1	0.276226	0.0140756	0.328819	-286400	25.8371	1.86127e-22	yes	>0.05				yes
SH3RF2	0.22993	0.02399	0.167666	9904	10.1339	1.31e-26	yes	0.00784
SHROOM1	0.27826	0.03637	0.455791	-28296	6.94283	2.13e-07		0.0138
SHROOM3	0.3311	0.02243	0.0410124	-35	11.1892	3.23e-18	yes	0.00383
SIK2	0.23618	0.03916	0.0104165	74602	18.2178	3.1e-38		0.0193
SIM2	0.22115	0.0254355	-0.00281169	136375	33.9242	2.38078e-30	yes	>0.05	yes		yes	yes
SIN3B	0.44988	0.00209	0.332814	-3523	9.54036	4.17e-14		0.00124				yes
SIPA1L2	0.43495	0.00268	0.419263	-23424	6.49771	3.15e-08	yes	0.00219
SIX3	0.558515	0.0112309	0.375505	-397218	10.9058	4.53754e-08		>0.05			yes
SKAP2	0.31422	0.013055	0.407026	-167251	12.5229	1.31735e-09	yes	>0.05
SLC13A4	0.42369	0.00295	0.22648	11316	6.59231	3.82e-07		0.00241
SLC15A1	0.219869	0.034502	0.949925	170424	14.2664	2.79344e-11		>0.05
SLC1A2	1.11496	0.00053	2.21403	75	6.61771	8.16e-07	yes	0.000205
SLC1A4	1.14211	0.00015974	1.18435	-209814	20.1225	6.39131e-17		>0.05
SLC22A15	0.37121	0.01897	0.643428	25336	10.2713	1.81e-13		0.0103
SLC22A23	0.46035	0.00249	0.285689	-32962	4.72617	6.75e-05		0.00248
SLC22A5	0.2496	0.03214	0.189453	45489	9.47497	2.33e-23	yes	0.0161
SLC25A24	0.3797	0.0264	0.329194	75204	8.26275	4.64e-10		0.0152
SLC27A3	0.25867	0.0311	0.483957	7993	6.71656	4.31e-09		0.00821
SLC29A4	0.74664	0.00032	0.719579	-24329	5.01903	1.02e-05		0.000328
SLC2A10	0.517471	0.00121374	1.09592	105663	11.3449	1.73656e-08		>0.05
SLC2A14	0.41625	0.00249	2.25185	20881	11.8832	3.17e-21		0.000741
SLC2A3	1.2094	0.00084	3.15957	491	5.85559	1.23e-05		0.000132
SLC35C1	0.48131	0.00344	0.304032	-49478	6.16957	4.39e-06		0.00463
SLC37A1	0.423649	0.00197682	0.730458	130540	14.9606	5.93021e-12		>0.05
SLC40A1	0.55396	0.00754	0.360773	-18537	8.34835	2.27e-09		0.00498
SLC4A3	0.27499	0.01637	1.07274	61610	19.268	1.16e-37		0.0119
SLC7A11	0.609117	0.00875857	0.241998	188491	16.5521	1.81401e-13	yes	>0.05			yes	yes
SLC8A1	0.4021	0.00293	0.193705	97659	17.6831	9.33e-33	yes	0.00458			yes
SLCO2A1	0.61652	0.00084	0.290816	80448	12.3865	7.38e-18	yes	0.00132
SLCO4A1	0.37057	0.00384	0.15335	9801	17.5531	8.93e-40		0.00277
SLCO5A1	0.30995	0.03813	0.806967	-36798	6.81	8.16e-07	yes	0.0164
SLIT3	0.78578	0.00037	1.44269	82106	5.27166	0.000193		0.000514			yes
SMAD2	0.35007	0.00773	0.520877	37057	9.58248	4.74e-12		0.00705			yes	yes
SMAD3	0.45075	0.00163	0.139189	8466	5.96976	5.05e-06	yes	0.000293	yes		yes	yes
SMAD4	0.39188	0.01427	0.40173	-21042	10.079	1.81e-13		0.00823	yes	yes	yes	yes
SMAD6	0.38344	0.00587	0.895512	46102	15.5337	9.66e-29	yes	0.00566			yes	yes
SMAD7	0.62516	0.00239	1.14735	-9975	10.4924	2.63e-14	yes	0.000872	yes		yes	yes
SMARCA4	0.20745	0.03369	0.11025	20706	7.5144	1.91e-09		0.00624			yes	yes
SMARCD3	0.39086	0.00614	0.360927	-779	5.01903	1.02e-05		0.00215			yes	yes
SMCHD1	0.50544	0.03702	0.605313	2382	7.89268	2.52e-09		0.00644
SMG9	0.39518	0.00442	ND	-10293	11.8049	1.84e-20	yes	0.00241
SMOX	0.51607	0.00289	0.897694	77214	6.45739	6.65e-07		0.00444			yes	yes
SMPD1	0.70015	0.00169	1.44928	-57070	16.3142	3.22e-32	yes	0.00267	yes			yes
SMPX	0.27921	0.0488	0.931104	-40881	13.1214	8.36e-32	yes	0.0153
SNAI2	0.66018	0.00041	0.884518	-427	7.77147	4.54e-08		0.000181	yes	yes	yes	yes
SNAP25	0.29003	0.00867	1.65224	95591	14.4107	2.02e-26	yes	0.00963
SNX10	0.37457	0.00776	0.139293	80692	5.65624	0.000193	yes	0.00416
SNX12	0.22209	0.04099	0.0575975	-13578	6.81944	1.17e-07		0.00942
SNX13	0.450687	0.0107278	0.441681	260317	5.94877	0.00200604		>0.05
SNX19	0.256057	0.0390857	0.283272	133684	8.29743	1.3125e-05		>0.05
SNX24	0.56641	0.0048	0.359029	62037	7.96376	2.27e-09		0.00598
SOCS2	0.31942	0.01024	0.644463	53545	6.76866	3.57e-06		0.00962				yes
SOCS5	0.24015	0.03214	0.321035	-55906	9.13925	3.68e-13		0.0169
SOCS6	0.93558	0.00089	0.989293	92935	6.23312	1.31e-05	yes	0.00147
SOX11	0.269935	0.0484779	3.63794	-171901	9.5811	8.16319e-07		>0.05			yes
SOX17	0.29488	0.02238	1.34407	-75461	8.54064	1.06e-10		0.0149			yes
SOX6	0.56667	0.00135	0.8626	45590	6.94283	2.13e-07	yes	0.00206
SOX9	0.280412	0.0325162	0.2656	218088	20.5554	2.39629e-17		>0.05	yes		yes	yes
SP8	0.28676	0.00969908	0.465476	-289414	74.8297	1.83679e-70	yes	>0.05
SPAG17	0.416832	0.00330798	1.46098	-465225	11.3449	1.73656e-08	yes	>0.05
SPARC	0.67645	0.00042	1.17814	-5582	10.6035	6.39e-17	yes	0.000196	yes		yes	yes
SPATA18	0.386112	0.00994716	0.429378	567850	10.9058	4.53754e-08		>0.05
SPATA24	0.27759	0.01124	0.1509	-13336	7.0023	8.16e-07		0.00603
SPATS2L	0.24764	0.02202	0.335699	99181	12.7309	1.51e-30	yes	0.0152
SPDYA	0.2246	0.03484	0.421671	25149	18.5106	9.12e-40	yes	0.0125			yes	yes
SPEF2	0.498157	0.0238449	0.697514	101223	14.6609	1.14472e-11		>0.05
SPRED2	0.4763	0.00177	0.0880802	54577	8.75543	1.98e-10	yes	0.000564
SPRY2	0.55101	0.00231	0.191803	-19152	8.73294	1.06e-10	yes	0.00223	yes		yes	yes
SPSB1	0.32274	0.00752	0.532867	-39594	10.0206	2.65e-14		0.00744
SPSB4	0.29612	0.01897	-0.00751523	-98785	22.0012	1.33e-42	yes	0.0141
SPTBN1	0.40799	0.00317	0.759882	15365	14.4107	2.02e-26	yes	0.00278
SRBD1	0.457041	0.0138655	0.39607	368803	16.4471	2.20953e-13		>0.05
SRC	0.27381	0.02169	0.10053	-26517	6.15476	8.93e-06		0.011	yes		yes	yes
SRGAP1	0.26899	0.04634	-0.0979282	73417	6.75784	1.56e-06		0.0196
SRP14	0.44155	0.02062	-0.236516	-53354	13.2392	1.29e-23	yes	0.0124
ST3GAL5	0.706636	0.00216253	0.771245	-101202	25.4237	4.55439e-22	yes	>0.05	yes
ST5	0.4195	0.00487	-0.0733808	81973	5.76832	1.48e-05		0.00625
STAMBP	0.24796	0.02291	0.217742	41284	8.17367	1.77e-09	yes	0.0128			yes
STARD13	0.32518	0.01745	0.15547	159314	27.3854	3.72e-57	yes	0.0127	yes		yes
STARD4	0.50154	0.0067	0.60901	-36677	11.1674	3.98e-16	yes	0.00555
STAU1	0.20138	0.04786	0.336661	6131	5.22244	0.000412		0.00887			yes
STAU2	0.40156	0.01633	0.501865	-87546	4.82713	3.63e-08		0.013
STEAP1B	0.46173	0.03408	ND	-48236	29.6166	8.04e-67	yes	0.0162
STEAP3	0.2449	0.03037	-0.157622	17028	10.2059	8.09e-14	yes	0.0109			yes
STIM1	0.60089	0.00331	0.62847	4025	8.82616	1.99e-16		0.00183			yes	yes
STIM2	0.248852	0.0492269	0.134013	-106929	8.29743	1.3125e-05		>0.05				yes
STK11	0.29429	0.00812	0.362954	1894	18.7731	1.58e-70	yes	0.00291	yes		yes	yes
STRN	0.371633	0.0144616	0.510565	234470	15.0935	4.57731e-12		>0.05			yes
STRN4	0.38251	0.00784	0.0483868	-24612	13.3857	1.29e-23	yes	0.00624
STUB1	0.22247	0.02784	0.0943596	29723	6.60351	3.34e-09		0.0132			yes	yes
STX11	0.426622	0.00647784	0.934989	115715	13.7287	9.38361e-11		>0.05
STX4	0.24885	0.0306	0.271093	-184	9.49511	9.54e-16		0.00473	yes		yes
STXBP5	0.40558	0.00684	0.417717	4055	6.04083	1.31e-05		0.00301
SULF1	0.980021	0.000173837	1.5844	187583	17.1335	4.84473e-14	yes	>0.05	yes		yes	yes
SULF2	0.356897	0.00541243	0.191594	-205778	7.99793	2.45499e-05	yes	>0.05				yes
SULT1A1	0.527452	0.00186565	1.21073	-70032	35.2253	1.28496e-31	yes	>0.05
SUN1	0.36062	0.00622	0.370924	-617	13.7435	1.68e-23	yes	0.000855
SUN2	0.29198	0.01327	0.367779	-30143	7.23569	1.74e-08		0.00903
SUPT7L	0.27158	0.03155	0.267917	-52033	36.7811	2.1e-90	yes	0.0165
SVIL	0.42496	0.00329	0.550439	-69	6.38569	2.61e-09	yes	9.61e-05				yes
SWAP70	0.43449	0.00622	0.511854	-50822	28.057	2.97e-97	yes	0.00664
SYCP2	0.61984	0.02141	0.940534	6557	6.81	8.16e-07		0.00594
SYNE1	0.54189	0.00246	0.933853	1193	14.3091	2.85e-24	yes	0.000593
SYTL5	0.58297	0.00288	0.778145	27061	10.1928	6.78e-21	yes	0.00225
TACC1	0.56066	0.00086	0.695102	6016	14.3372	2.13e-23	yes	0.000596
TACR1	0.230417	0.0487296	infinity	120103	9.5811	8.16319e-07	yes	>0.05	yes			yes
TAPT1	0.35253	0.02122	0.387672	85575	6.23312	1.31e-05		0.0148
TAX1BP1	0.42331	0.00783	0.54863	68731	11.6173	2.29e-16		0.00853
TBC1D1	0.42331	0.00439	0.468523	41060	10.2059	8.09e-14	yes	0.00444
TBC1D10A	0.47542	0.00301	0.60791	14712	8.11426	9.38e-11		0.00273
TBC1D19	0.46693	0.01824	0.510114	-10320	28.5392	6.59e-61		0.00679
TBC1D5	0.61543	0.00675	0.489354	12171	7.38688	4.54e-08		0.00406
TBX3	0.26649	0.02365	0.385997	-136	7.98425	3.64e-11	yes	0.00214	yes		yes	yes
TCEANC	0.73324	0.00184	0.532554	11010	13.1217	4.34e-22	yes	0.00154
TCF25	0.48207	0.00146	0.426859	-30609	5.8976	1.9e-07		0.00194
TCF4	0.43676	0.00495	0.427532	-132515	14.694	4.91e-24		0.00184			yes	yes
TCF7L1	0.58707	0.00079	0.892327	46302	6.75784	1.56e-06		0.00113				yes
TCF7L2	0.21794	0.02422	-0.143959	17140	11.0754	7.69e-17	yes	0.00927			yes
TCTA	0.25646	0.02056	0.247232	4	11.0428	3.23e-18		0.00178
TEAD1	0.34516	0.01396	0.538562	32945	7.84863	3.76e-10	yes	0.00963
TES	0.49939	0.00161	1.02468	7916	14.694	4.91e-24	yes	0.000708			yes
TET2	0.31625	0.01311	0.241604	-85276	5.65624	0.000193		0.0114
TFAP2A	0.53645	0.00123	0.679138	-96416	22.3269	1.96e-45	yes	0.00208	yes		yes	yes
TFAP2C	0.88152	0.00073	0.919969	-62461	8.33807	2.34e-15	yes	0.000987	yes		yes	yes
TFCP2L1	0.221607	0.0263499	-0.0183525	-311178	15.9597	6.49606e-13		>0.05
TGFB2	0.491278	0.00340156	0.628583	113902	90.3466	1.04383e-85	yes	>0.05	yes	yes	yes	yes
TGFBR2	0.60263	0.00173	0.30479	49041	7.57918	4.54e-08		0.00273	yes		yes	yes
TGIF1	0.25851	0.01358	0.663603	-42304	13.0928	1.29e-23	yes	0.00202
TGM2	0.41833	0.0028	1.87509	38031	15.2892	2.76e-29	yes	0.00335	yes	yes	yes	yes
TGOLN2	0.284837	0.0171587	0.198784	148262	9.26497	1.56113e-06		>0.05
THBS1	0.782172	0.000490983	1.8323	-176076	88.8108	3.41311e-84	yes	>0.05	yes		yes	yes
THNSL1	0.35547	0.04358	0.219862	66165	31.3963	2.31e-81	yes	0.0197
THSD4	0.367059	0.00313427	0.67583	155371	36.4009	9.33018e-33	yes	>0.05
TIA1	0.37994	0.00773285	0.697716	112442	9.67497	6.65197e-07	yes	>0.05
TIAM1	0.282294	0.0154275	0.205195	203941	9.08008	2.36979e-06		>0.05	yes		yes	yes
TIMP3	0.474893	0.00193612	0.0931237	215394	10.9058	4.53754e-08	yes	>0.05	yes		yes	yes
TINAGL1	0.34739	0.0239	1.66916	7746	19.1891	3.15e-37	yes	0.00489
TLE1	0.43209	0.0025	ND	2740	6.94283	2.13e-07	yes	0.000967
TLE3	0.23229	0.02111	-0.0621341	-18	13.0918	8.42e-21	yes	0.00388
TLE4	0.31981	0.02506	0.291639	-37	10.1246	6.08e-17	yes	0.00391			yes
TLN1	0.36906	0.01201	0.281248	4037	28.7314	6.59e-61	yes	0.00415	yes
TM2D2	0.58342	0.03826	0.359048	10916	10.4636	1.81e-13		0.0075
TM4SF1	0.34528	0.03457	2.40713	10649	12.5788	2.28e-19	yes	0.00528
TMCC1	0.26882	0.03974	-0.043333	-8365	9.54652	8.86e-13		0.0074
TMEM100	0.4229	0.00567	0.0445617	54088	8.34977	1.77e-09		0.0066
TMEM126A	0.42646	0.03479	0.0723786	-4439	10.0178	1.21e-15		0.00719
TMEM178A	0.363247	0.0351616	ND	-23375	28.6912	3.05169e-25	yes	>0.05
TMEM18	0.337633	0.0139525	0.353591	109508	13.6648	1.05633e-10		>0.05
TMEM185A	0.22584	0.03491	0.0855037	-47447	6.35712	2.37e-06		0.0167
TMEM45A	0.43883	0.03089	0.123223	4409	8.51306	5e-10		0.00677
TMEM53	0.372629	0.00774537	0.180668	-56863	15.2428	3.25642e-12		>0.05
TMEM55A	0.61991	0.0038	0.621784	97973	9.69441	4.58e-12	yes	0.00555
TMEM9	0.24901	0.03898	-0.347172	-16160	12.0479	5.74e-19		0.0119
TMEM9B	0.35464	0.04688	0.514751	-25131	10.025	8.09e-14		0.0153
TMX4	0.48727	0.00166	0.377751	-183	10.9094	2.4e-17		0.000746
TNC	1.29905	6e-05	1.8368	12970	22.3858	2.23e-44		1.98e-05	yes		yes	yes
TNFAIP3	0.302152	0.00955812	0.554042	169660	10.8461	4.99218e-08		>0.05			yes	yes
TNFRSF21	0.40155	0.00564	0.33772	-98180	5.47076	0.000342	yes	0.00711			yes	yes
TNKS	0.931181	0.000469243	1.02144	-143342	12.268	2.26913e-09		>0.05			yes
TNS1	0.37103	0.00411328	0.258832	582931	12.5229	1.31735e-09		>0.05	yes
TNS3	0.66397	0.00094	0.457329	93041	13.4488	1.73e-22	yes	0.00149	yes
TOM1L2	0.39272	0.00371	0.470446	13854	12.015	4.57e-18	yes	0.00337
TPCN2	0.221682	0.0338072	0.342987	117832	51.5718	1.25303e-47	yes	>0.05
TPGS2	0.354743	0.00702481	ND	317102	29.1052	1.22512e-25	yes	>0.05
TPM1	0.253687	0.0273258	0.585966	-101753	27.4615	4.90772e-24		>0.05	yes		yes
TRAF6	0.2577	0.01428	0.442367	828	14.1859	1.64e-22	yes	0.000382			yes	yes
TRAK1	0.24352	0.02667	-0.0292315	-18770	14.2928	1.22e-35	yes	0.0099
TRAPPC2	1.09671	0.03155	0.170099	-94	14.3095	1.86e-22	yes	0.00415
TRIM2	0.31465	0.01374	0.361467	-44403	8.26068	9.38e-11		0.00518
TRIM44	0.34171	0.00676	0.041957	20288	7.01389	5.74e-08	yes	0.00536
TRIM62	0.25557	0.02729	0.536806	-62215	7.6812	3.58e-09		0.016
TRIO	0.49686	0.00156	0.400706	3700	9.2433	1.42e-14	yes	1.37e-05	yes		yes
TRPC3	0.54826	0.00591	1.11382	-65712	7.38688	4.54e-08		0.00705			yes
TRPC6	0.215257	0.0326744	0.0880695	154781	17.4005	2.65387e-14		>0.05	yes		yes
TSC22D1	0.27197	0.0334634	0.0251854	-144000	21.0203	8.40756e-18		>0.05
TSC22D3	0.45159	0.00315	-0.195026	38852	6.02746	4.39e-06		0.00112	yes		yes	yes
TSN	0.280447	0.0230014	0.209225	214923	7.81054	3.64066e-05		>0.05
TSPAN18	0.37165	0.01011	0.0916469	-64109	7.83664	3.58e-09		0.00991
TSPAN9	0.51485	0.00256	0.527621	20015	5.8976	1.9e-07		0.0156
TTC28	0.38708	0.00338	ND	241232	15.169	4.04e-25	yes	0.00505
TTC30A	0.43838	0.04591	0.27755	46541	7.77147	4.54e-08		0.0187
TTC30B	0.49536	0.02016	-0.00711023	-19629	7.77147	4.54e-08		0.00951
TTLL7	0.346638	0.0312788	0.364232	487630	13.6648	1.05633e-10	yes	>0.05
TUBA1A	0.51846	0.00348	0.51035	1658	8.93543	7.3e-12		0.00128				yes
TUBB2A	0.49033	0.00904	0.703888	-8356	6.11454	1.97e-05		0.00461			yes
TUSC3	0.57234	0.00074	0.632917	-2081	5.62498	2.45e-05		0.000384
TXNIP	0.37996	0.00481	0.141851	16961	9.41187	1.23e-18	yes	0.00251			yes
TXNL1	0.73544	0.00105005	0.985621	-468753	88.5725	5.76222e-84	yes	>0.05			yes
UBASH3B	0.52876	0.00079	0.474158	-12845	7.84863	3.76e-10		0.000655
UBE2H	0.290653	0.0144616	0.182024	213293	12.5229	1.31735e-09		>0.05
UBTD2	0.22318	0.03083	0.205911	-59351	6.33615	1.49e-05		0.0168
UGP2	0.49408	0.01188	0.554535	-13948	10.75	6.39e-17	yes	0.00614
UNC93B1	0.67517	0.00145116	ND	119733	12.3815	1.77011e-09		>0.05
USE1	0.38405	0.00433	0.50756	-79740	13.1502	2.28e-26	yes	0.00588
USP11	0.20115	0.034502	0.118863	129297	10.3435	1.54078e-07		>0.05				yes
USP2	0.2751	0.02266	-0.0491328	20324	24.956	2.15e-51	yes	0.005				yes
USP20	0.267117	0.0211022	0.295763	128789	9.32594	1.36612e-06	yes	>0.05
USP34	0.28004	0.04332	0.543493	43208	10.0504	3.87e-15		0.0179
USP47	0.43545	0.0487734	0.431547	-140168	27.0236	1.28763e-23		>0.05			yes	yes
UTRN	0.57337	0.00235	0.830254	-25495	8.26068	9.38e-11		0.00281
VAC14	0.253693	0.0202535	-0.100362	109053	10.9058	4.53754e-08		>0.05
VAPA	0.29724	0.0231672	0.190205	101396	9.5811	8.16319e-07		>0.05				yes
VAT1L	1.05585	0.00031	4.0365	-8074	17.8099	1.28e-31	yes	0.000196
VAV3	0.413608	0.0214136	0.170806	-153512	9.19246	1.83959e-06		>0.05	yes		yes	yes
VCAN	0.51989	0.002	0.249539	38095	5.77141	2.45e-05	yes	0.00285	yes		yes
VCL	0.3545	0.00802	0.424832	10259	22.0407	1.21e-52	yes	0.000311	yes
VEGFA	0.35119	0.00591	0.105895	28885	8.92475	1.51e-11		0.00561	yes	yes	yes	yes
VGLL3	0.44889	0.0497	0.685505	2642	8.26068	9.38e-11	yes	0.0022
VIM	0.22929	0.0315729	0.604572	120568	19.5514	2.28781e-16		>0.05	yes
VLDLR	1.29868	0.00022	1.48276	-18833	17.7785	1.04e-36	yes	0.000174
VPS13B	0.507751	0.0113125	0.448572	101522	24.2329	6.77517e-21		>0.05
WASF2	0.29474	0.02535	-0.0347495	-35391	6.06426	2.37e-06		0.0133
WDPCP	0.51589	0.00336	ND	-2422	20.0783	2.41e-37		0.00165
WDR35	0.35915	0.03179	-0.0585435	78085	9.30982	4.58e-12		0.0178
WDR62	0.19459	0.04285	0.379748	15784	6.66739	3.24e-07		0.0122
WEE1	0.32775	0.01122	0.611607	1943	39.3323	7.03e-96	yes	0.000436			yes	yes
WFS1	0.42045	0.03302	0.475438	3478	11.3435	3.98e-16		0.00659				yes
WIPI1	0.57222	0.00084	0.919178	76162	7.71889	2.52e-09		0.00137
WIPI2	0.24957	0.03214	0.150991	68397	5.01903	1.02e-05		0.016
WWP1	0.33785	0.00641	0.492471	-37240	10.079	1.81e-13	yes	0.00555
XBP1	0.39517	0.00347	0.0882461	673	6.738	4.16e-07		0.00072			yes	yes
XKR6	0.68329	0.0210127	0.676318	134090	37.5861	6.46815e-34	yes	>0.05
XRCC4	0.399425	0.0361413	0.237207	187875	22.6498	2.27578e-19		>0.05				yes
YAP1	0.35666	0.00693	0.735954	10203	6.67362	2.09e-06	yes	0.00135	yes		yes	yes
YPEL1	0.532522	0.00152674	0.791106	-101530	24.6544	2.60489e-21	yes	>0.05
YY2	0.44591	0.0021	ND	71092	13.8699	2.55e-25		0.00276
ZADH2	0.259803	0.0162357	0.458417	347997	80.7713	2.73124e-76		>0.05
ZBTB10	0.371563	0.00395433	0.596124	-118657	29.0782	1.2745e-25	yes	>0.05
ZBTB16	0.40181	0.01644	0.648611	-16295	8.50245	1.18e-10	yes	0.00339	yes		yes	yes
ZBTB2	0.33093	0.0152	-0.132621	96851	7.54235	5.01e-08		0.0126
ZBTB20	0.3557	0.02209	0.0105712	-123435	8.14283	2.65e-14	yes	0.00425			yes
ZC3H6	0.9881	0.00061	0.722773	26727	7.77147	4.54e-08	yes	0.000757
ZC3H7B	0.38902	0.00444293	0.371918	-13032	18.3117	3.5368e-15		>0.05
ZCCHC14	0.33392	0.02179	0.189663	33917	8.34835	2.27e-09		0.0123
ZCCHC2	0.65911	0.00288	0.795449	2930	6.58093	2.61e-09	yes	0.00155
ZDHHC13	0.34791	0.02691	0.345317	4702	7.98776	3.76e-10		0.00644
ZDHHC20	0.32872	0.0212007	0.339051	224634	24.2329	6.77517e-21		>0.05
ZEB1	0.24726	0.025884	0.286389	420707	14.5382	1.51151e-11		>0.05	yes	yes	yes	yes
ZEB2	0.31616	0.01342	0.248389	-33262	5.01903	1.02e-05		0.00774	yes	yes	yes
ZFAND2A	0.37944	0.00564	0.501042	-50289	24.7671	6.38e-60	yes	0.00648
ZFAND3	0.34601	0.00751	0.250666	77979	6.81	8.16e-07	yes	0.00847
ZFP36L1	0.259957	0.049118	-0.0615166	244844	9.5811	8.16319e-07	yes	>0.05
ZFP36L2	0.31997	0.0144	0.253362	8046	7.70951	3.76e-10	yes	0.0024			yes
ZFP64	0.20604	0.03172	-0.115308	-38720	22.7146	8.39e-47	yes	0.0153
ZFPM2	0.221133	0.0425382	0.0887001	180683	12.3815	1.77011e-09	yes	>0.05
ZFX	0.31193	0.02876	0.443722	-1449	5.78398	5.29e-07	yes	0.000429
ZMIZ1	0.34903	0.00991	0.262816	33268	4.14046	0.00231	yes	0.00832			yes
ZNF148	0.28826	0.03363	0.0324777	39954	6.23312	1.31e-05	yes	0.0159			yes	yes
ZNF236	0.747078	0.000503707	0.776244	-295650	7.99793	2.45499e-05		>0.05
ZNF277	0.32869	0.04099	0.100784	83743	8.87807	9.65e-11	yes	0.0181
ZNF32	0.388403	0.0493393	0.345817	-160745	34.1251	1.51147e-30	yes	>0.05
ZNF362	0.54041	0.00198	0.194354	-12288	7.6812	3.58e-09		0.00171
ZNF365	0.24089	0.0224	0.804972	10146	10.8304	1.47e-14		0.00767
ZNF395	0.40208	0.00498	0.226264	-13727	7.08926	1.74e-08	yes	0.00293
ZNF407	0.585462	0.001944	0.82312	175861	35.8572	3.18273e-32		>0.05
ZNF438	0.509518	0.0167484	0.545805	380432	32.0365	1.6618e-28	yes	>0.05
ZNF516	0.38051	0.00348	0.344434	1616	8.15606	2.27e-09		0.00046
ZNF521	0.387193	0.0157489	-0.122605	-298591	17.4972	2.1686e-14	yes	>0.05
ZNF532	1.44876	5e-05	ND	-57106	19.1197	5.33e-46	yes	6.04e-05
ZNF557	0.7284	0.00844	0.225367	90232	11.2708	3.49e-19	yes	0.00942
ZNF622	0.37072	0.01748	0.153566	-1658	9.70473	9.25e-20	yes	0.00421				yes
ZNF689	0.32512	0.00546	0.0364773	-23970	9.25532	2.33e-23	yes	0.00457
ZNF706	0.60815	0.00696	0.262192	49962	7.05942	4.99e-08	yes	0.00748
ZNF737	1.02438	0.00342565	ND	272326	17.1335	4.84473e-14		>0.05
ZNF81	0.285512	0.0353152	0.199004	-123950	11.5556	1.07577e-08		>0.05
ZNF85	0.60019	0.02264	0.911013	-107	17.0261	9.63e-48	yes	0.00407				yes
ZNF850	0.51847	0.00751	ND	-24597	13.4136	2.78e-25	yes	0.00627
ZNFX1	0.41532	0.02111	0.262548	-66947	30.0257	2.85e-84	yes	0.014
