# Supplementary material for: MEF2B mutations in non-Hodgkin lymphoma dysregulate cell migration by decreasing MEF2B target gene activation
Source: Nat Commun. 2015 Aug 6;6:7953. doi: 10.1038/ncomms8953 (PMC4918335; doi:10.1038/ncomms8953)
Supplement: Supplementary Data 7 — IPA cellular function annotation groups enriched in the 1,141 candidate direct target genes. [file ncomms8953-s8.xlsx]

## Sheet: Sheet1
Supplementary Data 7: IPA cellular function annotation groups with absolute activation z-scores of at least 2 and B-H adjusted right-tailed Fisher exact test p-values less than 0.05 for the 1,141 candidate direct target genes. Positive z-scores indicate MEF2B activity promotes the function and negative z-scores indicate MEF2B activity opposes the function. In blue are annotation groups related to…
Category	Functions Annotation	p-value	Activation z-score	# of genes
Cell Death and Survival	cell survival	2.7e-06	7.306	94
Cell Death and Survival	cell viability	9.74e-07	7.279	92
Cell Death and Survival	cell viability of tumor cell lines	1.71e-07	6.937	80
Cellular Movement	migration of cells	5.07e-18	5.584	140
Cellular Movement	cell movement	3.38e-19	5.445	155
Cellular Movement	migration of tumor cell lines	8.97e-12	4.271	85
Cellular Movement	cell movement of tumor cell lines	6.14e-15	4.047	104
Cellular Movement	invasion of tumor cell lines	3.56e-12	3.941	80
Cellular Movement	invasion of cells	1.29e-15	3.93	94
Cellular Movement	cell movement of brain cancer cell lines	0.00539	3.813	15
Gene Expression	transactivation of RNA	0.000243	3.553	43
Gene Expression	transactivation	6.99e-05	3.533	46
Cellular Movement	chemotaxis of cells	0.00219	3.518	33
Cellular Movement	chemotaxis	0.00249	3.518	34
Cell Death and Survival	cell viability of cervical cancer cell lines	0.00424	3.422	24
Cellular Movement	migration of brain cancer cell lines	0.0202	3.42	12
Cellular Assembly and Organization	microtubule dynamics	1.38e-05	3.317	54
Cellular Growth and Proliferation	proliferation of cells	2.89e-16	3.201	247
Cell Morphology	tubulation of cells	0.0012	3.182	16
Cellular Movement	invasion of breast cancer cell lines	4.18e-06	3.14	31
Cellular Movement	cell movement of prostate cancer cell lines	0.00109	3.083	16
Cellular Movement	cell movement of tumor cells	9.7e-06	3.059	15
Cellular Assembly and Organization	organization of cytoskeleton	1.41e-07	2.98	73
Cellular Assembly and Organization	organization of cytoplasm	3.68e-07	2.98	79
Cellular Assembly and Organization	formation of filaments	2.1e-07	2.979	34
Cell Morphology	formation of cellular protrusions	5.71e-06	2.971	40
Cellular Movement	cell movement of cancer cells	0.000717	2.937	11
Cellular Movement	migration of prostate cancer cell lines	0.00182	2.933	14
Cell Morphology	shape change of tumor cell lines	3.4e-05	2.832	20
Amino Acid Metabolism	phosphorylation of L-amino acid	0.00291	2.828	17
Amino Acid Metabolism	phosphorylation of L-tyrosine	0.00498	2.828	15
Cell Signaling	protein kinase cascade	0.000708	2.799	30
Cellular Function and Maintenance	cellular homeostasis	6.18e-05	2.783	68
Cellular Movement	migration of leukemia cell lines	6.09e-05	2.759	15
Cell-To-Cell Signaling and Interaction	binding of cells	0.0192	2.677	29
Cellular Developmen	proliferation of tumor cell lines	1.15e-14	2.669	157
Cellular Assembly and Organization	formation of actin filaments	4.05e-08	2.661	30
Carbohydrate Metabolism	quantity of carbohydrate	0.00783	2.607	14
Cell Death and Survival	cell viability of melanoma cell lines	0.00803	2.599	8
Cell-To-Cell Signaling and Interaction	adhesion of connective tissue cells	3.15e-05	2.592	13
Cellular Development	proliferation of cancer cells	0.000193	2.586	22
Cell Death and Survival	apoptosis of epithelial cell lines	0.0256	2.585	18
Cellular Development	epithelial-mesenchymal transition	0.00447	2.556	16
Cellular Assembly and Organization	development of cytoplasm	1.2e-08	2.49	39
Cellular Movement	migration of breast cancer cell lines	8.66e-10	2.42	39
Cellular Function and Maintenance	engulfment of cells	0.011	2.372	21
Cellular Assembly and Organization	formation of actin stress fibers	1.09e-08	2.348	26
Cellular Assembly and Organization	formation of cytoskeleton	5.8e-09	2.314	35
Cell-To-Cell Signaling and Interaction	adhesion of colon cancer cell lines	0.00012	2.254	11
Cell Death and Survival	cell death of kidney cells	0.0214	2.248	25
Cell-To-Cell Signaling and Interaction	formation of adherens junctions	2.62e-05	2.236	7
Cell Morphology	cell spreading	1.35e-05	2.232	23
Cell Signaling	synthesis of nitric oxide	0.0132	2.23	12
Post-Translational Modification	phosphorylation of protein	0.00493	2.227	41
Cellular Development	epithelial-mesenchymal transition of tumor cell lines	0.00303	2.218	13
Gene Expression	expression of RNA	3.95e-11	2.207	153
Carbohydrate Metabolism	concentration of phosphatidic acid	0.00441	2.2	9
Cell Morphology	electrical resistance of cells	0.0131	2.2	5
Cell-To-Cell Signaling and Interaction	adhesion of tumor cell lines	9.7e-06	2.198	34
Cell Morphology	formation of filopodia	0.000559	2.186	12
Gene Expression	activation of DNA endogenous promoter	2.23e-06	2.175	79
Cellular Movement	invasion of melanoma cell lines	0.00144	2.172	12
Cellular Movement	cell movement of breast cancer cell lines	1.03e-10	2.146	44
Cell Signaling	I-kappaB kinase/NF-kappaB cascade	0.0244	2.138	14
Cellular Movement	transmigration of cells	0.00133	2.133	13
Gene Expression	transcription	1.12e-10	2.132	141
Cellular Movement	cell movement of melanoma cell lines	0.000107	2.12	16
Lipid Metabolism	concentration of phospholipid	0.00254	2.102	11
Cell Death and Survival	cell death of kidney cell lines	0.0278	2.093	24
Cellular Movement	cell movement of leukemia cell lines	0.000109	2.075	20
Cell Death and Survival	cell death of epithelial cell lines	0.013	2.068	24
Cell-To-Cell Signaling and Interaction	signal transduction	0.000194	2	81
Cell Death and Survival	apoptosis of ovarian cancer cell lines	0.00699	-2.074	13
Cell Death and Survival	cell death of ovarian cancer cell lines	0.0184	-2.289	14
Cell Death and Survival	necrosis of vascular endothelial cells	0.00824	-2.745	11
Cell Death and Survival	apoptosis of endothelial cells	0.0102	-2.92	13
Cell Death and Survival	cell death of endothelial cells	0.00783	-3.069	14
