# Supplementary material for: MEF2B mutations in non-Hodgkin lymphoma dysregulate cell migration by decreasing MEF2B target gene activation
Source: Nat Commun. 2015 Aug 6;6:7953. doi: 10.1038/ncomms8953 (PMC4918335; doi:10.1038/ncomms8953)
Supplement: Supplementary Data 8 — Genes differentially expressed in microarray data for K4E versus WT MEF2B-V5 HEK293A cells. [file ncomms8953-s9.xlsx]

## Sheet: Sheet1
Supplementary Data 8: Genes differentially expressed K4E versus WT MEF2B-V5 HEK293A cells (B-H adjusted eBayes p-values <0.05). Positive log2 fold change indicates expression was higher in the mutant than WT. Data was produced using expression microarrays.
Gene Symbol	RNA accession number	log2 fold change	p-value	adjusted p-value	adjusted p-value <0.05 in RNA-seq data for K4E vs WT
ULK2	NM_014683	1.91973	1.15078e-08	9.5828e-05	yes
CA2	ENST00000285379	2.11778	1.62191e-08	9.5828e-05	yes
GSTM4	NM_000850	1.7597	9.08026e-09	9.5828e-05	yes
INA	NM_032727	-1.6775	2.5949e-08	0.000114987	yes
VAMP8	NM_003761	1.84704	1.15814e-07	0.000410562	yes
CGA	NM_001252383	0.893791	2.67766e-07	0.000791026
ERVMER34-1	ENST00000443173	1.16174	5.20715e-07	0.00131852
CYB561	NM_001915	1.00168	6.29415e-07	0.00139455	yes
CHRDL1	NM_145234	1.08256	9.20504e-07	0.00167621	yes
TGFB1	NM_000660	-0.810796	9.45676e-07	0.00167621
EPHA7	NM_004440	1.43162	1.41133e-06	0.00227417
ACE2	NM_021804	0.840917	1.82473e-06	0.00248795	yes
ID1	NM_181353	0.73929	1.7203e-06	0.00248795
ABCA8	NM_007168	0.876905	3.40925e-06	0.00355464	yes
GHR	NM_001242400	1.0122	3.11778e-06	0.00355464	yes
HAND1	NM_004821	0.703937	2.98035e-06	0.00355464
TRIM22	NM_006074	0.626263	3.31764e-06	0.00355464
PCDHB14	NM_018934	-1.03653	4.05375e-06	0.00399182
ZMAT5	NM_019103	-0.593588	4.35529e-06	0.00406303
OLFM1	NM_014279	-1.01751	5.39814e-06	0.00436798	yes
RASGRF2	NM_006909	0.964851	5.67205e-06	0.00436798	yes
MN1	NM_002430	-0.668606	6.25682e-06	0.00436798
TTC28	NM_001145418	-0.615887	7.14648e-06	0.00436798
CCBE1	NM_133459	-0.713375	5.58614e-06	0.00436798
ISYNA1	NM_016368	-0.55384	5.90376e-06	0.00436798
PARP14	ENST00000474629	-0.852453	6.59809e-06	0.00436798
SLC7A8	NM_012244	0.60059	6.94324e-06	0.00436798
PTPN6	ENST00000456013	0.550875	7.127e-06	0.00436798
MT1H	NM_005951	0.746338	6.87966e-06	0.00436798
IFI16	NM_005531	1.12368	8.20937e-06	0.0046966	yes
IGSF21	NM_032880	0.602327	9.00899e-06	0.0046966	yes
GABRA3	ENST00000370314	1.47159	8.69042e-06	0.0046966	yes
SLC6A9	NM_201649	-0.619425	8.25653e-06	0.0046966
DDIT4	NM_019058	-0.671816	8.8259e-06	0.0046966
LAMB2	NM_002292	-0.533471	9.98123e-06	0.00484594
C5orf4	ENST00000326080	-0.680298	9.93484e-06	0.00484594
CNDP2	NM_018235	-0.647813	1.01156e-05	0.00484594
TKTL1	NM_012253	0.529595	1.09192e-05	0.00509325	yes
GPX3	NM_002084	0.607367	1.1727e-05	0.00532979	yes
NUPR1	ENST00000324873	-0.776405	1.55977e-05	0.00658259	yes
ARMCX1	NM_016608	-0.547769	1.55879e-05	0.00658259
EMP3	NM_001425	-0.539263	1.50783e-05	0.00658259
AMPH	NM_001635	-0.793367	1.62311e-05	0.0066906
ALDH1A2	ENST00000249750	1.40915	1.68355e-05	0.00678201	yes
SLC16A9	NM_194298	-0.637722	1.75499e-05	0.00691273	yes
AP1B1	NM_001127	-0.483003	2.03945e-05	0.00785852
CPS1	NM_001122633	-0.878856	2.09776e-05	0.00791123
ITGA8	ENST00000378076	0.7367	2.85595e-05	0.00813592	yes
MFAP5	NM_003480	0.816517	2.75608e-05	0.00813592	yes
NLRP11	NM_145007	-0.743061	2.5392e-05	0.00813592	yes
CUL7	NM_001168370	-0.458641	2.431e-05	0.00813592
DERL3	ENST00000476077	-0.448316	2.87809e-05	0.00813592
RNF43	NM_017763	0.556044	2.74444e-05	0.00813592
NRBP2	NM_178564	-0.43088	2.67747e-05	0.00813592
CPSF1	NM_013291	-0.454833	2.9559e-05	0.00813592
IQGAP3	NM_178229	-0.488449	2.3596e-05	0.00813592
ABL1	NM_007313	-0.509353	2.805e-05	0.00813592
PRKCH	NM_006255	0.608168	2.53862e-05	0.00813592
ZADH2	ENST00000322342	-0.46574	2.39385e-05	0.00813592
NIPSNAP1	NM_003634	-0.454303	2.83703e-05	0.00813592
SGK1	NM_001143676	0.536717	2.26587e-05	0.00813592
SERPINA6	NM_001756	0.671236	2.32039e-05	0.00813592
HOXD10	ENST00000249501	-0.473397	2.98355e-05	0.00813592
CYP7B1	NM_004820	-0.653324	2.81744e-05	0.00813592
XBP1	NM_005080	-0.514377	2.89361e-05	0.00813592
ERMAP	NM_001017922	-0.465931	3.06995e-05	0.0081742
APOLD1	NM_001130415	-0.620063	3.08982e-05	0.0081742
LGR6	ENST00000367278	-0.52351	3.20043e-05	0.00834231
TCF4	NM_001083962	-0.69431	3.41277e-05	0.00876685	yes
SMTN	ENST00000404496	-0.450106	3.47635e-05	0.0088026
NPNT	NM_001184690	-0.430807	3.55748e-05	0.00888116
MPZL2	NM_144765	0.928439	3.74568e-05	0.00909482	yes
TTYH3	NM_025250	-0.45896	3.72511e-05	0.00909482
INPP5K	NM_001135642	0.441863	3.80944e-05	0.00910962
FAM65B	NM_014722	0.486475	3.85456e-05	0.00910962
MAGED2	NM_014599	-0.493787	3.96466e-05	0.00912664
ATP8A2	ENST00000381655	0.455427	3.96475e-05	0.00912664
ZC3H6	ENST00000409871	-0.895884	4.12071e-05	0.00924553
THOC5	ENST00000490103	-0.64534	4.07973e-05	0.00924553
PPP1R3C	NM_005398	0.598245	4.29667e-05	0.00930999	yes
ATP2B4	NM_001001396	-0.481193	4.23741e-05	0.00930999
ZNF16	NM_006958	-0.632386	4.30702e-05	0.00930999
UNC5C	ENST00000453304	0.732349	4.48052e-05	0.00956835
SLCO2A1	NM_005630	-0.506039	4.64671e-05	0.00980512
FOLR1	NM_016724	0.551296	4.7458e-05	0.00989638
STS	ENST00000217961	0.587495	4.84707e-05	0.00999004
CAV1	NM_001172895	-0.46344	4.95318e-05	0.0100914
OLFML1	ENST00000530135	1.07822	5.14236e-05	0.0102414	yes
PITPNA	ENST00000313486	0.487977	5.132e-05	0.0102414
SERTM1	NM_203451	0.453542	5.57249e-05	0.0109747
IER3	NM_003897	-0.655333	5.67502e-05	0.0110538
TNFAIP8L1	NM_001167942	-0.434214	6.26256e-05	0.0111004
TCEA2	NM_198723	-0.489463	6.06334e-05	0.0111004
CPA4	ENST00000222482	-0.739938	6.23027e-05	0.0111004
RECQL4	NM_004260	-0.419107	6.141e-05	0.0111004
SMG9	NM_019108	-0.451473	6.02772e-05	0.0111004
LGALS3BP	NM_005567	0.390203	6.22546e-05	0.0111004
MMP12	ENST00000532855	1.38778	5.80803e-05	0.0111004
FAM120C	NM_017848	-0.605714	6.20154e-05	0.0111004
GALNT3	2585129	-0.697194	6.10879e-05	0.0111004
COL2A1	NM_001844	0.47171	6.48319e-05	0.0112661	yes
MMP13	NM_002427	0.642023	6.47375e-05	0.0112661
CNN2	NM_004368	-0.509593	6.62875e-05	0.0113091
ZNF250	NM_021061	-0.682981	6.63554e-05	0.0113091
GPAA1	ENST00000355091	-0.49053	6.72456e-05	0.0113517
DGAT2	NM_032564	-0.407967	6.84541e-05	0.0114467
ADAMTS5	NM_007038	-0.770133	7.22202e-05	0.0115499
LRP2	NM_004525	0.563435	7.33702e-05	0.0115499
RNMTL1	NM_018146	0.434858	7.05487e-05	0.0115499
HMG20B	NM_006339	-0.41907	7.31073e-05	0.0115499
	TCONS_l2_00018181-XLOC_l2_009313	-0.378951	7.54284e-05	0.0115499
UGT3A2	NM_174914	0.390427	7.49331e-05	0.0115499
BMP1	ENST00000520970	-0.390612	7.20761e-05	0.0115499
TMEFF2	ENST00000272771	0.51228	7.62391e-05	0.0115499
ENO2	NM_001975	-0.445001	7.6186e-05	0.0115499
AFF2	NM_002025	0.516309	7.61148e-05	0.0115499
JUND	NM_005354	-0.41855	7.30546e-05	0.0115499
C6orf57	NM_145267	-0.653852	7.85325e-05	0.0117965
ETV4	NM_001986	0.5388	8.41097e-05	0.0120372
SMARCD3	ENST00000392811	-0.444314	8.48888e-05	0.0120372
CARD18	AY358231	0.516305	8.31284e-05	0.0120372
LRRC14	NM_014665	-0.527991	8.35971e-05	0.0120372
KRT222	NM_152349	0.674584	8.36525e-05	0.0120372
H1F0	NM_005318	-0.438027	8.20858e-05	0.0120372
PPP1R18	NM_133471	-0.387764	8.44282e-05	0.0120372
FAM111B	NM_198947	-0.57813	8.80999e-05	0.0123934
SYT11	NM_152280	-0.593884	8.92899e-05	0.0124619
QRFPR	NM_198179	-0.544055	9.0482e-05	0.0124995
ZNF7	NM_003416	-0.438896	9.09697e-05	0.0124995
TLCD1	NM_138463	0.40492	9.35299e-05	0.0127524
SMCR8	NM_144775	0.477099	9.55951e-05	0.0128838
TSHZ1	NM_005786	-0.39889	9.59468e-05	0.0128838
INTS1	ENST00000468115	-0.409387	9.86784e-05	0.0131509
SHARPIN	NM_030974	-0.416507	0.000100044	0.0132334
EYA1	NM_172060	-0.559661	0.000101244	0.013293
GAS6	NM_000820	-0.437536	0.000102417	0.0133481
COL5A1	NM_000093	-0.408709	0.000105037	0.0134449
PCDHB15	NM_018935	-0.832655	0.000105323	0.0134449
COX10	NM_001303	0.404948	0.000106194	0.0134449
GSTO2	NM_183239	0.421207	0.000105818	0.0134449
MAPK4	NM_002747	-0.532178	0.000110374	0.0135383
DPH1	ENST00000263083	0.454885	0.00011075	0.0135383
PCDH10	NM_032961	-0.40959	0.000109056	0.0135383
RBM24	NM_153020	0.405834	0.000110731	0.0135383
MRPL10	NR_037575	0.440625	0.000110317	0.0135383
PCDHB18	NR_001281	-0.546292	0.000113721	0.0136196
CNIH3	NM_152495	-0.525283	0.000112566	0.0136196
CD44	NM_000610	-0.421789	0.000113167	0.0136196
PARD6G-AS1	NR_028339	-0.529125	0.000116232	0.0138269
ANK1	NM_020476	-0.388505	0.000119568	0.0141289
DOC2B	NM_003585	0.438111	0.000120626	0.0141595
STARD3	NM_006804	0.43371	0.000122065	0.0142342
FLJ20464	CR456348	-0.642853	0.000124553	0.0144294
ZNF467	ENST00000302017	-0.372484	0.000127315	0.0144658	yes
MAN2B1	NM_000528	-0.345127	0.000126716	0.0144658
HSD17B10	NM_004493	-0.364947	0.000127076	0.0144658
ATP13A1	NM_020410	-0.343963	0.000130272	0.0147074
RNF32	ENST00000405335	-0.493597	0.000131119	0.0147094
BARX2	ENST00000281437	0.410869	0.000133486	0.0148807
TCF25	NM_014972	-0.37182	0.000135463	0.0150067
CLSTN2	NM_022131	-0.425626	0.000137974	0.0150963
DHPS	NM_001206974	-0.393183	0.00013737	0.0150963
C16orf58	ENST00000327237	-0.379477	0.000139276	0.0151452
ABCA2	NM_001606	-0.37612	0.00014049	0.015184
MRC2	NM_006039	-0.352238	0.000143017	0.0152709
SLIT2	ENST00000504154	0.462217	0.000142246	0.0152709
PRAF2	ENST00000376390	-0.33701	0.000145535	0.0154468
TIMM22	NM_013337	0.370017	0.000149506	0.0154586
VEGFB	NM_003377	-0.379817	0.000149763	0.0154586
	D86974	0.419117	0.000152272	0.0154586
GGA2	NM_015044	0.3557	0.000153496	0.0154586
ELAC1	NM_018696	-0.656899	0.00014843	0.0154586
THBS3	NM_007112	-0.341125	0.000151679	0.0154586
LDLR	NM_000527	-0.343103	0.000152852	0.0154586
STXBP2	NM_006949	0.346898	0.000147459	0.0154586
SEC14L2	NM_012429	-0.466786	0.000150226	0.0154586
FREM2	NM_207361	0.564461	0.000164557	0.016479
RNASE1	NM_198232	0.49465	0.000167278	0.0166573
TXNIP	ENST00000369317	-0.37924	0.000169646	0.0167054
ABCG1	NM_207627	-0.44218	0.000169001	0.0167054
H6PD	NM_004285	-0.536763	0.000171165	0.0167618
PCK2	ENST00000216780	-0.422289	0.00017211	0.0167618
CYP4X1	NM_178033	-0.427764	0.00017554	0.0168851
KREMEN1	NM_032045	-0.345543	0.000176234	0.0168851
PCDHB19P	NR_001282	-0.719735	0.000175836	0.0168851
RAC2	NM_002872	0.46033	0.000183769	0.01723	yes
MOB3A	NM_130807	-0.376987	0.000186638	0.01723
MAP2	ENST00000360351	-0.591368	0.000182408	0.01723
ZNF362	NM_152493	-0.408168	0.000183474	0.01723
NARF	NM_001038618	0.37011	0.000186517	0.01723
DNAJB6	ENST00000262177	-0.431123	0.000186338	0.01723
IRF8	ENST00000268638	0.341231	0.000182184	0.01723
KANK2	NM_001136191	-0.358861	0.000189905	0.0172839
MTSS1	NM_014751	0.367884	0.000190147	0.0172839
HOXB6	ENST00000484302	0.430637	0.000188855	0.0172839
SCARA3	NM_016240	-0.476603	0.000200156	0.0179065
SDK1	NM_001079653	-0.342707	0.00019912	0.0179065
SCO1	NM_004589	0.465237	0.00020141	0.0179065
CARM1	NM_199141	-0.33636	0.000202048	0.0179065
MKNK2	NM_199054	-0.37299	0.000201886	0.0179065
ETV5	NM_004454	0.652842	0.000206556	0.0179529
VPS28	NM_016208	-0.39584	0.000206383	0.0179529
PRRC2B	NM_013318	-0.323803	0.000205365	0.0179529
TSTA3	NM_003313	-0.41841	0.000206623	0.0179529
REPIN1	NM_013400	-0.394127	0.000210267	0.0180921
CHPF2	NM_019015	-0.33972	0.00021001	0.0180921
CYBRD1	NM_024843	-0.689975	0.000213042	0.0181547
LMCD1	ENST00000157600	0.332418	0.000212123	0.0181547
CCM2	NM_031443	-0.379427	0.000215377	0.0181567
TIGD5	NM_032862	-0.316196	0.000215647	0.0181567
MSX2	ENST00000239243	0.468147	0.00021614	0.0181567
PCDHB7	NM_018940	-0.351879	0.000226353	0.0182874	yes
CRK	ENST00000300574	0.40645	0.000220247	0.0182874
	AF269286	0.440955	0.000222644	0.0182874
SOCS6	NM_004232	-0.577094	0.000226516	0.0182874
BMP2	ENST00000378827	0.393402	0.000226981	0.0182874
ZNF236	NM_007345	-0.444235	0.000221915	0.0182874
ZNF623	ENST00000532796	-0.476313	0.000223186	0.0182874
NCS1	NM_014286	-0.344487	0.000226059	0.0182874
FAM49A	ENST00000406434	0.649909	0.000222461	0.0182874
GCNT2	NM_145649	0.565943	0.000228637	0.0183375
HDAC6	NM_006044	-0.314746	0.000232229	0.0184586
NF2	NM_000268	-0.451307	0.000231211	0.0184586
UCK1	NM_001261451	-0.318827	0.000235358	0.0186237
RAPGEF5	NM_012294	-0.481739	0.00023858	0.0187948
MEX3C	NM_016626	-0.393857	0.000242085	0.0189726
CXXC1	NM_001101654	-0.306893	0.000242977	0.0189726
PQLC1	NM_025078	-0.424426	0.000246349	0.0189849
UBXN6	NM_025241	-0.362421	0.000245531	0.0189849
SLC25A23	NM_024103	-0.32262	0.000245182	0.0189849
SPPL2B	NM_001077238	-0.37735	0.00024951	0.0191453
DPY19L2P2	ENST00000435536	-0.56778	0.000251399	0.0192071
PGS1	NM_024419	0.331034	0.000253421	0.0192785
AGAP3	NM_031946	-0.33402	0.00025562	0.0193627
SLC12A4	NM_005072	-0.336273	0.000259428	0.0195335
SPTLC3	NM_018327	0.694785	0.00026008	0.0195335
RPSAP58	NR_003662	-1.06435	0.000264968	0.01954
CTIF	NM_001142397	-0.314318	0.000265678	0.01954
DNAJC7	NM_001144766	0.34299	0.000265649	0.01954
ALKBH5	NM_017758	0.307153	0.000261485	0.01954
UHRF1	NM_001048201	-0.31785	0.000263477	0.01954
SULT1C4	NM_006588	0.838243	0.000271482	0.0198843
AKAP1	NM_003488	0.348577	0.000278789	0.0203355
MED31	NM_016060	0.341073	0.000281087	0.0204099
DPY19L2P2	BC068601	-0.424191	0.000282111	0.0204099
ARHGEF10	NM_014629	-0.364532	0.000284766	0.0205182
BCAM	NM_001013257	-0.349034	0.000287646	0.0206418
ZMAT1	NR_046008	-0.395204	0.000289198	0.0206695
WDR78	NM_024763	-0.35331	0.000290855	0.0207044
PRKCB	NM_002738	0.344452	0.000307071	0.0214257	yes
PRKG2	ENST00000395578	0.346355	0.000313553	0.0214257	yes
RFX6	NM_173560	0.65318	0.000307308	0.0214257	yes
TRIOBP	NM_001039141	-0.35492	0.000315493	0.0214257
CYTH3	ENST00000350796	-0.376604	0.000312917	0.0214257
RHEB	NM_005614	-0.606906	0.000308287	0.0214257
RBP7	NM_052960	-0.324232	0.000314952	0.0214257
SDC3	ENST00000339394	-0.335663	0.000313304	0.0214257
DAGLB	ENST00000425398	-0.357492	0.00031101	0.0214257
C8orf33	ENST00000331434	-0.371347	0.000307365	0.0214257
GTF3C4	ENST00000372146	-0.37112	0.000309071	0.0214257
ULK3	NM_001099436	-0.305466	0.000306955	0.0214257
CHAC1	ENST00000446533	-0.408336	0.000319992	0.021595
PSMA7	ENST00000370873	0.311087	0.00032164	0.021595
PAN2	ENST00000425394	-0.332286	0.000320926	0.021595
CBS	NM_000071	-0.318914	0.0003243	0.0216914
FBXO4	ENST00000281623	-0.459412	0.00032595	0.0217198
KIAA0040	NM_001162893	0.391608	0.000327688	0.0217538
SOX18	NM_018419	0.409067	0.000335722	0.0218118	yes
C15orf38-AP3S2	NM_001199058	-0.332963	0.00033102	0.0218118
ERCC2	ENST00000391945	-0.295647	0.000335908	0.0218118
	AK000815	0.384398	0.000335945	0.0218118
NLK	ENST00000407008	0.35516	0.000335662	0.0218118
HSPG2	ENST00000374695	-0.382512	0.000331913	0.0218118
MYO1C	ENST00000359786	0.313073	0.000339826	0.0219033
RERG	ENST00000536465	0.54914	0.00033868	0.0219033
ADAP1	NM_006869	-0.382377	0.000341449	0.0219282
SPRY4	NM_030964	0.618796	0.000356687	0.0220313
SEPT3	NM_019106	-0.392025	0.000356043	0.0220313
GPR124	NM_032777	-0.349287	0.000346054	0.0220313
C8orf40	ENST00000417410	-0.418278	0.000356728	0.0220313
TEX15	ENST00000256246	-0.58832	0.000354487	0.0220313
HOXA6	ENST00000521478	-0.355446	0.000356032	0.0220313
C5	NM_001735	-0.608085	0.000349868	0.0220313
PHGDH	NM_006623	-0.35815	0.000355448	0.0220313
EPHA5	NM_004439	-0.448527	0.000344881	0.0220313
TONSL	NM_013432	-0.296134	0.000352672	0.0220313
ZNF767	NR_027788	-0.419545	0.000355524	0.0220313
RTN4RL1	ENST00000331238	0.559869	0.000358124	0.0220408
INPP5E	ENST00000371712	-0.329692	0.000359397	0.0220426
PRR16	ENST00000379551	0.472574	0.000360852	0.0220555	yes
HIST1H2BJ	NM_021058	0.58846	0.000367914	0.0221385
RAB11B	NM_004218	-0.328807	0.000367423	0.0221385
POLR3E	NM_018119	0.371793	0.000368455	0.0221385
RNF216	NM_207111	-0.360563	0.000365682	0.0221385
JUN	ENST00000371222	-0.33874	0.000366255	0.0221385
SPAG11B	NM_016512	1.08282	0.000373052	0.0222876
FBXW8	NM_153348	-0.355051	0.000374399	0.0222876
HOXD11	ENST00000249504	-0.312927	0.000374708	0.0222876
ARHGEF2	ENST00000313667	-0.340698	0.000379416	0.0224922
TMEM63A	NM_014698	-0.313377	0.000380829	0.0225007
SELM	ENST00000402395	-0.331387	0.000384446	0.0225646
LMNA	NM_170707	-0.32027	0.000389682	0.0225646
CDCA7L	NM_001127370	-0.475813	0.000390823	0.0225646
CDKN1A	NM_001220778	-0.375857	0.000390284	0.0225646
HTR1D	NM_000864	-0.385523	0.000390317	0.0225646
HMOX1	ENST00000216117	0.408853	0.000387829	0.0225646
ARHGDIB	ENST00000228945	0.45349	0.000389072	0.0225646
SHPK		0.363946	0.000393392	0.0225888
GPSM1	NM_001200003	-0.428843	0.00039379	0.0225888
SYDE1	ENST00000342784	-0.323721	0.000398599	0.0227909
GPRC5B	ENST00000300571	0.301423	0.000404349	0.0229714
SCUBE1	NM_173050	0.302935	0.000403642	0.0229714
COG7	NM_153603	0.296437	0.000407886	0.0230983
MAP6	NM_207577	-0.370092	0.000427058	0.02342
TAF7L	NM_001168474	-0.627543	0.000432556	0.02342
CTSB	NM_147780	-0.306947	0.000419419	0.02342
ELMO1	ENST00000310758	0.310087	0.000422581	0.02342
GUCY1B3	NM_000857	0.420461	0.000443955	0.02342
SMAD2	ENST00000262160	-0.524121	0.000436039	0.02342
LAMA1	NM_005559	0.368992	0.000430423	0.02342
NFIC	NM_001245002	-0.363867	0.000423491	0.02342
NTF3	NM_001102654	-0.367479	0.000425705	0.02342
RASGEF1A	ENST00000395809	0.292143	0.000437612	0.02342
MSRA	NM_012331	-0.349141	0.00041948	0.02342
FGF12	NM_021032	-0.402671	0.000435857	0.02342
C6orf183	AK094715	0.337867	0.000435027	0.02342
PXDC1	ENST00000380283	-0.368257	0.000427143	0.02342
ANKRD40	NM_052855	0.34259	0.000440099	0.02342
FASTK	NM_006712	-0.375248	0.00041745	0.02342
IL10RA	NR_026691	0.319773	0.000436414	0.02342
FUNDC2P2	NR_003663	-0.368943	0.000421608	0.02342
ZNF425	NM_001001661	-0.386634	0.000439292	0.02342
CA12	ENST00000178638	0.34449	0.00041515	0.02342
AMBN	NM_016519	0.35744	0.00044265	0.02342
MBNL3	NM_018388	-0.396366	0.000431911	0.02342
AHDC1	NM_001029882	-0.330378	0.00044237	0.02342
BNC2	NM_017637	-0.478879	0.000447463	0.0234654
UPK1B	ENST00000264234	0.51305	0.000447027	0.0234654
VCAN	NM_004385	-0.399967	0.000449147	0.0234842
NAPRT1	ENST00000449291	-0.286358	0.000459962	0.0239789
CD97	NM_078481	-0.31372	0.000462271	0.0240286
WDR7	ENST00000254442	-0.477327	0.000470461	0.0242026
WDR60	NM_018051	-0.392166	0.000470589	0.0242026
C1RL	NM_016546	-0.37142	0.00047108	0.0242026
SLC16A13	NM_201566	0.30675	0.000469162	0.0242026
THNSL2	ENST00000324166	-0.307832	0.000475424	0.0243552	yes
SLC43A2	NM_152346	0.322536	0.000478885	0.0244618
U2AF1L4	NM_001040425	-0.290736	0.000482955	0.0245988
IFI30	NM_006332	0.333773	0.000488009	0.0246438
PMEPA1	NM_020182	-0.382295	0.00048799	0.0246438
SLC8A1	NM_021097	-0.358112	0.000486537	0.0246438
PIEZO2	3798829	-0.392473	0.000489577	0.0246527
KANSL1L	ENST00000281772	-0.650834	0.000492174	0.0247132
SPAG8	NM_172312	0.391122	0.000494328	0.0247513
FGF5	NM_004464	0.552087	0.000498754	0.0249026	yes
PIK3IP1	NM_052880	-0.307278	0.000501197	0.0249226
C10orf82	BC021737	0.367015	0.000501966	0.0249226
ZNF532	ENST00000336078	-0.366633	0.000504327	0.0249698
GNA12	NM_007353	-0.379967	0.000512331	0.0252082
TP53INP1	NM_033285	-0.448493	0.000514831	0.0252082
VWA5A	NM_001130142	0.31064	0.000512981	0.0252082
MAP1A	ENST00000382031	0.417432	0.000513981	0.0252082
ENPP2	ENST00000522826	0.784535	0.00053097	0.0252603
CIRBP	NR_023312	-0.288343	0.000521751	0.0252603
SNX8	BC021565	-0.39522	0.000532997	0.0252603
C4orf34	BC008502	-0.498175	0.000527221	0.0252603
HCN2	NM_001194	-0.41673	0.000530834	0.0252603
TUBB2B	NM_178012	0.401777	0.000527321	0.0252603
NREP	NM_001142481	-0.347078	0.000521661	0.0252603
MEF2C	NM_002397	0.470359	0.000532922	0.0252603
ATP5G1	NM_005175	0.29585	0.000531452	0.0252603
ST5	NM_005418	-0.398789	0.000528838	0.0252603
KATNAL2	ENST00000356157	-0.331191	0.000525394	0.0252603
HES4	NM_021170	-0.376693	0.000528256	0.0252603
EPB49	NM_001978	-0.347176	0.000537661	0.0253458
FAM43A	NM_153690	-0.37472	0.000536808	0.0253458
SPRYD4	NM_207344	0.395957	0.000540117	0.0253941
USP20	NM_006676	-0.337975	0.000544834	0.0255481
BHLHE40	ENST00000256495	-0.332877	0.000548848	0.0255655
DNMT3A	NM_175629	-0.319769	0.000550303	0.0255655
R3HDM4	NM_138774	-0.28623	0.000555302	0.0255655
CYP11A1	ENST00000358632	-0.325845	0.000555002	0.0255655
MOSPD1	NM_019556	0.68728	0.000550681	0.0255655
TWSG1	ENST00000262120	-0.382397	0.00055372	0.0255655
RALGDS	NM_006266	-0.27173	0.00055335	0.0255655
TPP1	NM_000391	-0.298953	0.000562657	0.025572
FSCN1	NM_003088	-0.360863	0.0005582	0.025572
ACTA2	NM_001141945	-0.35655	0.000561402	0.025572
TSC1	NM_000368	-0.380427	0.000558418	0.025572
RNF208	NM_031297	-0.422602	0.00056072	0.025572
FLNA	NM_001456	-0.281743	0.00056849	0.0256805
FAM209A	NM_001012971	0.37975	0.00056939	0.0256805
GJA5	NM_005266	0.399253	0.00056663	0.0256805
PCLO	BX649041	-0.364207	0.000579275	0.02606
FBXW5	NM_018998	-0.287793	0.000584293	0.0262192
FLYWCH1	NM_032296	0.350362	0.000589723	0.0263961
FAM59A	NM_001242409	-0.488737	0.000592018	0.026432
APLF	NM_173545	-0.38829	0.000596939	0.0265325
HEY2	NM_012259	0.31845	0.000597262	0.0265325
BMPER	NM_133468	0.398579	0.00060631	0.026644	yes
SLC1A2	NM_001195728	-0.588937	0.000606975	0.026644
ERCC1	NM_001983	-0.288417	0.000607288	0.026644
SLC9A3R1	NM_004252	0.267073	0.000603617	0.026644
OR51E2	NM_030774	0.505352	0.000604015	0.026644
LBH	NM_030915	-0.484189	0.000610915	0.0266931
RTTN	NM_173630	-0.701437	0.000611419	0.0266931
ATP9B	NM_198531	-0.527898	0.000627496	0.026872
DHX33	NM_020162	0.305803	0.000620213	0.026872
ARHGAP17	NM_001006634	0.371177	0.000627809	0.026872
PCDHB6	AF152499	-0.479717	0.000620657	0.026872
TMUB1	NM_031434	-0.351263	0.000628986	0.026872
ARAP3	NM_022481	-0.285579	0.000624603	0.026872
COL17A1	ENST00000353479	0.318359	0.000621643	0.026872
MFI2	NM_005929	-0.341951	0.000623552	0.026872
TSHZ2	NM_173485	0.313664	0.00062916	0.026872
SLC1A3	NM_004172	0.436925	0.000633364	0.0269622
MOV10	NM_020963	-0.28473	0.000634315	0.0269622
SLC48A1	NM_017842	-0.316453	0.000635885	0.0269643
FAM46C	NM_017709	0.346777	0.000637576	0.0269714
HOGA1	NM_138413	0.31755	0.000641301	0.0270644
GTF2A1L	NM_006872	-0.380175	0.000659522	0.027506
JMJD6	NM_001081461	0.350322	0.000659476	0.027506
HIBADH	NM_152740	-0.376823	0.000654565	0.027506
EFHA2	NM_181723	-0.518524	0.000656133	0.027506
FAM129A	NM_052966	-0.472351	0.000659383	0.027506
ZNF627	NM_145295	-0.487061	0.000666611	0.0276555
SNTB1	ENST00000395601	-0.301649	0.000667789	0.0276555
SLC1A5	NM_005628	-0.30196	0.00066498	0.0276555
NAP1L3	NM_004538	0.767998	0.000670267	0.0276838
MPRIP	NM_201274	0.304117	0.000671596	0.0276838
HLA-DRB1	NM_002124	0.7719	0.000678541	0.0278406
PLAT	NM_000930	-0.287797	0.000678658	0.0278406
AP4M1	ENST00000416938	-0.336793	0.000680112	0.0278406
ERAL1	NM_005702	0.32556	0.000683107	0.027847
NR2C2AP	NM_176880	-0.287121	0.00068341	0.027847
DRG2	NM_001388	0.288157	0.000688088	0.0278479
ZNF521	NM_015461	-0.43206	0.000685884	0.0278479
CASP4	ENST00000444739	0.343941	0.000688145	0.0278479
CD68	NM_001251	0.286046	0.000694152	0.028027
	TCONS_00025103-XLOC_012162	0.462208	0.000697005	0.0280782
FABP6	NM_001130958	0.316233	0.00072145	0.0280819	yes
FAM57A	ENST00000308278	0.317493	0.000711336	0.0280819
TM7SF2	NM_003273	-0.278907	0.000716032	0.0280819
MYBBP1A	NM_014520	0.285457	0.000727198	0.0280819
SLC2A10	ENST00000359271	-0.334308	0.000718766	0.0280819
FZR1	NM_016263	-0.27593	0.000709433	0.0280819
RHOU	NM_021205	-0.26695	0.000725663	0.0280819
SLC43A1	ENST00000278426	-0.30698	0.000704508	0.0280819
MTMR11	NM_001145862	-0.278041	0.000719482	0.0280819
C1QBP	ENST00000225698	0.292067	0.000718623	0.0280819
DPP7	NM_013379	-0.289452	0.000725014	0.0280819
NISCH	ENST00000345716	-0.280671	0.000709578	0.0280819
FOXP2	NR_033766	-0.533295	0.00070559	0.0280819
CCDC56	NM_001040431	0.319297	0.000705687	0.0280819
SYN2	ENST00000432424	-0.300825	0.000714954	0.0280819
CST2	ENST00000304725	0.513262	0.00070491	0.0280819
PLP2	ENST00000376327	-0.40264	0.000700191	0.0280819
ACTRT1	NM_138289	0.366512	0.000725231	0.0280819
HIST1H3J	NM_003535	-0.275212	0.000716676	0.0280819
PCDHB10	NM_018930	-0.619426	0.000744914	0.0281605	yes
SULF1	NM_001128205	-0.413838	0.000742077	0.0281605
SUN1	NM_001130965	-0.33761	0.000756847	0.0281605
TNS3	NM_022748	-0.323596	0.000753929	0.0281605
CUTC	NM_015960	0.321853	0.000739434	0.0281605
LCMT1	NM_016309	0.291133	0.000753731	0.0281605
ARNT2	NM_014862	-0.297178	0.000736426	0.0281605
HIST1H3A	NM_003529	-0.309663	0.000740682	0.0281605
MAN2A2	NM_006122	-0.291097	0.000756204	0.0281605
WSB2	NM_018639	-0.347987	0.000739444	0.0281605
PLXNB1	NM_002673	-0.276431	0.000758198	0.0281605
WDTC1	NM_015023	-0.345273	0.000752647	0.0281605
MTMR3	NM_021090	-0.475705	0.000748819	0.0281605
ACTR3B	NM_020445	-0.285474	0.000759421	0.0281605
PITPNB	NM_012399	-0.395833	0.000742854	0.0281605
TMEM100	NM_001099640	0.551689	0.000738352	0.0281605
PRKAG2	NM_016203	-0.436683	0.000749457	0.0281605
WSCD1	NM_015253	0.271723	0.000748097	0.0281605
SLC16A14	NM_152527	-0.40757	0.000757089	0.0281605
TRIP10	NM_004240	-0.32509	0.000764969	0.0282003
ASNS	ENST00000175506	-0.39125	0.000765265	0.0282003
EBF2	NM_022659	0.421134	0.000764404	0.0282003
PTCHD4	NM_001013732	-0.344735	0.000769111	0.0282749
HMGA2	ENST00000403681	0.331933	0.000770482	0.0282749
RCAN2	NM_001251973	-0.311382	0.0007737	0.0283344
PCDHB16	NM_020957	-0.609606	0.000775672	0.028348
KLHL24	NM_017644	-0.401047	0.000778704	0.0284003
HMGCL	NM_000191	-0.374392	0.000789686	0.0287416
ADHFE1	ENST00000396623	-0.40643	0.000799508	0.0289801
PLA2G16	NM_007069	0.371345	0.000798467	0.0289801
MFSD6	NM_017694	-0.329448	0.000802289	0.0289881
TMEM199	NM_152464	0.321163	0.000802998	0.0289881
PSTPIP2	NM_024430	-0.378742	0.000807318	0.0290848
LOXL2	NM_002318	-0.264033	0.000814308	0.0291
MIR196B	ENST00000489695	-0.414221	0.000814139	0.0291
C17orf72	ENST00000425164	0.461834	0.000811177	0.0291
POTEE	NM_001083538	0.461558	0.000813951	0.0291
BTBD2	NM_017797	-0.272353	0.000817605	0.0291591
LCN12	NM_178536	0.375079	0.000829277	0.0295159
PRAME	NM_206953	0.530064	0.000842693	0.0295927	yes
HGSNAT	NM_152419	-0.424217	0.000844999	0.0295927
PHLPP1	NM_194449	-0.419542	0.000846459	0.0295927
FKBP8	NM_012181	-0.4684	0.000834335	0.0295927
MFSD10	NM_001146069	-0.328427	0.000843947	0.0295927
CERCAM	NM_016174	-0.273508	0.000845353	0.0295927
GIGYF1	NM_022574	-0.251828	0.000845984	0.0295927
	AB027122	0.612378	0.000843623	0.0295927
SNCAIP	ENST00000261368	0.292919	0.000835817	0.0295927
PLXNA2	NM_025179	-0.275272	0.000851855	0.0297227
GDF15	NM_004864	0.289447	0.000861664	0.0297719	yes
FSTL3	NM_005860	-0.388302	0.000857022	0.0297719
PIK3R2	ENST00000222254	-0.311637	0.000861045	0.0297719
EPN2	NM_014964	0.260236	0.000858601	0.0297719
SUPT6H	NM_003170	0.30707	0.000860858	0.0297719
LRRC17	NM_005824	-0.389962	0.000863896	0.029791
MYL9	NM_006097	0.350965	0.000869346	0.0298177
RPAIN	NM_001160243	0.344637	0.000867976	0.0298177
STAT6	NM_001178078	-0.307993	0.000869718	0.0298177
TSPAN8	ENST00000393330	0.339466	0.000872658	0.0298608
OSBPL3	ENST00000313367	-0.334291	0.000875798	0.0299105
SLC29A4	NM_153247	-0.33257	0.00088513	0.030171
XRCC1	ENST00000458471	-0.259277	0.000888885	0.0301902
DYRK1B	NM_004714	-0.284657	0.000890526	0.0301902
SMO	NM_005631	-0.273253	0.000890803	0.0301902
FGD1	NM_004463	-0.253427	0.000895975	0.0303075
ZNF827	NM_178835	-0.31357	0.000898676	0.030341
NEDD9	ENST00000379433	0.353558	0.000908016	0.0304917
MPDU1	NM_004870	0.312	0.000908301	0.0304917
FAM123B	NM_152424	-0.376688	0.000906273	0.0304917
PCLO	BC001304	-0.50712	0.00091674	0.0307168
PCDH18	NM_019035	-0.337571	0.000920672	0.0307324
VEGFA	NM_001171623	-0.288486	0.000920251	0.0307324
GPC5	NM_004466	0.396428	0.000928537	0.0309367
FOSL2	ENST00000264716	-0.257841	0.000945359	0.0312481
ARL4D	NM_001661	0.344277	0.000948001	0.0312481
RPS21	NM_001024	0.274848	0.000940911	0.0312481
KLHL32	NM_052904	-0.427976	0.000945139	0.0312481
PKD2	NM_000297	-0.32255	0.000943785	0.0312481
	GQ141863	0.467097	0.00094846	0.0312481
RBBP7	ENST00000380087	0.28225	0.000950769	0.031266
CYP39A1	NM_016593	-0.393109	0.000953054	0.0312831
MIA-RAB4B	NR_037775	-0.255314	0.000960337	0.0312904
STRA13	NM_144998	0.26918	0.000958995	0.0312904
HSCB	ENST00000216027	-0.305267	0.00095852	0.0312904
LINC00094	NR_015427	-0.315389	0.000956765	0.0312904
GRB10	ENST00000403097	-0.27936	0.00096918	0.0314629
WRAP53	ENST00000316024	0.26125	0.000968523	0.0314629
AOC2	NM_009590	0.317037	0.000975615	0.0315184
C20orf96	NM_153269	-0.377643	0.000978126	0.0315184
CYR61	NM_001554	-0.379361	0.000974831	0.0315184
IRF2BP2	NM_182972	-0.262793	0.000980684	0.0315184
MORC4	NM_024657	-0.45352	0.000976456	0.0315184
MAP3K6	NM_004672	-0.300029	0.000981561	0.0315184
SETBP1	NM_015559	-0.35745	0.000988858	0.0316953
TSR1	NM_018128	0.47315	0.000999415	0.0318037
IQUB	ENST00000466202	-0.442917	0.00099802	0.0318037
ANTXR2	ENST00000403729	-0.454124	0.000997125	0.0318037
SLC25A37	AF223466	-0.302037	0.000995343	0.0318037
GJB7	NM_198568	0.614601	0.00101146	0.0318625	yes
PFKP	NM_001242339	0.28151	0.00100703	0.0318625
DPYSL2	NM_001197293	-0.274507	0.00101205	0.0318625
KLF11	ENST00000305883	-0.28048	0.00100793	0.0318625
GPR161	NM_001267609	-0.314612	0.00101139	0.0318625
SLFN13	NM_144682	0.322151	0.00100628	0.0318625
MRPL38	ENST00000309352	0.262472	0.00101407	0.0318696
GABBR1	ENST00000423604	-0.299188	0.00102031	0.0319523
PRRC2B	BC002872	-0.27937	0.00101871	0.0319523
TCEB2	NM_007108	0.38791	0.00102572	0.0320579
FXR2	NM_004860	0.299733	0.0010273	0.0320579
POTEB	NM_207355	0.386244	0.00103511	0.0322449
PRPF8	ENST00000572621	0.258547	0.00103931	0.0322557
DPF1	NM_001135155	-0.262576	0.00104092	0.0322557
GAD1	ENST00000358196	-0.27087	0.00103749	0.0322557
PLAC8	ENST00000426923	0.574939	0.00104378	0.0322647
KDSR	NM_002035	-0.525238	0.00104485	0.0322647
TSC22D3	ENST00000372382	-0.326899	0.00104769	0.0322962
SPATA25	ENST00000372519	0.354136	0.00105422	0.0323288
MLX	NM_170607	0.258417	0.00105283	0.0323288
LMBR1	BC017663	-0.326897	0.00105377	0.0323288
PCDHB3	NM_018937	-0.787816	0.0010628	0.0325356
CC2D1A	NM_017721	-0.257134	0.00106561	0.0325655
BACE1	ENST00000313005	-0.261973	0.00107001	0.0326039
CCDC117	NM_173510	-0.393293	0.00107055	0.0326039
MARK4	NM_031417	-0.257513	0.00109356	0.0330002
SLC7A11	NM_014331	-0.640798	0.0010869	0.0330002
NDEL1	NM_001025579	0.28824	0.00109562	0.0330002
TAF15	NM_139215	0.331977	0.00109259	0.0330002
RAD54L	NM_003579	-0.29871	0.00108893	0.0330002
FHL3	NM_004468	-0.269653	0.00109356	0.0330002
PER3	NM_016831	-0.28448	0.00109659	0.0330002
EFEMP2	NM_016938	-0.272963	0.00110397	0.0330433
MOSPD3	NM_001040097	-0.28948	0.00110509	0.0330433
RNPEPL1	NM_018226	-0.331559	0.00110548	0.0330433
CD99L2	NM_031462	-0.243847	0.00110281	0.0330433
ARL11	NM_138450	0.31597	0.00111048	0.0331367
ABCB8	ENST00000488370	-0.322523	0.00111465	0.0332052
PAK3	ENST00000372010	0.354009	0.00112517	0.0332268	yes
HOXB9	NM_024017	0.25227	0.00112269	0.0332268
BCAS3	ENST00000390652	0.3356	0.00112308	0.0332268
PORCN	NM_022825	-0.290454	0.00112284	0.0332268
ST3GAL3	NM_174963	-0.320894	0.00112281	0.0332268
CEL	NM_001807	-0.275319	0.00112662	0.0332268
CAMTA1	NM_015215	-0.440233	0.00113323	0.0332586
PLOD3	NM_001084	-0.322713	0.00113192	0.0332586
TRPC3	NM_001130698	-0.483801	0.00113333	0.0332586
CRTAC1	NM_018058	0.272094	0.00114262	0.0332935
SYT17	ENST00000355377	0.352371	0.00114644	0.0332935
TMEM107	ENST00000437139	0.344221	0.00114332	0.0332935
TBC1D10A	NM_001204240	-0.302238	0.00113918	0.0332935
TYRO3	NM_006293	-0.251313	0.00114954	0.0332935
DKK1	NM_012242	0.398705	0.00114799	0.0332935
GUSB	NM_000181	-0.335237	0.00114578	0.0332935
NCAPG2	ENST00000409423	-0.383867	0.00113685	0.0332935
GPRIN3	NM_198281	0.278444	0.00115871	0.0334021
EPC1	NM_025209	-0.344903	0.00115828	0.0334021
PIPSL	NR_002319	0.683262	0.00115894	0.0334021
C17orf81	ENST00000356683	0.34245	0.00116087	0.0334032
SDF2L1	NM_022044	0.277443	0.00116944	0.0335411
PIGS	NM_033198	0.25424	0.001169	0.0335411
MLL5	NM_182931	-0.401247	0.00117297	0.033588
SNCG	NM_003087	0.238189	0.00117965	0.0337031
CCDC149	NM_173463	-0.310837	0.0011808	0.0337031
FBXO27	NM_178820	-0.253732	0.00118326	0.0337192
GLOD4	NM_016080	0.365842	0.00118572	0.033735
STRN4	NM_013403	-0.272513	0.00119298	0.0338872
CTCFL	NR_072975	0.311606	0.0011959	0.0338969
HNRNPH2	NM_019597	-0.27291	0.00119715	0.0338969
DPYSL5	NM_001253723	-0.257567	0.00119929	0.0339033
PARP12	ENST00000263549	-0.254517	0.00120236	0.033936
PAX7	NM_001135254	-0.278833	0.00120566	0.0339751
MCM5	ENST00000216122	-0.244623	0.00121108	0.0340735
CCDC92	ENST00000238156	-0.34804	0.0012201	0.0341965
PSMD11	ENST00000261712	0.278177	0.00121964	0.0341965
PCYOX1L	NM_024028	-0.304487	0.00122123	0.0341965
PDGFD	ENST00000302251	0.556406	0.00122475	0.0342409
PCDH20	ENST00000409186	0.406086	0.00122859	0.034294
ZC3H3	NM_015117	-0.270427	0.00123075	0.0343003
	GENSCAN00000002731	-0.243723	0.00124022	0.0343932
PITPNM1	ENST00000534749	-0.238722	0.00124062	0.0343932
DUSP5	ENST00000369583	0.302396	0.00124184	0.0343932
MYH14	NM_001145809	0.23942	0.00124034	0.0343932
NMUR2	NM_020167	0.293371	0.00125242	0.0344441	yes
SLC44A3	NM_001114106	0.38946	0.00126074	0.0344441
FBXO25	NM_183421	-0.359957	0.00125582	0.0344441
KRTAP19-1	ENST00000390689	1.06255	0.00126506	0.0344441
TPRX1	ENST00000322175	0.556923	0.00125449	0.0344441
RNF125	ENST00000217740	-0.545733	0.00126413	0.0344441
TAF1	NM_004606	-0.314786	0.00125951	0.0344441
STAT3	NM_139276	0.2873	0.00125957	0.0344441
TIMP4	NM_003256	0.310008	0.00125838	0.0344441
NFE2L1	NM_003204	0.25121	0.00126254	0.0344441
ASCC2	ENST00000397771	-0.278623	0.00124754	0.0344441
POPDC3	NM_022361	0.487484	0.0012721	0.0345828
PPP1R3E	NR_026862	-0.345221	0.00127437	0.0345916
ERBB4	ENST00000342788	0.439501	0.00128698	0.034774
KIAA0913	NM_015037	-0.265472	0.00128627	0.034774
TCIRG1	ENST00000265686	-0.331826	0.00128466	0.034774
ELL2	NM_012081	0.360169	0.00128966	0.0347932
PFKL	NR_024108	-0.267897	0.00129658	0.0348737
TOMM7	ENST00000358435	-0.503865	0.00129532	0.0348737
SIX2	NM_016932	-0.277053	0.00130401	0.0349291
GPR107	AF308603	-0.458762	0.00130454	0.0349291
MBD5	NM_018328	-0.341755	0.00130237	0.0349291
PLEKHG2	NM_022835	-0.249125	0.00130742	0.0349532
DFNA5	ENST00000545231	-0.432343	0.00131508	0.0350779
PIGL	NM_004278	0.330397	0.0013169	0.0350779
ACTR1B	NM_005735	-0.461498	0.00131827	0.0350779
SLC22A4	NM_003059	-0.412686	0.00132	0.0350779
NPTX2	NM_002523	0.279408	0.00132579	0.0350903
RPA1	NM_002945	0.4462	0.0013264	0.0350903
MAMLD1	ENST00000370401	-0.346158	0.00132583	0.0350903
SMOC1	NM_001034852	-0.235467	0.0013384	0.0353549
CLN6	NM_017882	-0.249823	0.00134169	0.0353892
AKAP12	NM_144497	0.271093	0.00134672	0.035469
ALG1	NM_019109	0.32211	0.00135159	0.0355444
ALS2CR11	NM_001168221	0.531062	0.00135386	0.0355514	yes
SLC16A2	NM_006517	-0.231037	0.00136553	0.0358048
HS3ST1	ENST00000002596	0.484169	0.00138476	0.03581	yes
CALHM2	NM_015916	-0.267003	0.00137873	0.03581
ROR2	NM_004560	0.346919	0.00137591	0.03581
SEMA6C	ENST00000341697	-0.295329	0.00138828	0.03581
MGC57346	NR_027295	0.348576	0.00138319	0.03581
FNBP1	NM_015033	-0.283973	0.00139199	0.03581
SBF1	NM_002972	-0.234867	0.00137874	0.03581
	AF445418	-0.374949	0.00138257	0.03581
SP100	NM_001080391	-0.57722	0.00137996	0.03581
ZCCHC2	NM_017742	-0.409446	0.00138648	0.03581
SLC25A37	AF495725	-0.290113	0.00137442	0.03581
NCKAP1L	ENST00000293373	0.27388	0.00137812	0.03581
SLC25A35	NM_201520	0.301471	0.00139115	0.03581
EDNRA	NM_001957	0.36251	0.00140534	0.0360144
MDFIC	NM_199072	-0.258067	0.00140371	0.0360144
C11orf36	NR_027138	0.386585	0.00140603	0.0360144
GNAI2	ENST00000313601	-0.272427	0.00140915	0.036042
CBX4	NM_003655	0.23512	0.00141287	0.0360851
IDS	NM_000202	-0.25317	0.00142959	0.0364597
GPR108	NM_001080452	-0.25449	0.00143321	0.0364859
AES	NM_198969	-0.242947	0.00143679	0.0364859
HSPB1	NM_001540	-0.293633	0.00143607	0.0364859
RBMS3	NM_001003793	-0.468293	0.00146231	0.0365695
SLC1A4	NM_003038	-0.350957	0.00144937	0.0365695
PKN1	NM_002741	-0.24684	0.0014668	0.0365695
STK11	NM_000455	-0.238348	0.00145649	0.0365695
KIAA1468	NM_020854	-0.63598	0.0014667	0.0365695
ZMAT3	NM_152240	-0.294564	0.00145268	0.0365695
TMEM25	NM_032780	-0.254823	0.00146257	0.0365695
ABCA3	NM_001089	-0.229037	0.00145973	0.0365695
SLC25A10	NM_012140	0.266677	0.00146696	0.0365695
AXL	ENST00000301178	-0.258706	0.00145196	0.0365695
EMX2	NM_004098	-0.313922	0.00146996	0.0365695
MYO3A	NM_017433	-0.653134	0.00145108	0.0365695
FDPS	NM_001242824	-0.327862	0.00147016	0.0365695
STK39	ENST00000355999	-0.293183	0.00145627	0.0365695
LENG1	ENST00000222224	0.256319	0.00147103	0.0365695
FBXO17	NM_148169	-0.26952	0.00148295	0.0367113
TMEM187	NM_003492	-0.34323	0.00148224	0.0367113
TMEM163	NM_030923	-0.445205	0.00147932	0.0367113
TPPP3	ENST00000562206	0.322892	0.00149199	0.0368836
FLJ13197	NR_026804	-0.293009	0.00149463	0.0368975
TUBG1	NM_001070	0.235677	0.0014992	0.0369446
ZNF706	ENST00000520347	-0.516313	0.00150071	0.0369446
ELF4	ENST00000335997	-0.27129	0.00150462	0.0369894
ZNF462	ENST00000277225	-0.376015	0.00150834	0.0370296
PTCHD1	ENST00000379361	-0.30401	0.00152448	0.0371848
CTTNBP2	NM_033427	-0.315589	0.00152228	0.0371848
ATP5A1	NM_001257335	-0.230777	0.00152223	0.0371848
MAP3K14	NM_003954	0.245847	0.00152516	0.0371848
ETS2	NM_001256295	-0.296947	0.00152028	0.0371848
USF2	NM_003367	-0.252673	0.00153184	0.0372965
ADAMTS6	NM_197941	-0.434667	0.00154589	0.0375871
SLC25A19	NM_001126121	0.285977	0.00155102	0.0376377
MPP2	NM_005374	0.250365	0.00155222	0.0376377
ZNF185	NM_001178106	-0.268445	0.00155525	0.0376596
POU6F2	NM_007252	0.388885	0.00155998	0.0377226	yes
SLC2A3	NM_006931	0.397677	0.00158077	0.037879
MAFB	ENST00000373313	0.255424	0.00157588	0.037879
	ENST00000548397	0.586598	0.00158026	0.037879
NRM	ENST00000427944	-0.262457	0.0015816	0.037879
GRAMD3	ENST00000285689	0.51972	0.00157117	0.037879
RXRA	NM_002957	-0.24411	0.00158327	0.037879
LCORL	NM_153686	-0.427754	0.0015707	0.037879
PDE8B	NM_003719	-0.365243	0.00158354	0.037879
ORAI3	ENST00000318663	-0.319165	0.00158883	0.0379032
THEM6	NM_016647	-0.278423	0.00158845	0.0379032
LRAT	NM_004744	0.29549	0.00159742	0.0380568
LRP5	NM_002335	-0.257823	0.00160415	0.0380735
MAF1	NM_032272	-0.298773	0.00160457	0.0380735
AKAP3	NM_006422	-0.390029	0.00160222	0.0380735
KIAA0664	NM_015229	0.260443	0.00161691	0.0382375
S1PR1	NM_001400	-0.29852	0.00161795	0.0382375
ESX1	NM_153448	-0.250558	0.00161401	0.0382375
LSMD1	NM_032356	0.24681	0.00162079	0.0382537
LRRC48	ENST00000313838	0.245436	0.00162485	0.0382954
SHOX2	NM_003030	-0.244037	0.00162688	0.0382954
EIF2AK1	NM_014413	-0.26099	0.00163351	0.0384004
LTBP3	NM_001130144	-0.248963	0.00163738	0.0384404
ASRGL1	NM_001083926	0.379801	0.00165184	0.038629
GLCCI1	NM_138426	-0.262663	0.00165398	0.038629
TRIM25	NM_005082	0.24016	0.00165026	0.038629
FAM134C	NM_178126	0.255267	0.00165413	0.038629
ZNF544	NM_014480	-0.503804	0.00166182	0.0386527
CREB3L2	NM_194071	-0.253917	0.00166082	0.0386527
PIEZO2	3798778	-0.27164	0.00166386	0.0386527
ESPL1	NM_012291	-0.280843	0.00165918	0.0386527
POLDIP2	NM_015584	0.230123	0.00167124	0.0387248
ZNF777	ENST00000247930	-0.313742	0.00167134	0.0387248
ZNF358	NM_018083	-0.294113	0.00168724	0.0389458
TMEM129	NM_001127266	-0.268017	0.00168747	0.0389458
C1S	ENST00000406697	0.244964	0.00168724	0.0389458
VSNL1	ENST00000406397	0.394127	0.00169393	0.0389934
C16orf73	ENST00000412554	0.345369	0.00169192	0.0389934
MCCC2	NM_022132	0.288547	0.00169891	0.0390068
JOSD1	ENST00000216039	-0.270153	0.00169846	0.0390068
G6PD	ENST00000393562	-0.23226	0.00170185	0.0390236
TMEM92	NM_153229	0.779763	0.0017094	0.039146	yes
DHRS7B	NM_015510	0.26618	0.00172102	0.0393614
CYP2S1	NM_030622	-0.23145	0.00172335	0.039364
LSS	NM_001145437	-0.326563	0.00173079	0.0394829
CEP89	ENST00000305768	-0.290797	0.00173676	0.0395
SAT2	NM_133491	0.24678	0.00173823	0.0395
HOXA1	NM_005522	0.293553	0.00173767	0.0395
SYAP1	ENST00000380155	0.360857	0.00174711	0.0396004
GAS7	NM_201433	0.306847	0.00174553	0.0396004
SLIT3	ENST00000519560	0.256217	0.00175901	0.0396767
TESK1	NM_006285	-0.22669	0.0017537	0.0396767
FSD1	NM_024333	-0.253115	0.00175943	0.0396767
PER1	NM_002616	0.235162	0.00175592	0.0396767
TLE2	NM_003260	-0.258296	0.00177042	0.0398231
UQCR10	NM_001003684	-0.22982	0.00176934	0.0398231
GRINA	NM_000837	-0.300317	0.00178547	0.0400602
DNASE2	NM_001375	-0.26227	0.00178533	0.0400602
TSPO	NM_001256531	-0.325983	0.00179051	0.0401223
LIPG	NM_006033	-0.231239	0.00179387	0.0401469
GFRA2	ENST00000517892	-0.27926	0.00179943	0.0401634
SLC25A1	NM_005984	-0.24787	0.00179901	0.0401634
MSRB2	NM_012228	-0.461235	0.0018034	0.0401634
HN1	NM_016185	0.23541	0.00180367	0.0401634
WDR18	NM_024100	-0.22323	0.00181539	0.0402222
CTBP1-AS1	NR_033339	-0.304017	0.00181438	0.0402222
SPSB4	ENST00000310546	-0.314208	0.00181118	0.0402222
	GENSCAN00000036756	-0.229474	0.00181429	0.0402222
MIP	NM_012064	0.278243	0.00182384	0.0403591
RBM47	ENST00000381793	-0.24055	0.00182673	0.0403726
TYK2	NM_003331	-0.245986	0.00183679	0.0404939
SLC16A12	NM_213606	0.280946	0.00183563	0.0404939
IQCK	ENST00000320394	0.261148	0.00184653	0.0406581
TMEM11	NR_024547	0.337535	0.00185755	0.0407909
IL2RG	NM_000206	0.302854	0.00185841	0.0407909
NGFR	NM_002507	0.228054	0.00186177	0.0407909
OR51E1	NM_152430	0.313142	0.00185965	0.0407909
NAPEPLD	NM_001122838	-0.483634	0.00186998	0.0408698
OR52E6	NM_001005167	0.656127	0.00186807	0.0408698
MRPS7	NM_015971	0.26286	0.00187865	0.0409849
BRP44L	NM_016098	0.297067	0.00188218	0.0409849
LYPD6	NM_194317	-0.350764	0.00188091	0.0409849
C14orf101	ENST00000261556	-0.372107	0.00188705	0.0410134
CYP4F11	NM_021187	0.337719	0.00189506	0.0410134
CPED1	NM_024913	0.567503	0.00188919	0.0410134
MYO18A	NM_078471	0.253326	0.00189394	0.0410134
CYCS	NM_018947	-0.398712	0.00189074	0.0410134
MPND	NM_032868	-0.288081	0.00190791	0.0410601
UBFD1	NM_019116	0.310457	0.00190459	0.0410601
DDX25	NM_013264	0.299089	0.00190342	0.0410601
ZRSR2	NM_005089	0.528501	0.00190598	0.0410601
TMEM173	ENST00000330794	0.347743	0.0019088	0.0410601
NOS2	NM_000625	0.237359	0.00192283	0.0413118
	TCONS_00017747-XLOC_008916	0.21923	0.00194092	0.0414436
PELP1	NM_014389	0.25227	0.00194183	0.0414436
PRR5L	NM_024841	-0.227311	0.0019355	0.0414436
VMP1	NM_030938	0.3306	0.00193691	0.0414436
FLT1	NM_002019	0.300393	0.0019397	0.0414436
ASAP3	NM_017707	-0.254065	0.001943	0.0414436
LYPD6B	NM_177964	0.28657	0.00194938	0.0415297
SNX11	NM_152244	0.275718	0.00195582	0.041567
FECH	NM_001012515	-0.378397	0.00195485	0.041567
SLC44A2	NM_001145056	-0.233927	0.00197737	0.0418007
HSP90AA1	NM_005348	0.276093	0.00198152	0.0418007
MINK1	NM_153827	0.232085	0.00197307	0.0418007
ESYT1	NM_001184796	-0.273837	0.00198332	0.0418007
PFAS	NM_012393	0.234103	0.00197709	0.0418007
MCM4	NM_005914	-0.249083	0.00198177	0.0418007
CNTFR	NM_147164	-0.265884	0.00197027	0.0418007
RFXANK	NM_003721	-0.238034	0.00198935	0.0418283
FAM50B	ENST00000380274	0.308814	0.00198788	0.0418283
CNPY4	ENST00000470153	-0.383057	0.00199455	0.0418383
AFAP1L2	ENST00000369271	0.233086	0.00199265	0.0418383
DNAH17	NM_173628	0.338845	0.00201118	0.0421374
PLXNA3	NM_017514	-0.238779	0.00201546	0.0421771
MTMR9	ENST00000221086	-0.352217	0.00203296	0.0424932
VPS25	NM_032353	0.240653	0.0020401	0.0425922
IL37	NM_014439	-0.282051	0.0020653	0.0430676
CPM	NM_001874	0.694846	0.00207855	0.0431914
HNMT	NM_006895	-0.3814	0.00207749	0.0431914
KIF4B	NM_001099293	-0.348863	0.00207372	0.0431914
SORCS2	NM_020777	-0.256938	0.00208584	0.0432281
HDHD1	NM_001178135	0.316417	0.00208763	0.0432281
FLJ90680	AK075161	0.342536	0.00208369	0.0432281
TPI1P2	NR_002187	-0.350218	0.00209579	0.0433463
NT5C3L	NR_033465	0.230053	0.00210068	0.043397
CDKN2C	ENST00000262662	-0.313917	0.00210472	0.0434189
HHAT	NM_001170580	-0.226325	0.00210664	0.0434189
IKZF4	ENST00000262032	-0.254787	0.00211011	0.0434398
HIST1H3E	NM_003532	0.367214	0.00211661	0.0435232
ZNF597	ENST00000301744	0.447675	0.00211954	0.0435329
LTBP4	NM_001042544	-0.319537	0.00212207	0.0435344
CADPS2	NM_001009571	0.630764	0.00215828	0.0440759	yes
HIST1H3I	NM_003533	-0.291937	0.00215866	0.0440759
SEMA6B	NM_032108	-0.287093	0.0021609	0.0440759
TMEM37	NM_183240	0.2441	0.00215808	0.0440759
PKN3	NM_013355	-0.262231	0.00216016	0.0440759
DCAF15	NM_138353	-0.324183	0.00217513	0.0441296
ZNF516	NM_014643	-0.215054	0.00217037	0.0441296
ARHGEF6	NM_004840	-0.57845	0.0021728	0.0441296
MED24	NM_014815	0.2183	0.00216839	0.0441296
LONP1	NM_004793	-0.23594	0.00217598	0.0441296
PACSIN3	NM_001184975	-0.228373	0.00218358	0.044233
HFM1	NM_001017975	-0.618756	0.00219078	0.0443284
RBFA	NM_024805	-0.314712	0.00220022	0.0443956
PEX12	NM_000286	0.4522	0.00219773	0.0443956
SMCR5	NR_024007	0.323388	0.00220162	0.0443956
NXN	NM_022463	0.257623	0.0022124	0.0444714
ITPKB	NM_002221	-0.242876	0.00220901	0.0444714
NUP214	ENST00000359428	-0.318457	0.00221291	0.0444714
GTF2H5	NM_207118	0.414091	0.00222488	0.0446108
ERI3	NM_024066	-0.24493	0.0022235	0.0446108
LRRC46	NM_033413	0.417263	0.00222865	0.0446359
C17orf56	ENST00000300714	0.254352	0.00224161	0.0447813
LPAR6	NM_005767	0.244715	0.00224349	0.0447813
LOC100130232	AY203950	0.305638	0.00224205	0.0447813
PHB	NM_002634	0.274593	0.00224643	0.0447897
CNTD1	NM_173478	-0.365296	0.00224899	0.0447902
CYP51A1	NM_000786	-0.339375	0.00226217	0.0450023
FXYD5	NM_144779	-0.267673	0.00226478	0.0450035
PTP4A3	ENST00000520105	-0.258573	0.00226896	0.0450362
N4BP2L1	NM_052818	-0.460257	0.00229516	0.0454544
TMPRSS2	NM_001135099	0.30696	0.00229284	0.0454544
CACNB3	NM_000725	-0.286977	0.00232834	0.0455928
VAMP1	ENST00000361716	0.26078	0.00232567	0.0455928
ARSA	NM_000487	-0.215444	0.00233914	0.0455928
PIPOX	NM_016518	0.315269	0.00234588	0.0455928
ZKSCAN1	ENST00000324306	-0.409947	0.00232106	0.0455928
TOP3A	NM_004618	0.217157	0.00231143	0.0455928
TACO1	NM_016360	0.301823	0.00232861	0.0455928
AATF	NM_012138	0.31606	0.00233893	0.0455928
AMZ2P1	NR_026903	0.280933	0.0023241	0.0455928
C16orf7	ENST00000389386	-0.25582	0.00233592	0.0455928
ARMC7	NM_024585	0.218174	0.00234212	0.0455928
USH1C	NM_153676	0.254889	0.0023208	0.0455928
MCC	NM_001085377	0.258244	0.00234231	0.0455928
METTL7B	NM_152637	0.291612	0.00234475	0.0455928
RIMS3	NM_014747	-0.254473	0.00231389	0.0455928
GOLGA6L5	NR_003246	0.83251	0.00232055	0.0455928
PPP1R1A	NM_006741	0.228381	0.00230887	0.0455928
ORC5	NM_002553	-0.32269	0.00234874	0.0455984
NDUFAB1	NM_005003	0.409253	0.0023595	0.0457072
RARB	NM_000965	0.336187	0.00235768	0.0457072
BMF	ENST00000354670	-0.249944	0.00236488	0.0457615
IQCE	NM_152558	-0.252459	0.00238325	0.0460667
DERL2	ENST00000158771	0.368383	0.0023882	0.0461121
PRKCA	NM_002737	0.340133	0.00239855	0.0462615
JUP	NM_002230	0.213453	0.00240264	0.0462901
	AK023447	0.268054	0.00241708	0.0465176
COPS3	NM_001199125	0.32386	0.00242097	0.0465419
ITGB8	ENST00000222573	-0.388695	0.00242992	0.0465624
FANCA	NM_000135	-0.231047	0.00242592	0.0465624
LOC100131726	NR_024479	0.243068	0.00242768	0.0465624
TMEM165	NM_018475	-0.36614	0.00244529	0.0468065
MTMR4	NM_004687	0.265817	0.00246135	0.0468673
	BC069767	0.346629	0.00246169	0.0468673
SALL4	NM_020436	0.284412	0.00245856	0.0468673
NTSR1	NM_002531	0.253582	0.00245659	0.0468673
NINJ1	NM_004148	-0.263503	0.00245183	0.0468673
FHIT	ENST00000468189	-0.356674	0.00246527	0.0468852
TNFRSF10B	NR_027140	-0.218383	0.00247564	0.0470318
ZNF34	NM_030580	-0.331102	0.00248443	0.0471483
RAPGEF1	NM_198679	-0.25841	0.00249493	0.0472927
NFATC2	NM_012340	-0.220271	0.00250248	0.0472927
DBX2	NM_001004329	0.236318	0.00250271	0.0472927
MTPAP	NM_018109	-0.37713	0.00250116	0.0472927
CORO2B	NM_006091	-0.303149	0.00251632	0.0474465
INF2	3554282	-0.302173	0.00252423	0.0474465
PSMB3	ENST00000225426	0.301317	0.00252307	0.0474465
HAP1	NM_177977	0.284108	0.00252223	0.0474465
SELPLG	NM_003006	0.262466	0.00251543	0.0474465
NRIP1	NM_003489	-0.369725	0.00253362	0.0475222
CHEK2	NM_001005735	-0.548282	0.00253283	0.0475222
C17orf79	NM_018405	0.396883	0.0025373	0.0475409
CCDC3	ENST00000378825	-0.261267	0.00254079	0.047556
AOC3	NM_003734	0.287109	0.00254493	0.0475831
CEP72	NM_018140	-0.25321	0.00256347	0.047829
LIF	NM_002309	-0.276833	0.00256139	0.047829
HEMK1	ENST00000232854	-0.292089	0.00257198	0.0479373
ZNF295	NM_001098402	-0.270497	0.0025817	0.0480678
SARM1	ENST00000457710	0.212157	0.00258804	0.0481354
CRLF1	NM_004750	0.253427	0.00260398	0.0482798
TNKS	ENST00000310430	-0.470709	0.00260201	0.0482798
ATPAF2	NM_145691	0.238536	0.00260341	0.0482798
GCDH	NM_000159	-0.245726	0.00261327	0.0483006
ZNF429	NM_001001415	-0.610189	0.00260904	0.0483006
IFI35	NM_005533	0.282014	0.00261231	0.0483006
DCLK1	NM_004734	-0.351095	0.00262906	0.0485418
TRERF1	NM_033502	-0.219931	0.00263666	0.0486315
AMOT	ENST00000304758	-0.291087	0.00264897	0.0488078
CMTM3	ENST00000361909	-0.21327	0.0026557	0.0488455
DPY19L3	NM_207325	-0.539042	0.00265653	0.0488455
GDI1	NM_001493	-0.248797	0.00266208	0.0488461
SLX4	NM_032444	0.211527	0.00265939	0.0488461
VSIG1	NM_001170553	0.266161	0.0026689	0.0489206
SSBP4	NM_032627	-0.324693	0.00268904	0.0492389
MC4R	NM_005912	0.723647	0.0026963	0.0493208
ASB6	NM_017873	-0.20606	0.00270012	0.0493399
HAUS5	NM_015302	-0.266313	0.00271067	0.0494815
VPS53	NM_001128159	0.326193	0.0027177	0.049559
PLEKHB1	NM_021200	0.223773	0.0027234	0.0496117
MYH9	NM_002473	-0.295557	0.00274433	0.0498906
NDRG2	ENST00000556147	0.251673	0.002743	0.0498906
