# Supplementary material for: MEF2B mutations in non-Hodgkin lymphoma dysregulate cell migration by decreasing MEF2B target gene activation
Source: Nat Commun. 2015 Aug 6;6:7953. doi: 10.1038/ncomms8953 (PMC4918335; doi:10.1038/ncomms8953)
Supplement: Supplementary Data 9 — Genes differentially expressed in microarray data for Y69H versus WT MEF2B-V5 HEK293A cells. [file ncomms8953-s10.xlsx]

## Sheet: Sheet1
Supplementary Data 9: Genes differentially expressed in Y69H versus WT MEF2B-V5 HEK293A cells (B-H adjusted eBayes p-values <0.05). Positive log2 fold change indicates expression was higher in the mutant than WT. Data was produced using expression microarrays.
Gene Symbol	RNA accession number	log2 fold change	p-value	adjusted p-value	adjusted p-value <0.05 in RNA-seq data for Y69H vs WT
GALNT13	NM_052917	2.8658	2.4421e-10	4.32862e-06	yes
ULK2	NM_014683	2.58201	5.58252e-10	4.9475e-06	yes
GYG2	NM_003918	-1.88893	9.33857e-10	5.51754e-06	yes
EFEMP2	NM_016938	-1.8024	1.80122e-09	6.56877e-06	yes
PLXDC2	ENST00000377252	2.52821	1.85297e-09	6.56877e-06	yes
OLFM1	NM_014279	-2.10493	3.59856e-09	9.65838e-06	yes
CARD11	ENST00000396946	-1.94494	3.81431e-09	9.65838e-06	yes
CCBE1	NM_133459	-1.81312	4.65634e-09	1.03167e-05	yes
FABP6	NM_001130958	1.47029	6.20226e-09	1.2215e-05	yes
CHRDL1	NM_145234	2.05833	8.10927e-09	1.43737e-05	yes
NDRG1	ENST00000414097	1.35826	9.74314e-09	1.43914e-05	yes
ZNF729	ENST00000357491	1.50855	9.46044e-09	1.43914e-05
PLBD1	ENST00000240617	2.52159	1.19991e-08	1.63603e-05	yes
INA	NM_032727	-2.20983	1.7082e-08	2.1627e-05	yes
CNIH2	ENST00000311445	-1.29042	1.83831e-08	2.17227e-05	yes
GALC	ENST00000261304	1.56459	2.07538e-08	2.29913e-05	yes
AMOT	ENST00000304758	-1.41728	2.4563e-08	2.5217e-05	yes
CDH4	ENST00000360469	-1.33912	2.56082e-08	2.5217e-05	yes
ENPP2	ENST00000522826	2.28958	2.70436e-08	2.52288e-05	yes
MLH3	NM_001040108	1.50669	3.43917e-08	3.04796e-05	yes
KHDRBS3	ENST00000355849	1.41517	3.67874e-08	3.10503e-05	yes
FN1	ENST00000354785	-1.57482	4.6397e-08	3.34642e-05	yes
CYP11A1	ENST00000358632	-1.19689	4.71292e-08	3.34642e-05	yes
MYC	BC000917	1.70558	4.66037e-08	3.34642e-05	yes
GHR	NM_001242400	2.03518	4.71991e-08	3.34642e-05	yes
PARP14	ENST00000474629	-1.68792	5.61322e-08	3.82671e-05	yes
SULF1	NM_001128205	-1.57959	6.34447e-08	4.16503e-05	yes
SLC2A3	NM_006931	-1.61857	8.04924e-08	4.96455e-05	yes
TCEA2	NM_198723	-1.11573	8.12253e-08	4.96455e-05
COL12A1	NM_004370	-1.90813	9.14769e-08	5.1432e-05	yes
TNC	NM_002160	-1.22731	9.34282e-08	5.1432e-05	yes
PARD6G-AS1	NR_028339	-1.26817	8.96381e-08	5.1432e-05
GFRA2	ENST00000517892	-1.04533	9.57549e-08	5.1432e-05
ADAMTS1	NM_006988	-1.28747	1.28041e-07	5.5872e-05	yes
ZNF532	ENST00000336078	-1.28152	1.23013e-07	5.5872e-05	yes
ITGA4	NM_000885	1.18563	1.28313e-07	5.5872e-05	yes
KCNT2	NM_198503	1.22619	1.29238e-07	5.5872e-05	yes
FAM111B	NM_198947	-1.26572	1.1667e-07	5.5872e-05
MYO5B	NM_001080467	-1.1047	1.20837e-07	5.5872e-05
RNF122	NM_024787	-1.02172	1.09509e-07	5.5872e-05
LOXL2	NM_002318	-0.966262	1.1863e-07	5.5872e-05
DERL3	ENST00000476077	-1.00481	1.50431e-07	6.29617e-05	yes
CA2	ENST00000285379	1.71601	1.52742e-07	6.29617e-05	yes
CTSB	NM_147780	-1.05507	1.61015e-07	6.48633e-05
PAMR1	NM_015430	-1.38414	1.64983e-07	6.4985e-05	yes
EYA1	NM_172060	-1.19744	1.73487e-07	6.68491e-05
CYP4X1	NM_178033	-1.01921	2.09741e-07	7.90991e-05
TM7SF2	NM_003273	-0.94386	2.43682e-07	8.98063e-05	yes
TMEFF2	ENST00000272771	1.32353	2.48266e-07	8.98063e-05	yes
CADPS2	NM_001009571	2.00316	2.60257e-07	9.22612e-05	yes
LSR	NM_205834	-1.03572	2.72067e-07	9.41836e-05	yes
CLIC5	NM_001114086	-1.02528	2.76307e-07	9.41836e-05
DPP4	NM_001935	1.07809	2.98034e-07	9.96728e-05	yes
MAPK4	NM_002747	-1.10009	3.06833e-07	0.000100715
VAT1L	NM_020927	-1.16119	3.48446e-07	0.000108355	yes
CPS1	NM_001122633	-1.27394	3.42719e-07	0.000108355
ST6GALNAC2	NM_006456	-1.00581	3.45394e-07	0.000108355
ENPEP	ENST00000265162	1.16311	4.03606e-07	0.000123343	yes
H1F0	NM_005318	-1.06036	4.12531e-07	0.000123934
PLAT	NM_000930	-0.973793	4.19622e-07	0.000123963
SYT11	NM_152280	-1.11506	4.40551e-07	0.000128013
SCNN1A	NM_001038	0.907784	4.69576e-07	0.000134246	yes
ALS2CR11	NM_001168221	0.975122	4.9674e-07	0.000139757	yes
ZC3H6	ENST00000409871	-1.27662	5.35159e-07	0.000141577
ATP8A2	ENST00000381655	-1.05967	5.24552e-07	0.000141577
SLC44A2	NM_001145056	-0.838027	5.21505e-07	0.000141577
RBBP7	ENST00000380087	-0.833467	5.3312e-07	0.000141577
CACNG4	NM_014405	-0.884688	5.54196e-07	0.000144458	yes
C15orf38-AP3S2	NM_001199058	-0.889335	5.74494e-07	0.000147578
TNFAIP8L1	NM_001167942	-1.03659	6.15736e-07	0.000155913	yes
ATP8A2	ENST00000381655	-0.92817	6.26889e-07	0.000156502
PNMA2	NM_007257	-0.986293	6.38657e-07	0.000157225
ATP9B	NM_198531	-1.30529	6.55101e-07	0.000159064	yes
MAP6	NM_207577	-1.10036	6.92737e-07	0.000164665	yes
ERVMER34-1	ENST00000443173	1.4562	6.96751e-07	0.000164665
RHOD	NM_014578	-1.27016	7.41078e-07	0.000167988	yes
ARSE	NM_000047	-1.17715	7.48719e-07	0.000167988	yes
SLIT3	ENST00000519560	-0.813703	7.38744e-07	0.000167988	yes
ZNF141	ENST00000240499	1.49589	7.44484e-07	0.000167988	yes
ESRP1	NM_017697	-0.976899	8.54862e-07	0.000184786	yes
BHLHE40	ENST00000256495	-0.968167	8.51588e-07	0.000184786
DPYSL2	NM_001197293	-0.874373	8.38947e-07	0.000184786
FAM43A	NM_153690	-0.954857	8.8666e-07	0.000187514	yes
ERBB4	ENST00000342788	1.35038	8.88641e-07	0.000187514	yes
ADAMTS5	NM_007038	-1.35126	9.34334e-07	0.000194836	yes
ZNF544	NM_014480	-1.46034	9.46899e-07	0.00019516	yes
SLC1A2	NM_001195728	-1.24911	9.8014e-07	0.000199191	yes
PTCHD1	ENST00000379361	0.939342	9.88933e-07	0.000199191	yes
GPRC5A	ENST00000014914	-0.98142	1.0084e-06	0.000200829
NUPR1	ENST00000324873	-1.39436	1.07133e-06	0.000208675	yes
CORO2B	NM_006091	-0.925369	1.06172e-06	0.000208675
DDR2	NM_001014796	0.999665	1.14784e-06	0.000217394	yes
FGF5	NM_004464	1.00376	1.1517e-06	0.000217394	yes
MGST1	NM_001260512	1.13307	1.1529e-06	0.000217394	yes
ZNF804A	NM_194250	0.976971	1.18204e-06	0.000218246	yes
MEX3C	NM_016626	-0.818873	1.1718e-06	0.000218246
PPP1R3C	NM_005398	1.25847	1.24163e-06	0.000225245	yes
SYAP1	ENST00000380155	-0.98782	1.24536e-06	0.000225245
C5orf4	ENST00000326080	-0.893873	1.27047e-06	0.000227465
ZNF185	NM_001178106	-0.846159	1.38997e-06	0.000246372
CRLF1	NM_004750	-0.867909	1.40941e-06	0.000247344
SCAMP5	NM_001178112	-0.869491	1.45553e-06	0.000252933
EMP1	NM_001423	-1.16422	1.50175e-06	0.000258433
ALDH1A2	ENST00000249750	1.62018	1.52493e-06	0.000259898	yes
ZIC1	ENST00000282928	1.03186	1.54335e-06	0.000260533	yes
EPAS1	NM_001430	-0.897114	1.5653e-06	0.000261744
MAP3K12	NM_001193511	-0.919175	1.60151e-06	0.000262192	yes
KRT19	NM_002276	-0.871007	1.61235e-06	0.000262192
MICAL2	ENST00000256194	-0.783465	1.5912e-06	0.000262192
LBH	NM_030915	-1.04766	1.67157e-06	0.000269351
HGSNAT	NM_152419	-1.15357	1.81806e-06	0.000283745
CACNB3	NM_000725	-0.941631	1.82493e-06	0.000283745
CUL7	NM_001168370	-0.752742	1.80701e-06	0.000283745
SMOC1	NM_001034852	-0.723489	1.80149e-06	0.000283745
PHLDB2	2635906	-1.30924	1.94953e-06	0.000284595
TNKS	ENST00000310430	-1.16648	1.95099e-06	0.000284595
SOCS6	NM_004232	-1.142	1.86347e-06	0.000284595
CDH13	NM_001220488	-1.07289	1.96103e-06	0.000284595
ATP2B4	NM_001001396	-1.0322	1.91896e-06	0.000284595
EDIL3	ENST00000296591	-0.966403	1.94253e-06	0.000284595
C8orf40	ENST00000417410	-0.902514	1.99096e-06	0.000284595
	GENSCAN00000002731	-0.724176	1.9019e-06	0.000284595
NFATC1	ENST00000318065	-0.711959	1.98475e-06	0.000284595
CIRBP	NR_023312	-0.706577	1.92573e-06	0.000284595
NPEPL1		-0.712746	2.05842e-06	0.000291883
TXNIP	ENST00000369317	-0.826343	2.11663e-06	0.000295412
CRAT	NM_001257363	-0.745927	2.1024e-06	0.000295412
MYCN	NM_005378	-0.686313	2.19443e-06	0.000296918	yes
PRICKLE1	NM_153026	-0.83011	2.17604e-06	0.000296918
DCLK1	NM_004734	-0.827284	2.16575e-06	0.000296918
HIST1H3I	NM_003533	-0.77197	2.19264e-06	0.000296918
MOB3A	NM_130807	-0.833537	2.31435e-06	0.000310771
GPM6A	NM_005277	1.36156	2.46069e-06	0.000327938	yes
DLX2	ENST00000234198	0.785408	2.54294e-06	0.00033637	yes
TLCD1	NM_138463	0.709797	2.60969e-06	0.000342643
INPP5K	NM_001135642	0.673473	2.72946e-06	0.000348056	yes
NAV2	NM_001244963	-0.814991	2.69933e-06	0.000348056
ACP2	NM_001610	-0.743117	2.69817e-06	0.000348056
MAP4K2	NM_004579	-0.737608	2.71874e-06	0.000348056
DUSP10	NM_007207	-1.21982	2.8931e-06	0.000363689	yes
LAMB2	NM_002292	-0.766991	2.8842e-06	0.000363689
LIPG	NM_006033	-0.828303	3.00169e-06	0.000372063	yes
FBXO25	NM_183421	-0.879253	2.99028e-06	0.000372063
SETBP1	NM_015559	-0.861959	3.02795e-06	0.000372711
MAGED2	NM_014599	-0.76249	3.06801e-06	0.000375038
TGFB1I1	ENST00000394863	-0.721007	3.18845e-06	0.00038709
IL32	ENST00000525643	-0.876903	3.22857e-06	0.000389295
LTBP3	NM_001130144	-0.68273	3.34656e-06	0.000398105
RNMTL1	NM_018146	0.79708	3.3382e-06	0.000398105
CIB2	NM_006383	-0.746761	3.38741e-06	0.000400279
CLSTN2	NM_022131	-0.787603	3.4656e-06	0.000401509	yes
TSR1	NM_018128	0.972077	3.46578e-06	0.000401509	yes
CTSZ	NM_001336	-0.619919	3.46069e-06	0.000401509
C4orf34	BC008502	-1.01339	3.51438e-06	0.000401886
SERTM1	NM_203451	0.641469	3.49711e-06	0.000401886
DSC3	NM_024423	-0.938233	3.54566e-06	0.000402864
FOLR1	NM_016724	-0.779879	3.60644e-06	0.000406509
MMP2	NM_004530	-0.662079	3.62361e-06	0.000406509
CLIP4	NM_024692	0.698119	3.70701e-06	0.000410667	yes
KLF6	NM_001300	-0.676604	3.68499e-06	0.000410667
PLA2G4A	NM_024420	1.31681	3.97264e-06	0.000432804	yes
RTTN	NM_173630	-1.14881	3.97143e-06	0.000432804
ZNF627	NM_145295	-1.03883	3.98009e-06	0.000432804
GPR116	NM_015234	-1.00973	4.02104e-06	0.000434591	yes
PHLPP1	NM_194449	-0.903126	4.11389e-06	0.000441931
ISL1	NM_002202	1.06315	4.17363e-06	0.000445648	yes
HOXD13	NM_000523	0.821605	4.23737e-06	0.000449744	yes
TFAP2C	NM_003222	-0.821008	4.30132e-06	0.000453815
HEY1	NM_012258	-0.915361	4.46293e-06	0.000468079
C10orf10	ENST00000298295	-1.4033	4.58257e-06	0.00047621
ZNF236	NM_007345	-0.901337	4.60991e-06	0.00047621
COL6A1	NM_001848	-0.6347	4.62105e-06	0.00047621
SERPINB8	NM_002640	-0.813737	4.67119e-06	0.000477171
LOX	NM_002317	0.828536	4.68421e-06	0.000477171
SLC4A8	NM_001039960	-0.822042	4.75012e-06	0.000478386
LGALS3BP	NM_005567	0.656553	4.73674e-06	0.000478386
PBK	ENST00000301905	-0.933063	4.85095e-06	0.00048578
ZBTB46	NM_025224	-0.63767	4.88878e-06	0.000486819
ANGPTL2	NM_012098	0.765222	4.97676e-06	0.000492811	yes
ADAMTS16	NM_139056	-0.72212	5.42278e-06	0.000526137	yes
LHFPL4	NM_198560	0.817824	5.43205e-06	0.000526137	yes
ACSM3	NM_005622	1.01326	5.37779e-06	0.000526137	yes
PPP1R18	NM_133471	-0.622187	5.35466e-06	0.000526137
CTCFL	NR_072975	0.722539	5.5988e-06	0.000539341	yes
ATP2B3	NM_021949	0.788571	5.76221e-06	0.000543272	yes
SPON1	NM_006108	-0.735223	5.73693e-06	0.000543272
ELSPBP1	NM_022142	-0.715742	5.73839e-06	0.000543272
OAS3	ENST00000228928	-0.710364	5.719e-06	0.000543272
FOSL2	ENST00000264716	-0.581903	5.9442e-06	0.000557466
TCEANC	NM_152634	-0.857465	6.14652e-06	0.000573406
FAM57A	ENST00000308278	0.623327	6.30198e-06	0.00058483
NME5	NM_003551	-0.970615	6.34427e-06	0.000585689	yes
PAG1	NM_018440	-0.825536	6.38103e-06	0.00058603
PAK3	ENST00000372010	0.70068	6.41918e-06	0.000586495	yes
ATP8B1	ENST00000283684	-0.877244	6.48693e-06	0.000586815
FXYD6	NM_001164836	-0.682414	6.50393e-06	0.000586815
TIMM22	NM_013337	0.679997	6.522e-06	0.000586815
CNDP2	NM_018235	-0.84092	6.6596e-06	0.000596169
LOC286161	AK091672	-1.19496	6.76403e-06	0.000601645
CYP2S1	NM_030622	-0.584232	6.78866e-06	0.000601645
CA5B	NM_007220	-0.77535	7.0185e-06	0.000614358
SSH3	NM_017857	-0.761418	7.01059e-06	0.000614358
CNIH3	NM_152495	-0.75894	7.03609e-06	0.000614358
GPR108	NM_001080452	-0.60213	7.13741e-06	0.00062015
MTMR11	NM_001145862	-0.595174	7.26906e-06	0.000628508	yes
TSHZ1	NM_005786	-0.589573	7.348e-06	0.000632249
EFNB2	ENST00000245323	-0.742833	7.42825e-06	0.000636066
C11orf80	ENST00000360962	-0.798679	7.48391e-06	0.000637396
RRAS	NM_006270	-0.631213	7.5157e-06	0.000637396
PMAIP1	NM_021127	-0.797653	7.58376e-06	0.000640106
MAGEH1	NM_014061	0.668951	7.65918e-06	0.000643408	yes
SOX6	NM_017508	-0.73138	7.7284e-06	0.00064616
TAF7L	NM_001168474	0.820698	7.78413e-06	0.000647764	yes
PQLC1	NM_025078	-0.782589	7.97366e-06	0.00065971
CUL9	NM_015089	-0.623354	8.00213e-06	0.00065971
EBF2	NM_022659	-0.996765	8.04596e-06	0.000660253
DDX60	NM_017631	-1.00597	8.12007e-06	0.000663264
PNPLA6	NM_001166111	-0.590295	8.43316e-06	0.000685678
EDNRA	NM_001957	0.770025	8.48936e-06	0.000687095
DSC2	NM_024422	-0.82143	8.64319e-06	0.000696366
RPSAP58	NR_003662	-1.40215	8.7865e-06	0.000701535
PITPNA	ENST00000313486	0.645147	8.74736e-06	0.000701535
PRSS23	NM_007173	-0.800324	8.93923e-06	0.000710528
KLF8	NM_007250	-1.01164	8.99685e-06	0.000710762
DAK	ENST00000394900	-0.592213	9.02236e-06	0.000710762
IQGAP3	NM_178229	-0.851836	9.22734e-06	0.000723693
GLYATL2	ENST00000532258	-1.18927	9.29128e-06	0.000725497
ORAI3	ENST00000318663	-0.644662	9.46657e-06	0.000735943
LONRF1	NM_152271	-1.26712	9.55273e-06	0.000739398
SLC1A4	NM_003038	-0.774426	9.61452e-06	0.000740945
USE1	NM_018467	-0.609617	9.66151e-06	0.000741343
HCN2	NM_001194	-0.668253	9.75693e-06	0.000742239
GRHL3	NM_021180	-0.568338	9.75325e-06	0.000742239
DLC1	NM_024767	-0.737509	9.87905e-06	0.000748317
C20orf96	NM_153269	-0.840252	1.00117e-05	0.000751394
SMPD1	NM_000543	-0.569613	1.00468e-05	0.000751394
NFAT5	NM_138714	0.737219	1.00437e-05	0.000751394
FANCF	BC063038	-0.91503	1.01283e-05	0.000752381
IFITM2	NM_006435	-0.727374	1.01874e-05	0.000752381
C16orf58	ENST00000327237	-0.633119	1.01822e-05	0.000752381
RAB27B	NM_004163	-0.931503	1.02438e-05	0.000753411
BCL2	ENST00000398117	-0.564823	1.03893e-05	0.00076095
POLI	NM_007195	-1.07815	1.05406e-05	0.000765859
PCED1A	ENST00000360652	-0.545896	1.05427e-05	0.000765859
RTN4RL1	ENST00000331238	0.933307	1.07444e-05	0.000774167	yes
TMEM187	NM_003492	-0.849549	1.07296e-05	0.000774167
MAML2	ENST00000524717	-0.88833	1.0902e-05	0.000782338
HLA-DRB5	ENST00000374975	0.887397	1.1068e-05	0.000791049	yes
ELAC1	NM_018696	-0.872535	1.11656e-05	0.000792387
GEMIN4	NM_015721	0.772329	1.11761e-05	0.000792387
PRR16	ENST00000379551	1.30238	1.12538e-05	0.000794717	yes
RARB	NM_000965	0.697878	1.14062e-05	0.000795961	yes
HDX	NM_001177479	0.844278	1.13742e-05	0.000795961	yes
CDC25B	NM_021873	-0.54232	1.13378e-05	0.000795961
GAS6	NM_000820	-0.638684	1.15167e-05	0.000797135
RHOU	NM_021205	-0.637127	1.15579e-05	0.000797135
TENC1	ENST00000314250	-0.555049	1.15249e-05	0.000797135
RPS6KA6	ENST00000262752	1.21967	1.1866e-05	0.000808943	yes
IER3IP1	NM_016097	-0.740997	1.18496e-05	0.000808943
SELM	ENST00000402395	-0.566417	1.17771e-05	0.000808943
SMAD2	ENST00000262160	-1.13782	1.19948e-05	0.000811479
TMX4	ENST00000246024	-0.670837	1.19649e-05	0.000811479
RASSF4	NM_032023	-0.61373	1.2172e-05	0.000820335
CNTD1	NM_173478	-0.801665	1.23866e-05	0.000828501	yes
RBM43	NM_198557	-0.822658	1.23576e-05	0.000828501
ULBP1	NM_025218	-0.992067	1.27459e-05	0.00084933
CTSH	ENST00000220166	-0.753572	1.3232e-05	0.000871885
PLCG1	ENST00000244007	-0.69385	1.31391e-05	0.000871885
HIST1H2BC	ENST00000359985	-0.67592	1.32125e-05	0.000871885
SPATA20	NM_001258373	-0.553839	1.33431e-05	0.000875949
GALE	NM_000403	-0.640052	1.34022e-05	0.000876583
FAM89B	NM_001098785	-0.59712	1.35012e-05	0.000879812
IGFBP4	NM_001552	0.611322	1.3731e-05	0.000880512	yes
TSPYL4	NM_021648	-0.827551	1.37364e-05	0.000880512
LETM2	ENST00000379957	-0.821208	1.37603e-05	0.000880512
ERMAP	NM_001017922	-0.733139	1.37075e-05	0.000880512
PFKL	NR_024108	-0.592943	1.37473e-05	0.000880512
LRP2	NM_004525	0.859176	1.38157e-05	0.000880878	yes
FBXO4	ENST00000281623	-1.10327	1.41844e-05	0.000891552
BMP2	ENST00000378827	-0.616025	1.41319e-05	0.000891552
NTF3	NM_001102654	-0.57703	1.41528e-05	0.000891552
COL5A1	NM_000093	-0.558924	1.40851e-05	0.000891552
USP44	NM_032147	0.796463	1.4384e-05	0.000895413	yes
SPC24	NM_182513	-0.621717	1.43973e-05	0.000895413
AP5S1	NM_001204446	-0.557163	1.43255e-05	0.000895413
SNAI2	ENST00000396822	-0.732025	1.47235e-05	0.000903026
KALRN	2639552	-0.618244	1.45837e-05	0.000903026
MN1	NM_002430	-0.583034	1.46579e-05	0.000903026
STOM	NM_004099	0.58283	1.47212e-05	0.000903026
EPHA7	NM_004440	0.931809	1.4787e-05	0.000903789
GMPR	NM_006877	-0.727357	1.50693e-05	0.00091788
IQCA1	ENST00000409907	-0.789936	1.53524e-05	0.000929926	yes
ENDOD1	NM_015036	-0.646577	1.5372e-05	0.000929926
FAM189A2	NM_004816	-0.573982	1.55925e-05	0.000940061
ETHE1	NM_014297	-0.645768	1.57993e-05	0.000949297
OSMR	NM_003999	-1.09149	1.59597e-05	0.000952953
SLC13A4	NM_012450	-0.537009	1.59677e-05	0.000952953
CXXC1	NM_001101654	-0.557232	1.61854e-05	0.000962703
HAND1	NM_004821	-0.567899	1.62891e-05	0.00096563
NRBP2	NM_178564	-0.552148	1.63655e-05	0.00096693
UGT3A2	NM_174914	0.61223	1.6629e-05	0.000979234
SEPT3	NM_019106	-0.695769	1.6907e-05	0.000992304
ADNP2	ENST00000262198	-0.748181	1.69653e-05	0.000992442
GPR37	ENST00000303921	0.693647	1.72229e-05	0.000997689	yes
ENO2	NM_001975	-0.68289	1.71193e-05	0.000997689
MKNK2	NM_199054	-0.601003	1.72239e-05	0.000997689
TUBA1A	NM_001270399	-0.638207	1.74618e-05	0.000998423
DHPS	NM_001206974	-0.631977	1.74352e-05	0.000998423
UBASH3B	NM_032873	-0.631459	1.73612e-05	0.000998423
EPB49	NM_001978	-0.601455	1.73742e-05	0.000998423
ALOX5	NM_000698	-0.588074	1.78019e-05	0.0010146
SEMA6A	ENST00000343348	-0.78862	1.7974e-05	0.00101674
F10	NM_000504	-0.5266	1.79986e-05	0.00101674
HOXB8	NM_024016	0.544273	1.80117e-05	0.00101674
HSPB8	NM_014365	-0.574914	1.81879e-05	0.00102343
WDR7	ENST00000254442	-0.771249	1.88306e-05	0.00105624
PCDHB13	NM_018933	-0.834144	1.90991e-05	0.00106456
VEGFB	NM_003377	-0.539337	1.90794e-05	0.00106456
ADCY5	ENST00000462833	-0.588978	1.95577e-05	0.00108592	yes
FADS2	ENST00000278840	-0.565713	1.9626e-05	0.00108592
AS3MT	NM_020682	-0.523543	1.96661e-05	0.00108592
TLL1	NM_012464	0.533934	1.97496e-05	0.0010862	yes
TXNL1	ENST00000217515	-0.7155	1.98116e-05	0.0010862
VPS28	NM_016208	-0.600133	1.99161e-05	0.0010862
MMP14	ENST00000311852	-0.564604	1.99094e-05	0.0010862
SLC12A4	NM_005072	-0.556701	2.0076e-05	0.00108821
SNTB1	ENST00000395601	0.534863	2.00344e-05	0.00108821
ELOVL3	ENST00000370005	0.858697	2.03509e-05	0.00109975	yes
CLUL1	NM_014410	-0.69587	2.06816e-05	0.00110416	yes
TTYH3	NM_025250	-0.62724	2.05019e-05	0.00110416
THSD4	NM_024817	-0.518748	2.06718e-05	0.00110416
MYO1C	ENST00000359786	0.560573	2.06046e-05	0.00110416
DNASE1L1	NM_001009932	-0.616505	2.08262e-05	0.00110522
LGR5	ENST00000266674	0.90049	2.07962e-05	0.00110522
VPS4B	NM_004869	-0.867331	2.09582e-05	0.00110561
CALHM2	NM_015916	-0.50513	2.08987e-05	0.00110561
PIGN	NM_176787	-0.969485	2.14157e-05	0.00112639
CPE	NM_001873	-0.668287	2.17363e-05	0.00113987
TPP1	NM_000391	-0.575103	2.18549e-05	0.00114262
PPDPF	ENST00000370179	-0.498117	2.19177e-05	0.00114262
ZNF407	NM_017757	-0.695278	2.21881e-05	0.00114995
IGFBP2	NM_000597	0.540637	2.21861e-05	0.00114995
HSPA1B	ENST00000430065	1.41112	2.24022e-05	0.00115767
INPP5J	NM_001002837	-0.52126	2.26035e-05	0.00116346
TRIM14	ENST00000341469	0.597578	2.26457e-05	0.00116346
ARNT2	NM_014862	-0.546546	2.27486e-05	0.00116538
MAVS	NM_020746	-0.50679	2.31224e-05	0.00118111
CXCL12	NM_000609	-0.732378	2.31904e-05	0.00118118
TRUB2	ENST00000372890	0.53842	2.33551e-05	0.00118437
VPS53	NM_001128159	0.63737	2.33868e-05	0.00118437
APOLD1	NM_001130415	-0.553961	2.34652e-05	0.00118496
ZCCHC2	NM_017742	-0.649243	2.36656e-05	0.00119095
SULF2	ENST00000359930	-0.551203	2.37183e-05	0.00119095
FZR1	NM_016263	-0.524183	2.4036e-05	0.0012035
PIK3AP1	NM_152309	0.498406	2.41426e-05	0.00120543
ABHD8	NM_024527	-0.49266	2.45114e-05	0.00121748
GLOD4	NM_016080	0.572248	2.45212e-05	0.00121748
TSHZ2	NM_173485	-0.80481	2.47215e-05	0.00122325
TUSC3	NM_006765	-0.77092	2.47756e-05	0.00122325
DLX3	NM_005220	-0.586521	2.49312e-05	0.00122752
ARRDC3	NM_020801	-0.879455	2.51519e-05	0.00122815
AKAP3	NM_006422	-0.694153	2.51122e-05	0.00122815
CHN2	NM_004067	-0.601886	2.50371e-05	0.00122815
NOS2	NM_000625	0.495857	2.53593e-05	0.00123149	yes
KANK2	NM_001136191	-0.58297	2.53303e-05	0.00123149
GPCPD1	NM_019593	-0.682853	2.59609e-05	0.00125726
ACAA2	ENST00000285093	-0.637454	2.62521e-05	0.0012679
SLC2A14	ENST00000543909	-0.529003	2.68079e-05	0.00128483	yes
TRIB1	ENST00000311922	0.767183	2.70377e-05	0.00128483	yes
SERTAD4	ENST00000367012	-0.708348	2.69945e-05	0.00128483
NFKB2	ENST00000428099	-0.495819	2.70016e-05	0.00128483
POLD4	NM_021173	-0.493877	2.67001e-05	0.00128483
CPED1	NM_024913	1.0975	2.68837e-05	0.00128483
KLHDC9	NM_152366	-0.837655	2.72365e-05	0.00129082
F11R	NM_016946	-0.666612	2.77208e-05	0.00131027
TMBIM1	ENST00000444881	-0.764417	2.77981e-05	0.00131043
ZNF167	NM_018651	-0.733553	2.79074e-05	0.00131209
TLE2	NM_003260	-0.510823	2.80932e-05	0.00131539	yes
DFNA5	ENST00000545231	-0.895841	2.81259e-05	0.00131539
SPARC	NM_003118	-0.575363	2.83008e-05	0.00132009
KDSR	NM_002035	-0.726019	2.86468e-05	0.00133271
MYBBP1A	NM_014520	0.509247	2.89089e-05	0.00134139
BEX1	NM_018476	0.754757	2.90329e-05	0.00134246	yes
VLDLR	NM_003383	-0.740641	2.90835e-05	0.00134246
ADAM12	ENST00000368679	-0.596551	2.9422e-05	0.00134323	yes
ITPKB	NM_002221	-0.571851	2.93722e-05	0.00134323
C20orf196	BC035800	-0.513552	2.94791e-05	0.00134323
CUEDC2	NM_024040	-0.489043	2.94163e-05	0.00134323
GNL3L	NM_001184819	0.479647	2.93838e-05	0.00134323
HLA-DRB1	NM_002124	0.990999	2.98784e-05	0.00135793
PCOLCE2	NM_013363	0.753321	3.02907e-05	0.00136802	yes
KIAA1468	NM_020854	-0.945984	3.03318e-05	0.00136802
ATRN	NM_139321	-0.727229	3.01875e-05	0.00136802
NRM	ENST00000427944	-0.598383	3.06673e-05	0.00137511
CLDN1	ENST00000295522	-0.591544	3.07217e-05	0.00137511
TMEM66	ENST00000256255	-0.478797	3.07041e-05	0.00137511
NIPAL2	NM_024759	-1.03367	3.09197e-05	0.00138048
DPH1	ENST00000263083	0.554355	3.12496e-05	0.00139171
RCAN2	NM_001251973	-0.660415	3.13489e-05	0.00139263
MAN2B1	NM_000528	-0.472273	3.15005e-05	0.00139587
LOC100287896	BC019340	-1.15799	3.17327e-05	0.00139797
PGM2L1	ENST00000298198	-0.797659	3.17422e-05	0.00139797
GPRC5B	ENST00000300571	0.487623	3.18635e-05	0.00139797
KLRG1	NM_005810	0.551844	3.18493e-05	0.00139797
NDST2	NM_003635	-0.585633	3.21789e-05	0.00140533
ZNF702P	NR_003578	0.850914	3.21897e-05	0.00140533
TMPRSS11E	NM_014058	0.844836	3.23531e-05	0.00140899
U2AF1L4	NM_001040425	-0.520616	3.24503e-05	0.00140976
RNF170	NM_001160223	-0.846931	3.25752e-05	0.00141172
S100A16	ENST00000368703	-0.873163	3.28461e-05	0.00141999
UNC5B	NM_170744	-0.4911	3.32788e-05	0.0014352
HRCT1	NM_001039792	-0.566448	3.34314e-05	0.00143828
MDGA1	NM_153487	-0.53682	3.35548e-05	0.00144009
TP53INP1	NM_033285	-0.677353	3.41562e-05	0.00146236
RUNX3	NM_001031680	0.552966	3.43769e-05	0.00146816	yes
KLF12	NM_007249	-0.567062	3.44571e-05	0.00146816
C1R	NM_001733	-0.787601	3.50263e-05	0.00148172
USP18	ENST00000215794	0.528108	3.50126e-05	0.00148172
PRKCH	NM_006255	0.585573	3.4906e-05	0.00148172
TUBB2B	NM_178012	0.528493	3.51757e-05	0.0014845
AIP	NM_003977	-0.557227	3.55695e-05	0.00149755
RASL10B	NM_033315	0.614211	3.6254e-05	0.00152275
TMEM8B	NM_001042590	-0.531725	3.63646e-05	0.00152379
CD9	NM_001769	-0.581733	3.66265e-05	0.00152395
MT1H	NM_005951	-0.526494	3.65635e-05	0.00152395
MRPS7	NM_015971	0.473773	3.66265e-05	0.00152395
NCAM1	NM_000615	-0.522413	3.68772e-05	0.00153079
LGALS1	NM_002305	-0.775756	3.70671e-05	0.00153508
PAN2	ENST00000425394	-0.622528	3.74021e-05	0.00154534
TBXA2R	NM_001060	-0.505026	3.7573e-05	0.00154879
CRYZL1	NM_145858	-0.790925	3.79258e-05	0.00155251
ARFGAP2	NM_032389	-0.615477	3.78994e-05	0.00155251
MRPL50	ENST00000374865	0.784237	3.78864e-05	0.00155251
MFGE8	NM_005928	-0.485167	3.83742e-05	0.00156724
CADM1	NM_014333	-0.462117	3.84934e-05	0.0015685
DAP	NM_004394	-0.509497	3.86202e-05	0.00157005
SHARPIN	NM_030974	-0.472067	3.906e-05	0.0015843
ZNF563	NM_145276	-0.897141	3.92764e-05	0.00158582
AMPH	NM_001635	-0.634048	3.92481e-05	0.00158582
FAM13C	NM_001143773	0.650082	3.94031e-05	0.00158732
KIAA0664	NM_015229	0.481783	4.00326e-05	0.00160902
GRID1	NM_017551	-0.488517	4.03636e-05	0.00161865
PCDHB5	NM_015669	-0.566399	4.08703e-05	0.00163527
CCL2	NM_002982	-1.08371	4.15206e-05	0.00163909
MAP2K5	NM_145160	-0.494278	4.13147e-05	0.00163909
LHFP	NM_005780	-0.482177	4.14189e-05	0.00163909
	GENSCAN00000040753	-0.471138	4.14166e-05	0.00163909
REEP4	NM_025232	-0.459563	4.12689e-05	0.00163909
CRK	ENST00000300574	0.572657	4.1469e-05	0.00163909
MALT1	ENST00000348428	-0.793261	4.16979e-05	0.00164243
PRRX1	ENST00000239461	0.557219	4.19908e-05	0.00164376	yes
IDH2	ENST00000330062	-0.530287	4.18561e-05	0.00164376
ITGA3	NM_002204	-0.484902	4.20099e-05	0.00164376
KLHL35	NM_001039548	-0.513602	4.25575e-05	0.00165378
CAPN1	NM_001198869	-0.479113	4.2485e-05	0.00165378
PIEZO2	3798778	0.461021	4.2639e-05	0.00165378
SCLY	NM_016510	0.591723	4.25228e-05	0.00165378
D4S234E	NM_001040101	-0.568714	4.28616e-05	0.00165878
KIAA1161	NM_020702	-0.576102	4.31042e-05	0.00166454
FNDC4	NM_022823	-0.506705	4.32828e-05	0.0016678
UNC93B1	NM_030930	-0.455703	4.34167e-05	0.00166933
TCP11L1	NM_018393	-0.56981	4.39637e-05	0.0016867
PRKG2	ENST00000395578	0.555263	4.42261e-05	0.00169311	yes
FAIM2	NM_012306	-0.62476	4.44045e-05	0.00169627	yes
ZNF688	ENST00000223459	-0.523719	4.45087e-05	0.0016966
SCARA3	NM_016240	-0.622675	4.49257e-05	0.00170516
FIBP	NM_198897	-0.47923	4.48692e-05	0.00170516
POFUT2	NM_015227	-0.486535	4.51952e-05	0.00171172
ZFPL1	NM_006782	-0.483727	4.55008e-05	0.00171962
LONRF3	ENST00000365713	0.65875	4.56421e-05	0.00172129
PRAF2	ENST00000376390	-0.4674	4.61671e-05	0.00173739
PMEPA1	NM_020182	-0.551672	4.64951e-05	0.00174505
RNASEH2A	NM_006397	-0.498367	4.65675e-05	0.00174505
SDK1	NM_001079653	-0.505278	4.67278e-05	0.00174736
ADCY6	NM_015270	-0.440132	4.73633e-05	0.00176446
RABEPK	NM_005833	0.545994	4.73842e-05	0.00176446
SMOX	NM_175839	-0.507238	4.78271e-05	0.00177722
ITGA8	ENST00000378076	0.604054	4.85908e-05	0.00180182	yes
ZNF558	ENST00000301475	-0.718361	4.91225e-05	0.00181774
CYP2R1	AK092584	-0.730624	4.93824e-05	0.00182355
CRYL1	NM_015974	-0.696686	5.00602e-05	0.00183775
OPTN	NM_001008211	-0.51755	4.995e-05	0.00183775
	GENSCAN00000034924	-0.472613	5.00779e-05	0.00183775
ABCA8	NM_007168	0.612114	5.03318e-05	0.00184325	yes
SLC29A4	NM_153247	-0.515755	5.05409e-05	0.00184709
ADM	ENST00000528655	-0.474777	5.07549e-05	0.00184766
SLC37A1	NM_018964	-0.466515	5.0765e-05	0.00184766
PLXNA4	ENST00000359827	-0.79353	5.16113e-05	0.00187461	yes
DNAJC4	NM_005528	-0.473951	5.19841e-05	0.00188429
CD82	ENST00000227155	-0.450724	5.2179e-05	0.0018875
RAB9A	ENST00000464506	-0.72288	5.25195e-05	0.00189594
EPB41L4A	ENST00000261486	-0.723397	5.26975e-05	0.0018985
PCMTD2	NM_018257	-0.51691	5.29974e-05	0.00190543
BAX	ENST00000293288	0.520213	5.31954e-05	0.00190868
LRRC27	ENST00000392638	-0.508032	5.34615e-05	0.00191435
ID4	NM_001546	-0.636833	5.36702e-05	0.00191795
WDR77	ENST00000235090	0.540737	5.41927e-05	0.00193273
SV2A	NM_014849	-0.730739	5.44307e-05	0.00193732
CLU	ENST00000405140	-0.454153	5.47987e-05	0.00193969
EEF1A2	NM_001958	-0.453012	5.46259e-05	0.00193969
RUNX1	NM_001001890	-0.437868	5.48255e-05	0.00193969
STARD10	NM_006645	-0.548274	5.53805e-05	0.00195542
SERPINF1	NM_002615	0.878578	5.57593e-05	0.00196488	yes
H6PD	NM_004285	-0.815885	5.5929e-05	0.00196695
HOXC13	NM_017410	-0.449291	5.70847e-05	0.00200362
TRIP10	NM_004240	-0.48701	5.73447e-05	0.00200783
FGFR1	NM_023110	-0.482207	5.74312e-05	0.00200783
C8orf37	BC036855	-0.744427	5.79681e-05	0.0020177
LRRC3	ENST00000291592	-0.555306	5.78311e-05	0.0020177
SLCO2A1	NM_005630	-0.503738	5.80551e-05	0.0020177
CA11	NM_001217	-0.51099	5.87083e-05	0.00203641
CNN2	NM_004368	-0.53761	5.96007e-05	0.00206332
TIAM1	NM_003253	-0.540179	5.9977e-05	0.00207231
EFHA2	NM_181723	-0.781407	6.02483e-05	0.00207763
HAUS4	NM_001166269	-0.582009	6.0544e-05	0.00208377
F8	ENST00000360256	-0.559518	6.08195e-05	0.00208515
GPC4	ENST00000370828	-0.47566	6.07871e-05	0.00208515
APLF	NM_173545	-0.5951	6.11643e-05	0.00209293
CYB5A	NM_148923	-0.51531	6.15586e-05	0.00210236
EPG5	NM_020964	-0.714652	6.18829e-05	0.00210937
TXNL4A	NM_006701	-0.722803	6.23543e-05	0.00211325
LIFR	NM_002310	-0.658647	6.21998e-05	0.00211325
BCL2L1	ENST00000376062	-0.496387	6.23004e-05	0.00211325
NEDD9	ENST00000379433	-0.517546	6.25214e-05	0.00211487
MAP3K11	NM_002419	-0.557881	6.2969e-05	0.00211788
GYPC	NM_001256584	0.493974	6.29339e-05	0.00211788
SLC25A19	NM_001126121	0.4974	6.29046e-05	0.00211788
FAM168A	NM_015159	-0.502613	6.39557e-05	0.002147
SLC39A13	NM_001128225	-0.536863	6.40919e-05	0.0021475
MLLT11	ENST00000368921	-0.555877	6.42346e-05	0.00214822
RECQL4	NM_004260	-0.449327	6.45794e-05	0.00215569
AP2A2	NM_001242837	-0.458513	6.47654e-05	0.00215783
CCDC3	ENST00000378825	-0.516588	6.49705e-05	0.00215909
CHAF1B	NM_005441	-0.444233	6.50468e-05	0.00215909
RPS6KA2	NM_021135	-0.605721	6.53119e-05	0.00216384
CCNE2	ENST00000520509	-0.817427	6.62229e-05	0.00218822
TK2	NM_004614	-0.502495	6.64181e-05	0.00218822
SLC48A1	NM_017842	-0.4768	6.63709e-05	0.00218822
ISYNA1	NM_016368	-0.4863	6.70273e-05	0.00220419
UCKL1	NM_017859	-0.436567	6.74774e-05	0.00221488
MTSS1	NM_014751	0.528607	6.76805e-05	0.00221744	yes
PCK1	NM_002591	-0.555264	6.79107e-05	0.00222026
HIST1H2BK	NM_080593	0.688177	6.80171e-05	0.00222026
ADCYAP1R1	NM_001199635	0.481211	6.81619e-05	0.0022209	yes
PTGER4	NM_000958	-0.778198	6.90706e-05	0.00223817	yes
ANO1	NM_018043	-0.498383	6.89069e-05	0.00223817
ADAMTS15	NM_139055	-0.488405	6.89449e-05	0.00223817
CHSY3	ENST00000305031	1.50218	6.95588e-05	0.0022441	yes
RNF19A	NM_183419	-0.76098	6.98605e-05	0.0022441
PDP1	NM_001161778	-0.687604	6.98467e-05	0.0022441
RBFA	NM_024805	-0.55975	6.98869e-05	0.0022441
AIFM2	NM_001198696	-0.48617	6.95788e-05	0.0022441
PLXNA2	NM_025179	-0.545958	7.11686e-05	0.00228113
DGAT2	NM_032564	-0.487932	7.13303e-05	0.00228218
CTSB	NM_001908	-0.580123	7.15211e-05	0.00228416
TUBA4A	ENST00000248437	0.855794	7.25064e-05	0.00228854	yes
BTBD11	NM_001018072	-0.64122	7.26912e-05	0.00228854
SMAD2	NM_005901	-0.622848	7.26516e-05	0.00228854
P4HA2	ENST00000401867	-0.581715	7.19622e-05	0.00228854
VPS16	NM_022575	-0.576894	7.18567e-05	0.00228854
CORO1B	AK295782	-0.561947	7.25499e-05	0.00228854
SPPL2A	ENST00000261854	-0.47768	7.24533e-05	0.00228854
PTPRS	NM_002850	-0.465137	7.23349e-05	0.00228854
IQCK	ENST00000320394	0.502598	7.29957e-05	0.00229406
OSBPL5	NM_020896	-0.442289	7.3331e-05	0.00229645
PDDC1	NM_182612	-0.441577	7.32999e-05	0.00229645
CD99L2	NM_031462	-0.41965	7.40594e-05	0.00231517
TRIM44	NM_017583	-0.47199	7.45597e-05	0.00232671
DDB2	NM_000107	-0.50189	7.49101e-05	0.00233354
CDC42EP3	NM_006449	-0.655876	7.55119e-05	0.0023399
LPIN2	NM_014646	-0.498606	7.56424e-05	0.0023399
NAV1	ENST00000367296	-0.495857	7.54093e-05	0.0023399
SHPK		0.499166	7.53498e-05	0.0023399
MRFAP1L1	ENST00000320848	-0.613188	7.68218e-05	0.00236601
PLS3	NM_005032	-0.49332	7.68301e-05	0.00236601
IFI30	NM_006332	0.442703	7.68871e-05	0.00236601
MIB1	ENST00000261537	-0.715172	7.78818e-05	0.002376
SPRY2	ENST00000377102	-0.575497	7.76986e-05	0.002376
SNX33	ENST00000308527	-0.55552	7.78138e-05	0.002376
ZNF358	NM_018083	-0.523147	7.73819e-05	0.002376
TGM2	NM_004613	-0.456546	7.78432e-05	0.002376
MTMR9	ENST00000221086	-0.819187	7.80755e-05	0.00237717
FAM84B	NM_174911	-0.588418	7.81884e-05	0.00237717
C14orf37	BC062772	-0.550236	7.86619e-05	0.00238339
PTTG1IP	NM_004339	-0.47632	7.86322e-05	0.00238339
TMEM59L	NM_012109	-0.470834	7.91006e-05	0.00238378	yes
PCDHB10	NM_018930	-0.746997	7.88174e-05	0.00238378
PLCB1	AL137267	-0.53391	7.92129e-05	0.00238378
PITPNM1	ENST00000534749	-0.418558	7.90369e-05	0.00238378
HSD17B8	NM_014234	-0.452247	7.96295e-05	0.00239226
MAPK3	NM_001040056	-0.417983	7.99938e-05	0.00239914
RGS19	NM_001039467	-0.490865	8.08904e-05	0.00241692
PRR5L	NM_024841	-0.427774	8.08221e-05	0.00241692
NELL2	NM_001145108	0.506576	8.09959e-05	0.00241692
ZNF254	NM_203282	-0.795654	8.19934e-05	0.00243362
AGPAT3	NM_020132	-0.478	8.21046e-05	0.00243362
NDE1	NM_001143979	-0.455203	8.20672e-05	0.00243362
MBD1	NM_001204142	-0.421659	8.17905e-05	0.00243362
GABRQ	ENST00000370306	0.618518	8.27223e-05	0.00244784
SYT1	NM_001135805	0.690527	8.35882e-05	0.00245298	yes
PPAPDC1B	NM_001102559	-0.594176	8.35534e-05	0.00245298
ETS2	NM_001256295	-0.529857	8.32985e-05	0.00245298
PARK2	NM_004562	-0.421372	8.31949e-05	0.00245298
POPDC3	NM_022361	0.601537	8.34835e-05	0.00245298
ITGA5	ENST00000293379	-0.47983	8.37723e-05	0.00245432
ZNF343	NM_024325	-0.736424	8.4039e-05	0.00245807
BLOC1S1	NM_001487	-0.651877	8.45048e-05	0.00246166
GPC3	NM_001164617	-0.546643	8.44582e-05	0.00246166
MARS2	NM_138395	0.71479	8.45783e-05	0.00246166
BMP1	ENST00000520970	-0.516914	8.47288e-05	0.002462
SCIN	NM_001112706	0.570297	8.54478e-05	0.00247477	yes
LDLR	NM_000527	-0.4192	8.53435e-05	0.00247477
PCDHB16	NM_020957	-0.689754	8.58858e-05	0.0024834
SLC22A3	NM_021977	0.447353	8.6238e-05	0.00248952	yes
DHRS2	NM_182908	0.51812	8.78393e-05	0.00252342	yes
ETS1	NM_001143820	-0.521551	8.76321e-05	0.00252342
RBCK1	NM_031229	-0.448909	8.77307e-05	0.00252342
PAX7	NM_001135254	-0.420636	8.81368e-05	0.00252787
C5	NM_001735	-0.703445	8.85441e-05	0.00253136
FAM160B2	ENST00000427751	-0.535795	8.8444e-05	0.00253136
MRI1	NM_001031727	0.42851	8.91787e-05	0.0025454
DSEL	NM_032160	0.578009	8.95045e-05	0.00255059
TMEM25	NM_032780	-0.561958	9.01417e-05	0.00256462
HEY2	NM_012259	-0.658547	9.0536e-05	0.0025676
ZNF737	NM_001159293	-0.604615	9.04067e-05	0.0025676
TESK1	NM_006285	-0.425733	9.17594e-05	0.00259814
LOC100128252	NR_036521	0.444047	9.27914e-05	0.00261483
CITED1	ENST00000453707	0.463948	9.25431e-05	0.00261483
BCS1L	ENST00000431802	0.613837	9.27111e-05	0.00261483
EPM2AIP1	NM_014805	-0.757437	9.34122e-05	0.00261871
ZNF16	NM_006958	-0.639487	9.36742e-05	0.00261871
SIPA1	NM_153253	-0.471745	9.38156e-05	0.00261871
TYK2	NM_003331	-0.456664	9.322e-05	0.00261871
TMEM11	NR_024547	0.44521	9.37055e-05	0.00261871
SCO1	NM_004589	0.5206	9.34489e-05	0.00261871
MED16	NM_005481	-0.443217	9.4e-05	0.00261973
TNIK	ENST00000436636	-0.593037	9.46183e-05	0.0026287
NABP1	NR_045623	0.584408	9.45908e-05	0.0026287
CCDC127	ENST00000296824	-0.743777	9.57245e-05	0.00264862
MOSPD3	NM_001040097	-0.514293	9.57836e-05	0.00264862
TYMS	NM_001071	-0.43764	9.5542e-05	0.00264862
UBE3B	NM_130466	-0.525219	9.6133e-05	0.00265414
BAD	NM_004322	-0.46375	9.76973e-05	0.00269298
PKN1	NM_002741	-0.427533	9.78437e-05	0.00269298
SLC2A10	ENST00000359271	-0.461954	9.81174e-05	0.00269481
ENSA	NM_004436	0.642632	9.82143e-05	0.00269481
ELMO1	ENST00000310758	0.400196	9.86991e-05	0.00270393
EFHC2	NM_025184	0.675374	9.90265e-05	0.00270871	yes
IGFBP7	ENST00000295666	-0.54301	9.97593e-05	0.00272166
NRSN2	NM_024958	-0.445687	9.98068e-05	0.00272166
ZADH2	ENST00000322342	-0.47973	0.000100527	0.00273708
TRIOBP	NM_001039141	-0.538766	0.000100989	0.00274545
OLFML1	ENST00000530135	0.8881	0.000101259	0.00274618	yes
DAPK3	ENST00000545797	-0.421048	0.000101326	0.00274618
SLC38A3	NM_006841	-0.607948	0.000102283	0.00276788
ARRB1	NM_004041	-0.413223	0.000102948	0.00278164
ZNF516	NM_014643	-0.419622	0.000103806	0.00279779
RPA1	NM_002945	0.613033	0.000103862	0.00279779
BTD	ENST00000303498	-0.543196	0.000104167	0.00280176
BCAM	NM_001013257	-0.460731	0.000104415	0.00280417
QRFPR	NM_198179	0.730368	0.000104961	0.00281457
FAM155B	NM_015686	0.530487	0.000105349	0.0028207
ISCA1	NM_030940	0.529427	0.000106787	0.0028549
ILK	ENST00000396751	-0.52348	0.00010743	0.00286776
RAB11B	NM_004218	-0.569567	0.00010785	0.00287464
ARRB2	NM_004313	0.399277	0.000108338	0.00288331
HLCS	NM_001242784	-0.650128	0.000109503	0.00290561
KCNS3	NM_002252	-0.487391	0.000109439	0.00290561
CPT1A	ENST00000265641	-0.43695	0.00010998	0.00291391
YPEL1	ENST00000339468	-0.484806	0.000111979	0.00295178
FLI1	NM_002017	-0.473243	0.000111804	0.00295178
FADS3	ENST00000278829	-0.424977	0.000112076	0.00295178
BCAR3	NM_001261408	-0.403255	0.000111659	0.00295178
LINC00265	NR_026999	-2.04019	0.000112455	0.00295737
ATP5G1	NM_005175	0.41316	0.0001137	0.00298569
SEPP1	ENST00000514985	-0.740303	0.000114064	0.00298922
TNFRSF11A	ENST00000269485	-0.661225	0.000114509	0.00298922
NEDD4L	NM_001144967	-0.477933	0.000114233	0.00298922
KIAA0913	NM_015037	-0.41266	0.000114377	0.00298922
LRTOMT	ENST00000435085	-0.610386	0.000115133	0.00300108
LGR6	ENST00000367278	-0.573296	0.000115599	0.00300879
EFNA2	NM_001405	-0.544817	0.000116652	0.00302649	yes
GPR64	NM_001079858	-0.597444	0.000116694	0.00302649
C1RL	NM_016546	-0.554037	0.00011722	0.00302649
C12orf57	ENST00000229281	-0.46871	0.000117303	0.00302649
INSR	NM_000208	-0.464754	0.000117288	0.00302649
MSANTD3	NM_001198807	0.496337	0.000117108	0.00302649
CTDSP2	NM_005730	-0.437217	0.000117857	0.00303637
SUV420H1	ENST00000304363	-0.633663	0.000118202	0.00304083
PCDHB19P	NR_001282	-0.571655	0.000118443	0.00304262
FRMD6	NM_001042481	-0.570383	0.000120181	0.00308278
AGMAT	NM_024758	-0.497436	0.000121509	0.00311136	yes
PCDHB15	NM_018935	-1.03233	0.000121711	0.00311136
CREB3L2	NM_194071	-0.454753	0.000121821	0.00311136
ABCA3	NM_001089	-0.385978	0.000122106	0.00311414
ARFGEF1	NM_006421	-0.688322	0.000123722	0.00313685
APH1B	NM_031301	-0.674475	0.000123881	0.00313685
NCOA2	NM_006540	-0.587285	0.000123765	0.00313685
DNASE2	NM_001375	-0.437679	0.000123502	0.00313685
GPX3	NM_002084	0.432851	0.000123815	0.00313685
ZCCHC12	NM_173798	-0.968287	0.000124489	0.00314592
KCNJ8	NM_004982	0.672573	0.000124594	0.00314592
MARCH3	ENST00000308660	-0.493943	0.000124841	0.00314766
SEPT5-GP1BB	NR_037611	-0.416826	0.000125168	0.00315143
NOLC1	NM_004741	0.441557	0.000126523	0.00318102
	TCONS_00017747-XLOC_008916	0.39113	0.00012748	0.00319679
CYP3A5	NR_033807	0.522954	0.000127511	0.00319679
PXDC1	ENST00000380283	-0.480515	0.000128106	0.00319918
TSKU	NM_015516	-0.430193	0.000127912	0.00319918
RAD9A	NM_004584	-0.40739	0.000128148	0.00319918
SPTB	NM_001024858	-0.421153	0.000128809	0.00321116
XKR6	AB073660	-1.00413	0.000129287	0.00321404
SLC9A8	NM_001260491	-0.423299	0.000129283	0.00321404
GRB14	NM_004490	0.685285	0.000129836	0.00322317
GDI1	NM_001493	-0.470827	0.000130709	0.00324029
BACH2	NM_021813	-0.611433	0.000130995	0.00324287
DNAJC5	NM_025219	-0.47177	0.000131846	0.00325743
ASF1B	ENST00000263382	-0.421087	0.000131951	0.00325743
WDR54	ENST00000348227	-0.513279	0.000132259	0.00326048
RIC8A	NM_021932	-0.443553	0.00013277	0.00326854
ECM1	NM_001202858	-0.479401	0.000134093	0.00327366	yes
CHST1	NM_003654	-0.729799	0.000134271	0.00327366
EBF1	NM_024007	-0.47479	0.000133768	0.00327366
PANX1	NM_015368	-0.41924	0.000133939	0.00327366
ARHGEF17	ENST00000263674	-0.415559	0.000133912	0.00327366
RAB36	NM_004914	-0.408334	0.000133417	0.00327366
COX10	NM_001303	0.463125	0.000133898	0.00327366
TCF4	NM_001083962	-0.420433	0.000134495	0.00327462
PACS1	NM_018026	-0.411283	0.000134951	0.00328121
DONSON	NM_017613	-0.50014	0.000135694	0.00329046
CD97	NM_078481	-0.441347	0.000135703	0.00329046
F8A3	ENST00000369505	0.389817	0.000136906	0.00331511
C22orf46	ENST00000402966	-0.527941	0.000137207	0.00331787
LINC00260	NR_046213	-0.451076	0.000138401	0.00334217
GUCY1A3	NM_000856	0.486967	0.000138598	0.00334239
HDAC6	NM_006044	-0.428911	0.000139281	0.00335429
ZNF362	NM_152493	-0.48628	0.000142127	0.00341818
LSS	NM_001145437	-0.519176	0.00014238	0.00341962
FERMT1	NM_017671	0.590417	0.000142904	0.00342756
	GENSCAN00000029110	-0.459751	0.000143172	0.00342937
TTC33	NM_012382	-0.683144	0.000144177	0.00344877
AP4M1	ENST00000416938	-0.518375	0.000144447	0.00345057
FBXO6	NM_018438	-0.468424	0.000145076	0.00346093
PGAP3	NM_033419	-0.416797	0.00014604	0.00347458
SLC47A1	NM_018242	0.415707	0.000146026	0.00347458
C1QBP	ENST00000225698	0.393553	0.000146687	0.00348528
CPEB2	NM_182485	-0.757826	0.000146908	0.00348587
PARP3	ENST00000417220	-0.416074	0.000147651	0.00349881
GALNTL4	NM_198516	-0.54034	0.000148294	0.00350604
GPRC5C	NM_018653	-0.40901	0.000148352	0.00350604
GTF2A1L	NM_006872	-0.525027	0.00014879	0.00350706
NPRL3	ENST00000399953	-0.376517	0.000148595	0.00350706
ABCG1	NM_207627	-0.49575	0.000149671	0.00352314
FZD6	NM_003506	-0.622397	0.000150345	0.0035343
GADD45G	NM_006705	-0.440795	0.000150943	0.00354366
R3HDM4	NM_138774	-0.430143	0.000151526	0.00355264
EPS8L2	ENST00000533256	-0.496071	0.00015263	0.00355501	yes
FBN1	NM_000138	-0.611193	0.000152497	0.00355501
DCAF15	NM_138353	-0.580363	0.000152541	0.00355501
GANC	NM_198141	-0.492112	0.000151934	0.00355501
HS6ST3	NM_153456	0.392534	0.000152344	0.00355501
ARHGAP33	NM_001172630	-0.401409	0.000152854	0.00355555
DHX33	NM_020162	0.445033	0.00015342	0.00356404
DPY19L4	NM_181787	-0.667762	0.000153664	0.00356504
JAG1	NM_000214	-0.463353	0.00015422	0.00357326
SYCP2	ENST00000357552	-0.771621	0.000155024	0.00357773
GRAMD1C	NM_017577	-0.670547	0.00015523	0.00357773
KCTD14	NM_023930	-0.571355	0.000155194	0.00357773
CIT	NM_001206999	-0.467645	0.000155422	0.00357773
POLR3E	NM_018119	0.453273	0.000155337	0.00357773
DECR1	NM_001359	-0.699463	0.000155682	0.00357907
CHAC1	ENST00000446533	-0.428726	0.000156424	0.00359147
CCDC101	NM_138414	-0.398453	0.000156646	0.00359191
GNA12	NM_007353	-0.546007	0.000158774	0.00363322
TFAP2A	NM_003220	-0.44909	0.000158857	0.00363322
TRPC3	NM_001130698	-0.621827	0.000159744	0.00364409
UNC5C	ENST00000453304	0.503958	0.000159677	0.00364409
	GENSCAN00000006285	0.592507	0.000161531	0.00368013
YPEL5	NM_001127401	-0.630637	0.000161915	0.00368098
PSTPIP2	NM_024430	-0.433183	0.000161984	0.00368098
C17orf28	NM_030630	-0.444993	0.000162589	0.00369
FAM26E	ENST00000368599	-0.790167	0.000163153	0.00369808
ATL1	NM_015915	-0.736792	0.000163659	0.00370232
ZNF682	NM_033196	-0.609931	0.000163759	0.00370232
CCDC86	ENST00000227520	0.393083	0.00016399	0.00370284
L1CAM	ENST00000370060	-0.3773	0.000164935	0.00371944
AZIN1	NM_015878	-0.673007	0.000166454	0.00373942
SDC3	ENST00000339394	-0.458462	0.00016612	0.00373942
AOC3	NM_003734	0.398468	0.000166246	0.00373942
PP7080	NR_024158	-0.485583	0.000167553	0.00375934
ZNF706	ENST00000520347	-0.749022	0.000168018	0.00376258
RBMS3	NM_001003793	-0.729174	0.000168122	0.00376258
ADAMTS9	NM_182920	-0.447597	0.000168431	0.00376473
PER3	NM_016831	-0.515244	0.000169359	0.00377647
PHF21A	NM_001101802	-0.432043	0.000169382	0.00377647
HHLA3	NM_001036645	-0.680797	0.000171061	0.00380912
ZDHHC4	ENST00000396706	-0.47589	0.000172047	0.00382626
GLIPR2	AK091288	-0.559799	0.000172725	0.00383172
FTL	NM_000146	0.49891	0.000172613	0.00383172
POLD3	NR_046410	-0.544752	0.000173987	0.00385008
MRPL12	ENST00000333676	0.389	0.000173804	0.00385008
	GENSCAN00000014186	-0.710402	0.000174641	0.00385719
RHOBTB2	NM_001160036	-0.444865	0.000174743	0.00385719
PCYOX1L	NM_024028	-0.491396	0.00017693	0.00390061
HBP1	NM_012257	-0.684299	0.000177329	0.00390241
TCF25	NM_014972	-0.5043	0.000177452	0.00390241
UPF1	NM_002911	-0.46474	0.000177704	0.00390309
TIGD5	NM_032862	-0.37017	0.000178314	0.00391164
LMNA	NM_170707	-0.437607	0.000178545	0.00391187
ST6GALNAC5	ENST00000477717	0.448436	0.000179923	0.00391193	yes
PDGFB	ENST00000331163	-0.494596	0.00017917	0.00391193
THBS3	NM_007112	-0.417194	0.000179953	0.00391193
GAMT	NM_138924	-0.402397	0.000179069	0.00391193
KIAA0195	NM_014738	-0.373777	0.000179819	0.00391193
FN3K	NM_022158	-0.367215	0.000179609	0.00391193
PRPF8	ENST00000572621	0.383317	0.000180092	0.00391193
STK35	ENST00000381482	-0.577516	0.000181039	0.00392767
CCNA1	NM_003914	-0.675963	0.000181576	0.00392859
DOK4	ENST00000569548	-0.405477	0.000181567	0.00392859
SPAG17	NM_206996	-0.388369	0.000181746	0.00392859
NEBL	ENST00000417816	-0.622957	0.000182992	0.0039507
TRPT1	ENST00000537907	-0.38422	0.000183219	0.0039508
C19orf42	ENST00000487416	-0.491733	0.000184696	0.00397781
FNDC3B	NM_022763	-0.509287	0.000185739	0.00399363
TNFRSF10B	NR_027140	-0.437534	0.000185881	0.00399363
LRAT	NM_004744	0.450984	0.000186909	0.00399634	yes
LMBR1L	NM_018113	-0.406441	0.000186668	0.00399634
PRKACA	NM_002730	-0.39268	0.000186713	0.00399634
ZC3H15	NM_018471	0.419253	0.00018629	0.00399634
NPTX2	NM_002523	0.445951	0.000189469	0.0040462
AMACR	ENST00000335606	-0.571405	0.000190634	0.00406129
DLGAP4	ENST00000373913	-0.384649	0.000190608	0.00406129
C10orf107	ENST00000330194	-0.986565	0.000191498	0.00406992
SLITRK5	NM_015567	0.600593	0.000191345	0.00406992
MARCH9	NM_138396	-0.495238	0.000193087	0.00409204
CHRNB1	ENST00000306071	-0.416197	0.000193344	0.00409204
DNASE1	ENST00000246949	-0.401898	0.000192836	0.00409204
C7orf23	ENST00000474074	0.615836	0.000193463	0.00409204
ACTR1B	NM_005735	-0.735449	0.00019398	0.00409493
DBNDD2	NM_001048226	0.375933	0.000194062	0.00409493
CCDC68	NM_025214	-0.551626	0.000194781	0.00410439
SLC22A4	NM_003059	-0.536344	0.000195204	0.00410439
EXTL3	NM_001440	-0.486809	0.000195067	0.00410439
ZNF700	NM_144566	-0.532629	0.0001961	0.00411346
TNFAIP2	ENST00000560869	-0.364986	0.000196001	0.00411346
TUFT1	NM_020127	-0.610655	0.00019676	0.00412242
DYM	AK296579	-0.498243	0.000197529	0.00413266
APCDD1	NM_153000	-0.404871	0.000197902	0.00413266
HHIP	ENST00000296575	0.425626	0.000197948	0.00413266
NOP2	NM_001033714	0.40506	0.000198423	0.0041377
IER3	NM_003897	-0.616437	0.000199442	0.00414798
EBAG9	ENST00000337573	-0.511898	0.000199618	0.00414798
CCBL1	ENST00000436267	0.423112	0.00019922	0.00414798
PFKP	NM_001242339	0.39493	0.000200541	0.00416228
MCM5	ENST00000216122	-0.376977	0.000200852	0.00416386
INADL	ENST00000371158	-0.625049	0.000201279	0.00416785
KIAA0284	NM_001112726	-0.404181	0.000201561	0.00416882
RHEB	NM_005614	-0.618807	0.000202506	0.00417508
DNAJC28	NM_017833	-0.544336	0.000202807	0.00417508
UCHL1	NM_004181	0.445643	0.000202276	0.00417508
SLC27A6	ENST00000262462	0.453897	0.00020271	0.00417508
CTBP1-AS1	NR_033339	-0.71329	0.000203898	0.00419269
SGPP2	ENST00000321276	-0.60228	0.000205873	0.00421477
MSRB2	NM_012228	-0.592467	0.000205504	0.00421477
HMGCLL1	NM_019036	-0.551774	0.000206161	0.00421477
HMG20B	NM_006339	-0.371207	0.000206035	0.00421477
TFCP2L1	NM_014553	0.495527	0.000205976	0.00421477
AOC2	NM_009590	0.394328	0.000208074	0.00424898
HIST1H2AH	ENST00000357320	-0.47327	0.000208605	0.00425002
SCYL1	NM_020680	-0.389507	0.000208565	0.00425002
MED31	NM_016060	0.371453	0.000210259	0.0042788
C10orf32	ENST00000478833	-0.564097	0.000210862	0.00428301
CHMP1B	NM_020412	-0.375059	0.000211037	0.00428301
ERP44	NM_015051	0.426787	0.000211191	0.00428301
PLK2	NM_006622	-0.645667	0.000211647	0.00428535
CLYBL	NM_206808	-0.45659	0.000211789	0.00428535
	GQ141863	0.607283	0.000212705	0.00429896
ATG10	ENST00000282185	-0.756423	0.000214485	0.00433
BAI2	NM_001703	-0.427753	0.00021507	0.00433688
NRIP1	NM_003489	-0.609074	0.000215864	0.00434625
FSCN1	NM_003088	-0.45958	0.000216025	0.00434625
MBP	NM_001025101	-0.685252	0.000217149	0.0043624
RXRA	NM_002957	-0.367633	0.00021732	0.0043624
EDN1	NM_001955	-0.482531	0.000217859	0.00436334	yes
RGS6	NM_001204416	-0.377024	0.000217839	0.00436334	yes
ENTPD5	ENST00000334696	-0.470021	0.000218299	0.00436721
CC2D1A	NM_017721	-0.36563	0.000219704	0.00439036
POU4F1	NM_006237	0.418651	0.00022029	0.00439711
DCT	NM_001129889	0.531222	0.000220659	0.00439952
TMEM87B	NM_032824	-0.598511	0.000221029	0.00440196
C2orf15	ENST00000424491	-0.71959	0.000221673	0.00440628
ERBB3	NM_001982	-0.461078	0.000221744	0.00440628
DDAH2	ENST00000443533	-0.447712	0.000222193	0.00441027
C21orf67	NR_027128	-0.457984	0.000223005	0.00442144
MAMLD1	ENST00000370401	-0.514702	0.000224811	0.00445226
KLF10	ENST00000285407	-0.490115	0.000225541	0.00445364
BRF2	AF298153	-0.472051	0.000225174	0.00445364
ARHGEF25	ENST00000333972	-0.39174	0.000225634	0.00445364
RFXANK	NM_003721	-0.402651	0.000225898	0.00445388
NNT	NM_012343	-0.48595	0.000226658	0.00446391
PI4K2B	NM_018323	-0.630838	0.000227023	0.00446613
S1PR1	NM_001400	-0.410796	0.000227425	0.00446907
ZNF295	NM_001098402	-0.497273	0.000228554	0.00448629
TEX19	NM_207459	0.387996	0.000229946	0.00449596	yes
PBLD	NM_022129	-0.711169	0.000229921	0.00449596
KAT6A	AK128323	-0.47273	0.000229308	0.00449596
PFAS	NM_012393	0.395093	0.000230061	0.00449596
FMN2	NM_020066	-0.744539	0.000230941	0.00450635
RBMS2	BC027863	-0.506308	0.000231333	0.00450635
PORCN	NM_022825	-0.423182	0.000231487	0.00450635
WEE1	NM_003390	-0.3717	0.00023161	0.00450635
CDCA2	NM_152562	-0.572257	0.000232537	0.00451943
MAP3K6	NM_004672	-0.411366	0.000233535	0.00453385
CDCA5	NM_080668	-0.44524	0.000234217	0.00454212
HMGCS1	NM_001098272	-0.54801	0.000235635	0.00454475
ZNF250	NM_021061	-0.529278	0.000234745	0.00454475
PDGFRL	ENST00000251630	-0.389997	0.000234974	0.00454475
BACE1	ENST00000313005	-0.35729	0.000235389	0.00454475
HOGA1	NM_138413	0.395319	0.000235147	0.00454475
TMEM117	ENST00000266534	-0.490496	0.000237167	0.00456932
KIF3C	NM_002254	-0.493145	0.000241141	0.00464084
MTMR12	NM_001040446	-0.523037	0.000243066	0.00466777
CRY2	NM_001127457	-0.394124	0.000242876	0.00466777
PGPEP1	NM_017712	-0.396147	0.000243703	0.00467493
LPXN	NM_001143995	-0.692556	0.000244029	0.00467612
PRPF6	NM_012469	-0.411253	0.000244569	0.00468141
RIC3	NR_045405	-0.539586	0.000244974	0.0046841	yes
ZBTB16	ENST00000335953	-0.493086	0.000245458	0.0046883
FAM149B1	ENST00000242505	-0.462384	0.000246818	0.00470413
CSPG4	NM_001897	-0.460223	0.000246698	0.00470413
FGD4	NM_139241	-0.624745	0.000247786	0.00471552
	GENSCAN00000020720	-0.536599	0.000247947	0.00471552
NTRK2	NM_006180	-0.387193	0.000248353	0.00471818
GEMIN8	NM_017856	-0.411981	0.000248794	0.00472148
RTN1	ENST00000342503	-0.384015	0.000250932	0.00475698
BASP1	NM_006317	-0.3716	0.000251412	0.00476098
ERI1	NM_153332	-0.839776	0.000254139	0.00480236
BCOR	NM_001123385	-0.40131	0.000254111	0.00480236
HFM1	NM_001017975	-0.749249	0.000256569	0.00480704
BNC2	NM_017637	-0.535174	0.000257247	0.00480704
XKR6	NM_173683	-0.47535	0.000257138	0.00480704
ITSN1	ENST00000381318	-0.435091	0.000255701	0.00480704
PARVA	ENST00000334956	-0.395277	0.000254679	0.00480704
TM6SF2	NM_001001524	-0.390203	0.000257074	0.00480704
CAPN5	NM_004055	-0.372637	0.000256993	0.00480704
IRS2	NM_003749	-0.361288	0.000256194	0.00480704
CIB3	NM_054113	0.37076	0.000256994	0.00480704
	GENSCAN00000039952	0.597891	0.000256034	0.00480704
CNKSR2	NM_001168648	0.660648	0.00025737	0.00480704
MTMR7	NM_004686	-0.902377	0.000258624	0.00482462	yes
FBXO15	ENST00000269500	-0.610318	0.000258855	0.00482462
EFEMP1	NM_001039348	-0.604107	0.000259795	0.00483705
POU6F2	NM_007252	0.511363	0.000260314	0.00484162	yes
P2RX5	NR_037928	-0.400443	0.000260814	0.00484584
ZNF266	NM_006631	-0.487634	0.000261624	0.00485071
DNM2	NM_001005360	-0.401697	0.00026143	0.00485071
PRUNE2	NM_015225	-0.47911	0.00026265	0.00486465
C14orf169	NM_024644	0.597995	0.000264411	0.00489215	yes
NUP88	ENST00000573584	0.420727	0.000264992	0.00489779
SMAD3	NM_005902	-0.370877	0.000265473	0.00490158
ZNF214	NM_013249	-0.495335	0.000266996	0.00492457
RAB3D	NM_004283	-0.485454	0.000267911	0.00493631
RFX6	NM_173560	0.34951	0.0002706	0.00495941	yes
WWC3	ENST00000380861	-0.45852	0.00026975	0.00495941
YAP1	NM_001130145	-0.422813	0.00027049	0.00495941
GNAI2	ENST00000313601	-0.402827	0.000269724	0.00495941
C20orf20	NM_018270	-0.371093	0.000270844	0.00495941
TAP2	NM_000544	0.478523	0.000270631	0.00495941
GPR126	NM_020455	-0.687512	0.000271798	0.00497018
NFKBIA	NM_020529	-0.39407	0.000271993	0.00497018
C11orf2	ENST00000279281	-0.373397	0.000272324	0.00497055
TGFB1	NM_000660	-0.370123	0.000272574	0.00497055
SPPL2B	NM_001077238	-0.421674	0.000273748	0.00498556
TP73	NM_001126240	-0.405707	0.00027396	0.00498556
AES	NM_198969	-0.368557	0.000276396	0.00502474
SLC23A2	NM_005116	-0.416557	0.000277504	0.00503971
RASA3	NM_007368	-0.423417	0.000278738	0.00505694
FKBP8	NM_012181	-0.595393	0.000279318	0.00505711
SARDH	NM_001134707	-0.372122	0.000279297	0.00505711
PIGW	NM_178517	0.528643	0.000280802	0.0050788
GRWD1	NM_031485	0.41373	0.000281208	0.0050804
PRR5	NM_001198721	0.414953	0.000281464	0.0050804
PLCB4	NM_000933	-0.826685	0.000283057	0.00509221
ZNF441	NM_152355	-0.614836	0.000283842	0.00509221
LGR4	NM_018490	-0.56323	0.000283374	0.00509221
PARM1	NM_015393	-0.475207	0.000283222	0.00509221
UTP6	ENST00000261708	0.498423	0.000283562	0.00509221
TMEFF1	ENST00000374879	0.579907	0.000283191	0.00509221
MED12L	NM_053002	0.697624	0.000284332	0.00509583
RALB	NM_002881	-0.481377	0.000284963	0.00509684
ANKRD13B	ENST00000394859	0.384273	0.000284785	0.00509684
PCDHB18	NR_001281	-0.510811	0.000286058	0.00511126
ADAMTS19	NM_133638	0.438201	0.000287415	0.00512026	yes
VCAN	NM_004385	-0.530593	0.00028693	0.00512026
CDS2	AK091045	-0.389577	0.000287717	0.00512026
TRAPPC6A	NM_024108	-0.356002	0.000287637	0.00512026
C12orf66	ENST00000398055	-0.523877	0.000288484	0.00512876
KCNJ3	NM_002239	0.4512	0.000289129	0.00513508	yes
DNAJC18	NM_152686	-0.691577	0.00029015	0.00514806
NALCN	NM_052867	-0.569434	0.000292161	0.00517687
FOXJ2	ENST00000162391	-0.371577	0.000292358	0.00517687
IQUB	ENST00000466202	-0.583161	0.000294037	0.00519491
ARHGAP1	ENST00000311956	-0.390963	0.000294256	0.00519491
CDK16	NM_006201	-0.354567	0.000293994	0.00519491
ZNF20	NM_021143	-0.793895	0.000295136	0.00519863
ARHGEF10	NM_014629	-0.405563	0.000295143	0.00519863
FHDC1	ENST00000511601	-0.393785	0.000295347	0.00519863
SPATA6	NM_019073	-0.593672	0.000295882	0.00520288
FGFR2	NM_000141	-0.482455	0.000296905	0.00520624
UBXN6	NM_025241	-0.423366	0.000296596	0.00520624
TRAF6	ENST00000526995	-0.372607	0.000296954	0.00520624
GPR137	NM_001170881	-0.50232	0.000299932	0.00523568
CAMTA1	NM_015215	-0.445195	0.000300056	0.00523568
CDH2	NM_001792	-0.423213	0.00030011	0.00523568
CD59	NM_203330	-0.355873	0.000298948	0.00523568
BCAT1	NM_001178094	0.45257	0.000299532	0.00523568
LIMK2	NM_016733	-0.358225	0.000300841	0.00524108
DDX21	NM_004728	0.420437	0.000301011	0.00524108
RPSA	NM_001012321	-0.678137	0.000302707	0.00524484
BAALC	NM_024812	-0.497872	0.000301741	0.00524484
SIPA1L2	ENST00000366630	-0.484207	0.000302323	0.00524484
SLC27A3	ENST00000271857	-0.394673	0.000302414	0.00524484
KCNMB4	NM_014505	-0.366867	0.000301998	0.00524484
CLUAP1	NM_015041	-0.630984	0.000304899	0.00525977
	GENSCAN00000007943	-0.587606	0.000304418	0.00525977
TPPP	NM_007030	-0.458142	0.000304603	0.00525977
RGMA	ENST00000329082	-0.426492	0.000305052	0.00525977
GAL	ENST00000265643	0.40474	0.000304986	0.00525977
VCPIP1	NM_025054	-0.39427	0.00030556	0.00526342
SMG9	NM_019108	-0.364683	0.000305955	0.0052651
TMEM86A	ENST00000280734	-0.389898	0.000306424	0.00526805
MSRA	NM_012331	-0.385955	0.000308608	0.00530045
TMEM116	ENST00000354825	-0.656982	0.000309555	0.00531158
	TCONS_l2_00001586-XLOC_l2_001165	-0.808731	0.000310978	0.00531492
STAU2	NM_014393	-0.570966	0.000311	0.00531492
SNX8	BC021565	-0.495853	0.000311249	0.00531492
YY2	NM_206923	-0.422743	0.000310686	0.00531492
ATIC	ENST00000236959	0.442607	0.000310395	0.00531492
KLK7	NM_005046	0.456844	0.000312903	0.00533803	yes
ABL1	NM_007313	-0.399487	0.000314564	0.00536119
CERS4	NM_024552	-0.35052	0.000315894	0.00537869
HMOX1	ENST00000216117	0.61201	0.000316535	0.00538444
FIBIN	NM_203371	-0.593605	0.000317088	0.00538868	yes
CEP72	NM_018140	-0.526993	0.000318935	0.00540968
POLR2A	ENST00000322644	0.34151	0.000318739	0.00540968
C5orf42	ENST00000508244	-0.676907	0.000319452	0.00541328
ZNF714	NM_182515	-0.559551	0.000321997	0.00545119
DNMBP	NM_015221	-0.479075	0.000322738	0.00545782
FANCG	NM_004629	-0.431847	0.000323004	0.00545782
ZNF433	NM_001080411	-0.786044	0.000325853	0.0055007
SLIT2	ENST00000504154	0.376957	0.000326643	0.0055088
THBS2	NM_003247	0.433886	0.000327171	0.00551245	yes
CARS	NM_001751	-0.471757	0.000327494	0.00551266
PPP3CC	NM_001243974	-0.513755	0.000328176	0.00551542
GNG7	NM_052847	-0.436259	0.00032828	0.00551542
TMEM134	NM_025124	-0.503553	0.000331277	0.00556049
PDE3A	ENST00000359062	-0.498177	0.000332969	0.00557833
EYA2	NM_005244	0.351901	0.000332769	0.00557833
HIRIP3	NM_003609	-0.419003	0.000334976	0.00560665
CTIF	NM_001142397	-0.378039	0.000336948	0.00563028
LAMB3	NM_001017402	-0.366435	0.000337023	0.00563028
NDUFA4	ENST00000486007	-0.925674	0.000337763	0.00563733
RAI2	NR_033348	-0.678155	0.000339131	0.00564482
ZNF43	NM_001256648	-0.572107	0.000339903	0.00564482
BCL6	NM_001706	-0.494075	0.00033923	0.00564482
PDGFC	ENST00000502773	-0.47949	0.000340625	0.00564482
MUM1	NR_024247	-0.407424	0.000338807	0.00564482
ZDHHC1	NM_013304	-0.37349	0.000339834	0.00564482
PIP5K1C	NM_012398	-0.363699	0.000340445	0.00564482
	GENSCAN00000022632	0.343203	0.000340759	0.00564482
KCTD12	NM_138444	-0.36252	0.000341885	0.00565819
CCDC149	NM_173463	-0.380993	0.000342362	0.00566078
ABHD14A-ACY1	NR_037192	0.466665	0.000343066	0.00566714
DENND5A	ENST00000328194	-0.4086	0.000343584	0.00567041
ABTB2	NM_145804	-0.361213	0.00034459	0.00568172
STIM1	NM_003156	-0.524677	0.000346107	0.00570144
PQLC3	NM_152391	-0.548855	0.000346579	0.00570391
PCDHB14	NM_018934	-0.845507	0.000347001	0.00570547
PTPRU	NM_005704	-0.469106	0.000347318	0.00570547
ST8SIA2	NM_006011	-0.438647	0.000347739	0.00570711
THNSL2	ENST00000324166	-0.573706	0.000349365	0.00572849	yes
KBTBD3	NM_198439	-0.577627	0.000350926	0.00574345
PRICKLE2	NM_198859	-0.474772	0.000350792	0.00574345
GPAA1	ENST00000355091	-0.4332	0.000351945	0.00574422
SAT1	NR_027783	-0.399273	0.000351575	0.00574422
PKNOX1	ENST00000291547	-0.389436	0.000351868	0.00574422
SLC25A42	NM_178526	-0.341236	0.000352644	0.00575033
XRRA1	ENST00000340360	-0.410366	0.000353782	0.0057636
C1orf182	ENST00000368255	0.447132	0.000354593	0.0057715
LRRC8E	NM_001268284	-0.414611	0.000358247	0.00582028
SFN	NM_006142	-0.372471	0.00035824	0.00582028
ALKBH7	NM_032306	-0.427846	0.000360401	0.00583922
LINC00094	NR_015427	-0.421933	0.00036004	0.00583922
PLEKHG2	NM_022835	-0.368976	0.000360189	0.00583922
PLEKHF2	NM_024613	-0.643373	0.00036434	0.00589308
SLC4A11	NM_001174089	-0.353719	0.00036439	0.00589308
ALS2CR8	NM_024744	-0.695697	0.000366245	0.00591767
PIK3R2	ENST00000222254	-0.38965	0.000366665	0.00591907
RAB15	NM_198686	-0.343333	0.000367144	0.0059214
VPS53	NM_001128159	0.533934	0.000367962	0.00592921
GCNT1	NM_001097634	-0.454468	0.000370275	0.00595564
SUGP2	NM_001017392	-0.363833	0.000370161	0.00595564
PNMAL1	NM_018215	-0.351752	0.000372989	0.00599386
ANKMY2	NM_020319	-0.616714	0.000373544	0.00599735
LOXL4	NM_032211	-0.434712	0.000374703	0.00600772
SF3A2	NM_007165	-0.34567	0.000374868	0.00600772
JUP	NM_002230	-0.327697	0.000375361	0.00601019
ANO2	NM_020373	-0.3759	0.000376568	0.00602407
KLK1	NM_002257	-0.342662	0.000377206	0.00602884
IFI44L	NM_006820	0.475934	0.000377639	0.00603032
ZNF443		-0.717904	0.000378154	0.0060331
PMM1	NM_002676	-0.472301	0.000380073	0.00605494
CLMP	ENST00000448775	0.396305	0.000380206	0.00605494
COL6A2	NM_001849	-0.364382	0.000380608	0.00605591
TSPO	NM_001256531	-0.442237	0.000381979	0.00607227
AHNAK2	NM_138420	-0.507768	0.000383203	0.00608081
ULK3	NM_001099436	-0.34333	0.000383173	0.00608081
TTC31	NM_022492	-0.539807	0.000383685	0.00608302
MPND	NM_032868	-0.463665	0.00038616	0.00611679
SLC35G1	ENST00000371408	0.486448	0.000387613	0.00613432
CEBPB	NM_005194	-0.354932	0.00038849	0.0061388
PPP6C	NM_001123355	0.381787	0.000388589	0.0061388
SMCR8	NM_144775	0.442333	0.000389907	0.00615415
APBB1	NM_001164	-0.353097	0.00039164	0.00617599
PRKCB	NM_002738	-0.360607	0.000392563	0.00618504
APOBEC3F	NM_145298	-0.509784	0.000393181	0.00618929
BST2	ENST00000252593	-0.44728	0.000393892	0.00619497
P2RY1	NM_002563	0.337932	0.000394727	0.0062026
ZNF555	NM_152791	-0.548344	0.000395702	0.00621241
NTN4	NM_021229	-0.506884	0.000396638	0.0062216
PDE7A	NM_002603	-0.776547	0.00040246	0.0062843
ANKRD5	NM_022096	-0.730795	0.000401615	0.0062843
C14orf101	ENST00000261556	-0.480903	0.000403117	0.0062843
TSC22D3	ENST00000372382	-0.433123	0.000401731	0.0062843
COPE	NM_007263	-0.341827	0.000403011	0.0062843
RPS6KB2	ENST00000524934	-0.34165	0.000403075	0.0062843
ARID3A	NM_005224	-0.334168	0.000402767	0.0062843
FURIN	ENST00000268171	-0.33523	0.000404927	0.00629796
MNT	ENST00000174618	0.326514	0.000405059	0.00629796
MYH14	NM_001145809	0.340335	0.000404574	0.00629796
C21orf7	ENST00000399947	-0.425617	0.00040663	0.00630728	yes
MGAT4B	ENST00000337755	-0.437253	0.000406281	0.00630728
PPP2R5B	ENST00000527441	-0.397913	0.000406726	0.00630728
ZNF711	NM_021998	-0.816735	0.000407474	0.00631336
RHOB	NM_004040	-0.436737	0.000408074	0.00631652
ZMAT5	NM_019103	-0.3548	0.000408391	0.00631652
PROS1	NM_000313	-0.539509	0.000409392	0.00632222
ZNF844	ENST00000439326	-0.469013	0.000409473	0.00632222
TOMM5	NM_001134485	0.385533	0.000411367	0.00634593
PSME1	NM_176783	-0.373053	0.000412596	0.00635937
DYRK1A	NM_101395	-0.429037	0.00041537	0.00639632
PLA2G7	NM_001168357	-0.423578	0.000415716	0.00639632
PEX11B	NM_003846	-0.637535	0.000416215	0.00639844
AKTIP	NM_001012398	-0.661453	0.000416801	0.0064019
HOXB9	NM_024017	0.339807	0.000422028	0.00647658
WBP5	NM_001006613	-0.444348	0.000425839	0.00652194
AKAP1	NM_003488	0.351897	0.000425686	0.00652194
PHB	NM_002634	0.394147	0.000426088	0.00652194
ADRBK1	NM_001619	-0.376587	0.000431635	0.00660115
TNFSF4	NM_003326	-0.482347	0.000432166	0.00660357
PC	NM_001040716	-0.385108	0.000434656	0.0066359
DOCK4	NM_014705	-0.640249	0.000436503	0.00665837
TMEM54	NM_033504	-0.458342	0.000438466	0.00667016
ZBTB22	NM_005453	-0.430482	0.000438369	0.00667016
TRAPPC9	NM_031466	-0.3914	0.000438761	0.00667016
SATB1	NM_001195470	0.668359	0.000438782	0.00667016
COX6C	ENST00000522940	-0.591227	0.000439679	0.00667537
CEP57	NM_001243776	-0.48782	0.000439878	0.00667537
ROR2	NM_004560	0.385801	0.000440503	0.00667914
FAM70A	NM_017938	-0.437018	0.000441624	0.00669041
TRIO	NM_007118	-0.518957	0.000442531	0.00669843
CDKN2C	ENST00000262662	-0.540685	0.000444506	0.00672258
TSPAN11	NM_001080509	0.393764	0.000445336	0.00672939
PRMT2	ENST00000397637	-0.485308	0.0004461	0.00673519
CYP39A1	NM_016593	-0.489185	0.00044998	0.00678799
C16orf7	ENST00000389386	-0.456568	0.000450969	0.00679136
C10orf57	NM_001270374	-0.392167	0.000450794	0.00679136
BACH1	NM_206866	-0.457533	0.000452863	0.00681409
ADHFE1	ENST00000396623	-0.546599	0.000454582	0.00683415
AFAP1L2	ENST00000369271	-0.399865	0.000455391	0.00683473	yes
VAPA	NM_003574	-0.428227	0.000455148	0.00683473
AGPAT5	NM_018361	-0.625442	0.000456292	0.00684245
NUMA1	ENST00000393695	-0.36081	0.000456827	0.00684468
FLT3	NM_004119	-0.586889	0.000459477	0.00686697
ENY2	NR_036472	-0.566657	0.000459272	0.00686697
ERAP2	NM_022350	-0.412593	0.000459262	0.00686697
KRT222	NM_152349	-0.413016	0.000460761	0.00687256
MEIS3	NM_020160	-0.371792	0.000461014	0.00687256
NOP58	ENST00000264279	0.46202	0.000460829	0.00687256
ROGDI	NR_046480	-0.388079	0.000463052	0.00689714
BTN3A3	NM_006994	0.359073	0.000463509	0.00689815
FAM71E1	ENST00000270620	-0.430424	0.000464003	0.00689971
CLCN7	ENST00000382745	-0.36823	0.000465846	0.00692131
DOPEY2	ENST00000399151	-0.584793	0.000468185	0.00695024
TOLLIP	NM_019009	-0.386127	0.000469514	0.00696085
SLC4A4	NM_001098484	0.575371	0.000469686	0.00696085
ABHD16A	ENST00000444818	-0.399523	0.000470602	0.00696861
NUAK2	ENST00000367157	-0.396277	0.000477058	0.00705831
SNX10	NR_037670	-0.532531	0.000477979	0.00705856
ICA1	NM_004968	-0.451372	0.000477481	0.00705856
FUBP1	NM_003902	0.39609	0.000478269	0.00705856
TMX3	ENST00000299608	-0.701725	0.000480064	0.0070728
WDR83OS	NM_016145	-0.417438	0.000480831	0.0070728
SLC25A29	NM_001039355	-0.363123	0.000480493	0.0070728
RAB40C	NM_001172663	-0.362419	0.000480519	0.0070728
CDON	NM_001243597	-0.428791	0.000483436	0.00709866
JUN	ENST00000371222	-0.361027	0.000483582	0.00709866
PELP1	NM_014389	0.34652	0.00048399	0.00709866
GPM6B	ENST00000316715	0.373966	0.000484582	0.00709866
NME1	NM_198175	0.39112	0.000484591	0.00709866
C9orf64	ENST00000376344	-0.630694	0.000486036	0.00710442
NDRG4	NM_001130487	-0.376479	0.000486187	0.00710442
ADAM19	NM_033274	-0.33495	0.00048546	0.00710442
TM9SF1	NM_006405	-0.563453	0.000487154	0.00710968
IKZF3	NR_047559	0.355039	0.000487349	0.00710968
TTC3P1	ENST00000354749	-0.42641	0.000488203	0.00711629
EVI5L	NM_145245	-0.339751	0.000488796	0.00711907
SEMA6B	NM_032108	-0.388557	0.000496634	0.00721544
ACTA2	NM_001141945	-0.338587	0.000495842	0.00721544
NUFIP2	NM_020772	0.33261	0.000496327	0.00721544
SKA1	NM_001039535	-0.81968	0.00049732	0.00721575
CHN1	NM_001822	0.488821	0.00049747	0.00721575
PRKD1	NM_002742	-0.481371	0.000499129	0.00723391
EPGN	NM_001013442	0.377666	0.00050052	0.00724814
ZNF512B	NM_020713	-0.37392	0.000502326	0.00726835
NFYB	NM_006166	-0.535775	0.000505009	0.00729227
SLC22A23	ENST00000436008	-0.400582	0.000505347	0.00729227
VPS11	NM_021729	-0.377669	0.000505625	0.00729227
GPR162	ENST00000311268	-0.375159	0.000504481	0.00729227
KDM5B	ENST00000367265	-0.442473	0.000506304	0.00729613
CDCA7L	NM_018719	-0.384732	0.000507347	0.00730522
PPM1M	NM_144641	-0.344427	0.000508604	0.00731737
POU3F2	NM_005604	0.346343	0.000511401	0.00735164
ADCY10P1	NR_026938	-0.448277	0.000513603	0.00737732
CSTF2T	NM_015235	-0.353956	0.00051565	0.00740072
ZNF34	NM_030580	-0.422549	0.000518658	0.00743187
PROK2	NM_001126128	0.56746	0.000518505	0.00743187
SEMA4F	NM_004263	-0.42883	0.000520879	0.00745603
ALDH2	NM_000690	-0.34529	0.000521186	0.00745603
EHD1	ENST00000320631	-0.31366	0.000522309	0.00746606
ITGB8	ENST00000222573	-0.599511	0.000523283	0.00747397
RBM24	NM_153020	0.423401	0.000524058	0.007479
INPPL1	ENST00000298229	-0.380403	0.000525268	0.00749025
ARFGEF2	NM_006420	-0.379393	0.000525943	0.00749285
PDE4B	NM_002600	-0.355593	0.000526296	0.00749285
CD109	NM_133493	-0.540956	0.000527645	0.00750602
TMEM246	ENST00000374851	0.380625	0.000528183	0.00750765
METTL4	NM_022840	-0.579904	0.000529494	0.00751645
PIK3C2B	NM_002646	-0.441946	0.000530922	0.00751645
ZNF395	NM_018660	-0.383488	0.000529969	0.00751645
PPP2R2C	NM_001206996	-0.381029	0.00053068	0.00751645
FTSJ3	NM_017647	0.362219	0.000530482	0.00751645
SEMA4G	NM_017893	-0.421916	0.000532167	0.00752806
PLS1	NM_001172312	0.630494	0.000532666	0.00752911
GPR161	NM_001267609	-0.373381	0.000533129	0.00752965
GADD45B	NM_015675	-0.349968	0.000533966	0.00753546
MCOLN1	NM_020533	-0.361693	0.00053561	0.00755265
PCK2	ENST00000216780	-0.363253	0.000536936	0.00756533
UACA	NM_018003	-0.601852	0.000541639	0.00762553
SLCO1A2	NM_021094	0.492334	0.000544366	0.00763595	yes
EFR3B	NM_014971	-0.516036	0.000544287	0.00763595
PLOD3	NM_001084	-0.425893	0.000543259	0.00763595
ERICH1	AK125470	-0.377109	0.000544884	0.00763595
CTDP1	NM_004715	-0.362963	0.000544964	0.00763595
AGXT2L1	NM_001146627	0.365417	0.000543777	0.00763595
MVK	NM_000431	-0.481173	0.000548617	0.00768107
MFHAS1	ENST00000276282	-0.483159	0.000549979	0.00769406
HOXC10	NM_017409	-0.602921	0.000550478	0.00769497
CCDC25	NM_018246	-0.43994	0.000554036	0.00773468
FAM214B	BC004406	-0.339153	0.000554192	0.00773468
TIGD3	ENST00000309880	-0.667629	0.000557126	0.00776729
FAM160A2	NM_032127	-0.317016	0.000557404	0.00776729
EGF	NM_001963	-0.46467	0.000559871	0.00779553
SGSM2	NM_014853	0.316569	0.00056033	0.0077958
MARVELD1	NM_031484	-0.342607	0.000562398	0.00781843
C16orf45	ENST00000300006	-0.434991	0.000564223	0.00783766
ZNF136	NM_003437	-0.585677	0.000565457	0.00784766
RAP1GAP2	NM_015085	0.340641	0.000565829	0.00784766
C5orf34	NM_198566	-0.565857	0.000570249	0.00789045
CKAP2L	ENST00000302450	-0.54421	0.000570195	0.00789045
ABCA2	NM_001606	-0.360052	0.000569627	0.00789045
C18orf32	NM_001199346	-0.740716	0.000571889	0.00790081
CDT1	ENST00000301019	-0.376597	0.000571451	0.00790081
NXN	NM_022463	0.341323	0.000574424	0.00792965
WDR81	NM_001163809	0.342908	0.00057594	0.00794438
POLA2	ENST00000265465	-0.420493	0.000576875	0.00795109
TBC1D20	ENST00000461304	-0.464717	0.000580926	0.00798853
ALDH1B1	BT007418	0.40886	0.000580943	0.00798853
PIEZO2	3798829	0.412116	0.000580421	0.00798853
NDC80	NM_006101	-0.603403	0.000582069	0.00799728
ACADS	NM_000017	-0.342883	0.000582482	0.00799728
TCN2	ENST00000215838	0.452451	0.000585442	0.00802548	yes
AP3M2	NM_001134296	-0.516405	0.000585336	0.00802548
FAM110A	ENST00000304189	-0.336604	0.000588057	0.0080551
HINT2	NM_032593	-0.367793	0.000588595	0.00805625
ACAD10	NM_001136538	-0.484445	0.000589302	0.00805831
PAPPA	ENST00000328252	-0.32671	0.000590109	0.00805831
PDGFD	ENST00000302251	0.398154	0.00058981	0.00805831
ITGB3	NM_000212	-0.322731	0.000591031	0.00806468
SMAD7	NM_005904	-0.500161	0.000594751	0.0081092
BMP5	ENST00000370830	-0.39793	0.000595705	0.00811597	yes
ZDHHC13	NM_019028	-0.467597	0.000596992	0.00812101
SOGA2	NM_015210	-0.337395	0.000596986	0.00812101
PPP1R3B	NM_024607	-0.374038	0.00060139	0.00817457
SSTR5	NM_001053	-0.433995	0.000603491	0.0081843
HLA-E	NM_005516	-0.403416	0.000603343	0.0081843
CXCL10	NM_001565	-0.3677	0.000603081	0.0081843
ZNF415	NR_028343	0.384008	0.000604441	0.00819091
WHSC1L1	NM_023034	-0.471833	0.000606834	0.00821706
NANP	ENST00000304788	0.333054	0.000608059	0.00822736
SLC6A3	NM_001044	0.336312	0.000608703	0.0082298	yes
LMF1	NR_033646	-0.313797	0.000613205	0.00828434
KAL1	NM_000216	-0.471736	0.000615067	0.00829532
STK11	NM_000455	-0.366746	0.000615422	0.00829532
	TCONS_00000446-XLOC_000670	-0.30893	0.000614654	0.00829532
NIP7	NM_016101	0.351957	0.000616013	0.00829698
NME3	NM_002513	-0.35774	0.000618077	0.00831846
B3GALNT1	NM_001038628	-0.631787	0.000619353	0.00832931
CD24	NM_013230	-0.423793	0.000621272	0.00834879
IFT52	ENST00000373030	-0.447343	0.000622063	0.00835308
IER2	NM_004907	-0.353796	0.000622836	0.00835713
PLEKHA7	NM_175058	-0.313621	0.000625537	0.00838702
FLT1	NM_002019	0.321547	0.000627881	0.00841209
AMN1	NM_001113402	-0.372398	0.000629755	0.00843082
SH3PXD2B	NM_001017995	-0.384604	0.000630929	0.0084338
COPG1	NM_016128	-0.365777	0.000630463	0.0084338
PLTP	NM_006227	-0.33548	0.00063298	0.00845343
DNAJB1	NM_006145	-0.326443	0.000633475	0.00845343
PPARGC1B	NM_133263	0.360898	0.000633829	0.00845343
EPC1	NM_025209	-0.384297	0.000634806	0.0084601
OPHN1	ENST00000355520	-0.572677	0.000636763	0.00847981
PIAS2	NM_173206	-0.391157	0.000639155	0.00850528
THBS1	ENST00000260356	-0.38994	0.000640238	0.0085133
UTRN	NM_007124	-0.558109	0.000640897	0.00851562
CCNG2	NM_004354	-0.444343	0.000641374	0.00851562
CES3	NM_024922	-0.470413	0.000643513	0.00853763
FAM114A1	NM_138389	-0.524622	0.000644364	0.00854253
NEDD4	ENST00000435532	-0.564703	0.00064899	0.00859743
LOC339803	NR_036496	-0.555624	0.000651136	0.00861917
TPGS2	ENST00000334295	-0.339027	0.000651605	0.00861917
LCAT	ENST00000264005	-0.308219	0.00065227	0.00862154
MYO3A	NM_017433	-0.630597	0.000653773	0.00863497
NIPBL	ENST00000282516	-0.470017	0.00065441	0.00863694
CHTF18	ENST00000262315	-0.331377	0.000660447	0.00871014
SGCB	ENST00000381431	-0.50354	0.00066188	0.00872254
IRF2BP2	NM_182972	-0.340513	0.000663485	0.0087372
PCLO	BC001304	-0.610194	0.000664768	0.0087476
MIR196B	ENST00000489695	-0.463292	0.000666305	0.00876132
ZNF625	NM_145233	-0.549412	0.000670617	0.00881148
SBF2	NM_030962	-0.532575	0.000671673	0.00881881
TAC1	CR407602	0.549982	0.000672594	0.00882437
PIGP	ENST00000464265	-0.473146	0.000674109	0.00882466
FHIT	ENST00000468189	-0.463289	0.000673266	0.00882466
DSP	ENST00000379802	-0.429093	0.00067397	0.00882466
TIMM21	NM_014177	-0.560139	0.000678276	0.00884155
HIST1H3C	NM_003531	-0.518883	0.000677584	0.00884155
WBP1L	NM_017787	-0.481788	0.000678392	0.00884155
APAF1	ENST00000551964	-0.477168	0.000678324	0.00884155
DPPA2	NM_138815	-0.388551	0.000677442	0.00884155
RASGEF1A	ENST00000395809	0.317257	0.000677968	0.00884155
ACSS2	NM_001076552	-0.457781	0.000680104	0.0088531
IFI35	NM_005533	0.369136	0.000680278	0.0088531
WWTR1	NM_001168278	0.40329	0.00068109	0.00885717
PSD3	BC011238	-0.616697	0.000682419	0.00886145
EIF2B1	ENST00000424014	0.32776	0.000682139	0.00886145
MOCS3	NM_014484	-0.574013	0.000688175	0.00892965
MBNL2	NM_144778	-0.370737	0.00068957	0.00894121
PODXL2	NM_015720	0.424925	0.000690852	0.00895129
KIF13B	NM_015254	-0.441501	0.000693569	0.00897336
FAM32A	AF151902	-0.396403	0.000693442	0.00897336
ZC2HC1A	NM_016010	-0.703297	0.000694191	0.00897487
FAM134B	ENST00000306320	-0.539187	0.000695324	0.00898295
MAGEE1	NM_020932	0.485149	0.000697702	0.00900711
ZNF490	NM_020714	-0.408322	0.000700783	0.00903519
SLC25A25	NM_001265614	0.359597	0.000700896	0.00903519
TSPAN14	ENST00000429989	-0.33349	0.000701527	0.00903675
ASH2L	NM_004674	-0.457213	0.000702271	0.00903977
IL10RB	NM_000628	-0.441012	0.000704981	0.00906149
PBX4	NM_025245	-0.34526	0.000704509	0.00906149
ARNTL	NM_001178	-0.555997	0.000706017	0.00906822
TIMELESS	NM_003920	-0.418733	0.000707133	0.00907598
C21orf91	ENST00000284881	-0.548336	0.000710473	0.00910976
HTR1D	NM_000864	-0.321151	0.000710792	0.00910976
RCAN3	NM_013441	-0.397043	0.000714654	0.00913943
GPC5	NM_004466	0.402513	0.000714083	0.00913943
CNKSR3	NM_173515	0.415326	0.000714149	0.00913943
RPL22	NM_000983	-0.322669	0.000715492	0.00914354
BPHL	NR_026650	-0.550282	0.000716379	0.00914828
HDAC11	NM_001136041	-0.474349	0.000719755	0.00918478
REEP2	ENST00000254901	-0.421683	0.000721076	0.00919501
C11orf49	NM_001003676	-0.335111	0.00072166	0.00919585
TRIM68	ENST00000300747	-0.323647	0.000724328	0.00922322
NEFL	BC039237	-0.478593	0.00072575	0.00922349
SOX9	NM_000346	-0.410042	0.000725533	0.00922349
TMEM219	NM_001083613	-0.373412	0.000725911	0.00922349
MANBA	NM_005908	-0.520415	0.00072899	0.00923951
ZNF44	NM_001164276	-0.441177	0.000729257	0.00923951
CEP89	ENST00000305768	-0.359073	0.000728932	0.00923951
HHAT	NM_001170580	-0.316954	0.000729064	0.00923951
NFKBIZ	NM_031419	-0.434539	0.000731358	0.0092518
IMPAD1	NM_017813	-0.421493	0.000731097	0.0092518
TBX3	NM_016569	-0.357411	0.000731793	0.0092518
GATA4	NM_002052	-0.479071	0.000732673	0.00925632
ZNF426	NM_024106	-0.43078	0.000734639	0.00927456
TMEM69	ENST00000372025	0.37485	0.000737648	0.00930591
TRAPPC2	NM_001011658	-1.18381	0.000739967	0.00932853
TACC1	NM_006283	-0.477511	0.00074131	0.00933279
DUSP16	NM_030640	-0.368283	0.000741366	0.00933279
SLC25A23	NM_024103	-0.301247	0.000741884	0.00933279
CYBASC3	NM_001161454	-0.36951	0.00074248	0.00933366
SENP3		0.371033	0.000744177	0.00934836
PAX6	ENST00000379132	-0.33781	0.000745989	0.00935915
TMEM104	NM_017728	0.337991	0.000746092	0.00935915
PPP1R1A	NM_006741	0.317406	0.000747487	0.00937002
YIF1B	NM_001039673	-0.31898	0.000748059	0.00937057
TIGD1	NM_145702	0.543295	0.000749211	0.00937837
AKT1	ENST00000554581	-0.325327	0.000750412	0.00938677
PDXK	NM_003681	-0.320682	0.000752173	0.00940217
HTRA1	NM_002775	-0.363687	0.000756245	0.0094464
IRF9	NM_006084	-0.324711	0.00075692	0.00944818
UQCRC2	ENST00000268379	0.415213	0.000759021	0.00946773
PRRT3	NM_207351	-0.398012	0.000760464	0.00947506
TMEM31	NM_182541	-0.300136	0.000760677	0.00947506
PRKD2	ENST00000291281	-0.302438	0.000763966	0.00950934
ABHD4	NM_022060	-0.315179	0.000765193	0.00951399
ERAL1	NM_005702	0.349197	0.000765413	0.00951399
HDGFRP2	NM_001001520	-0.29614	0.000770749	0.0095736
FAM131B	NM_001031690	-0.318458	0.000776744	0.0096413	yes
ATP13A2	NM_022089	-0.39524	0.000777419	0.00964293
ANK1	NM_020476	-0.34159	0.000778609	0.00965093
SLC9A3R1	NM_004252	0.293767	0.000782612	0.00969378
ANXA1	ENST00000257497	-0.35128	0.000783905	0.00970301	yes
CCT6B	NM_006584	-0.621957	0.00078599	0.00972135
ZNF491	NM_152356	-0.596839	0.000786483	0.00972135
EMC6	NM_001014764	0.483835	0.000787509	0.00972725
IKZF4	ENST00000262032	-0.340844	0.000789189	0.00973778
SDCCAG3	NM_001039707	0.35296	0.000789461	0.00973778
INTS1	ENST00000468115	-0.33386	0.00079036	0.00974209
TCFL5	NM_006602	-0.347743	0.000794151	0.00978202
ZNF521	NM_015461	-0.410552	0.000796306	0.00979639
PLA2G16	NM_007069	-0.329155	0.000796423	0.00979639
PARP16	ENST00000261888	-0.417979	0.000799066	0.00981502
OCEL1	ENST00000215061	-0.320341	0.000799183	0.00981502
MRPL45	NM_032351	0.31023	0.000799599	0.00981502
VSTM4	NM_001031746	-0.326887	0.000800508	0.00981938
LOC606724	NR_002454	-0.318424	0.000801092	0.00981975
NUDCD1	ENST00000239690	-0.610872	0.000802333	0.00982817
WDR75	ENST00000314761	0.49401	0.000803311	0.00983335
BIRC2	NM_001166	-0.517349	0.000804088	0.00983606
ROR1	NM_005012	-0.407967	0.000805426	0.00983692
RIBC2	NM_015653	0.307447	0.000805723	0.00983692
SLC43A2	NM_152346	0.320693	0.000805823	0.00983692
PLIN3	NM_005817	-0.329153	0.000809743	0.00987546
MR1	NM_001531	0.430796	0.000810094	0.00987546
ZBTB10	ENST00000430430	-0.38602	0.000810842	0.00987778
DCAF10	NM_024345	-0.429103	0.000813647	0.00989834
ZBTB6	ENST00000373659	0.396631	0.000813141	0.00989834
ACSS1	ENST00000432802	0.352066	0.000814521	0.00990219
UBOX5	ENST00000217173	-0.387571	0.000817724	0.00991392
KATNAL2	ENST00000356157	-0.353642	0.000816955	0.00991392
DUSP4	NM_057158	-0.338932	0.000817228	0.00991392
BTBD6	ENST00000392554	-0.33282	0.000817624	0.00991392
LPPR2	NM_022737	-0.335597	0.000819658	0.0099238
STXBP6	ENST00000396700	0.337469	0.000819476	0.0099238
ZNF253	NM_021047	-1.02632	0.000822474	0.00995109
ARMCX1	NM_016608	-0.304648	0.000826078	0.00998788
OR51G1	NM_001005237	-0.410749	0.000829537	0.0100229
SNX5	ENST00000377768	0.409143	0.000831794	0.0100433
N4BP2L1	NM_052818	-0.495723	0.000834665	0.0100592
FBXW5	NM_018998	-0.334097	0.000834392	0.0100592
METTL16	NM_024086	0.724309	0.000834813	0.0100592
ZNF217	ENST00000371471	-0.492495	0.000835919	0.0100657
ALPK3	NM_020778	0.407944	0.000838358	0.0100813	yes
LAMTOR1	NM_017907	-0.330383	0.000837826	0.0100813
TMEM135	ENST00000340353	-0.593792	0.000845079	0.0101553
PPAPDC2	NM_203453	-0.309423	0.000845912	0.0101584
SCGB1D2	NM_006551	-0.744399	0.000847855	0.0101748
PPFIA2	NM_003625	0.33836	0.000848652	0.0101775	yes
MBLAC2	NM_203406	-0.41444	0.000849441	0.0101801
STMN3	NM_015894	-0.380737	0.000850624	0.0101874
RLN1	ENST00000223858	-0.476072	0.000851407	0.0101899
LRRCC1	NM_033402	-0.682201	0.000858507	0.0102197
ADCK2	NM_052853	-0.497898	0.00085909	0.0102197
MPPED2	NM_001584	-0.457698	0.000856927	0.0102197
SMAD4	NM_005359	-0.45285	0.000855107	0.0102197
SLC24A1	NM_004727	-0.353969	0.000857848	0.0102197
PLLP	NM_015993	-0.324213	0.000856325	0.0102197
DLG4	NM_001365	-0.323363	0.000856046	0.0102197
TOMM34	NM_006809	0.30737	0.000858979	0.0102197
TMEM199	NM_152464	0.318807	0.000857248	0.0102197
SOX11	NM_003108	-0.402849	0.000864171	0.010254	yes
C8orf48	ENST00000297324	-0.702979	0.000863754	0.010254
KAT5	NM_182710	-0.406137	0.000864563	0.010254
AMFR	NM_001144	-0.312623	0.000864864	0.010254
AMMECR1	NM_001171689	0.342683	0.000863984	0.010254
PCDH18	NM_019035	-0.361268	0.000867726	0.010281
KATNAL1	NM_032116	-0.594905	0.000869672	0.0102835
MBD5	NM_018328	-0.424179	0.00086911	0.0102835
LARP6	ENST00000299213	-0.352477	0.000868775	0.0102835
HIST2H2BF	NM_001024599	0.634443	0.000871273	0.0102955
EML3	NM_153265	-0.31414	0.000875587	0.0103396
BAMBI	NM_012342	-0.4517	0.000876976	0.0103491
SRPRB	NM_021203	0.370737	0.00087899	0.010366
GRINA	NM_000837	-0.403713	0.000881773	0.0103919
PICALM	NM_007166	-0.378022	0.000883243	0.0104023
MPPE1	NM_023075	-0.314368	0.000888337	0.0104554
SSB	NM_003142	0.30025	0.000889005	0.0104563
C14orf133	NM_001193314	-0.463489	0.000890708	0.0104694
MIR4640	ENST00000324771	-0.331347	0.000892556	0.0104841
HIPK3	ENST00000303296	-0.45497	0.000893623	0.0104897
MCOLN3	NM_018298	-0.619581	0.000896571	0.0105173
LOC100129033	AY358807	-0.451904	0.000897786	0.0105246
REEP6	ENST00000233596	-0.343697	0.000900306	0.0105472
MYEOV2	ENST00000403160	0.29853	0.000901961	0.0105596
LRRC14	NM_014665	-0.419444	0.000903734	0.0105655
TMBIM4	ENST00000358230	-0.410543	0.000905267	0.0105655
ZNF286A	ENST00000413242	0.287023	0.000905443	0.0105655
HLA-DOB	NM_002120	0.330933	0.000904632	0.0105655
BEND4	NM_207406	0.361949	0.000903127	0.0105655
STX5	NM_001244666	-0.305953	0.000907109	0.010578
NDUFA13	ENST00000252576	-0.412127	0.00090872	0.0105898
RSAD2	NM_080657	-0.301465	0.00091023	0.0106004
HAAO	NM_012205	0.32898	0.000912835	0.0106238	yes
PSD3	NM_015310	-0.439265	0.000915101	0.0106367
GOLM1	NM_016548	0.333687	0.000915146	0.0106367
TIMP3	NM_000362	-0.287647	0.00092312	0.0107223
RASGRP4	NM_170604	-0.311616	0.000928842	0.0107817
TUBB6	ENST00000317702	-0.3937	0.000929536	0.0107827
KIAA1429	ENST00000421249	-0.381773	0.000931418	0.0107975
MCPH1	NM_024596	-0.591795	0.000933481	0.0108095
RAB5B	ENST00000360299	-0.38069	0.000934279	0.0108095
TMEM108	NM_023943	0.418203	0.000933832	0.0108095
HIST1H3A	NM_003529	-0.358067	0.000942308	0.0108952
KDM6A	NM_021140	-0.53186	0.000945801	0.0109237
PELI3	NM_145065	-0.333362	0.000945998	0.0109237
KCNJ2	NM_000891	-0.504911	0.000947535	0.010926
RTKN	NM_033046	-0.430307	0.000947323	0.010926
PSME3	NM_001267045	0.306893	0.000948054	0.010926
PCDHB3	NM_018937	-0.951097	0.000949221	0.0109263
GABPB2	ENST00000368918	-0.508725	0.000949394	0.0109263
CCDC113	NM_014157	-0.38426	0.000949924	0.0109263
NISCH	ENST00000345716	-0.362367	0.000953696	0.0109626
SYDE1	ENST00000342784	-0.312434	0.000956241	0.0109749
XRCC1	ENST00000458471	-0.31172	0.000956624	0.0109749
NLK	ENST00000407008	0.32548	0.00095553	0.0109749
KIAA1456	ENST00000528753	-0.420804	0.000958394	0.0109809
CPNE7	NM_014427	0.306406	0.000958308	0.0109809
ARFRP1	NM_001134758	-0.298871	0.000959772	0.0109896
XAB2	NM_020196	-0.35684	0.000963426	0.0110244
KDELC2	NM_153705	-0.41974	0.000964184	0.0110259
MED10	ENST00000255764	-0.392085	0.000965159	0.0110269
RABAC1	NM_006423	-0.313567	0.000965516	0.0110269
FAM50A	NM_004699	-0.340277	0.000966714	0.0110335
FAM206A	ENST00000322940	0.37079	0.000970211	0.0110663
AHNAK	NM_001620	-0.405498	0.000971821	0.0110775
SORBS1	ENST00000371247	-0.312223	0.000974908	0.0111056
NUP210	NM_024923	-0.377633	0.000975892	0.0111083
CCDC92	ENST00000238156	-0.345047	0.000976402	0.0111083
TBC1D2B	NM_144572	-0.361401	0.000978307	0.0111228
PIK3C3	ENST00000262039	-0.490269	0.000981443	0.0111404
SLCO4A1	NM_016354	-0.320483	0.000982058	0.0111404
TNPO2	ENST00000425528	-0.300933	0.000980784	0.0111404
SNAPC2	NM_003083	-0.29193	0.000982366	0.0111404
ZNF709	NM_152601	-0.748005	0.00098734	0.0111682
STK3	NM_006281	-0.615697	0.000987185	0.0111682
TINF2	NM_012461	-0.422154	0.000985628	0.0111682
IQGAP2	NM_006633	0.455456	0.000986327	0.0111682
WDR12	NM_018256	0.507249	0.000990398	0.0111957
DDRGK1	ENST00000354488	-0.43082	0.000991626	0.0112024
NPM1	NM_002520	-0.477883	0.0010013	0.0113045
PSMB7	NM_002799	0.327837	0.00100343	0.0113141
ERVK3-1	BC011670	0.427527	0.00100316	0.0113141
HSPA13	NM_006948	-0.554231	0.00100503	0.0113177
MTHFR	ENST00000376585	-0.385178	0.00100457	0.0113177
GPATCH4	NM_015590	0.39532	0.00100637	0.0113256
ZYX	ENST00000322764	-0.310547	0.00100777	0.0113342
MYL6	ENST00000548293	-0.36334	0.00100886	0.0113393
C9orf100	ENST00000378387	-0.308948	0.00101603	0.0114126
FOXD1	NM_004472	-0.333693	0.00101729	0.0114195
	GENSCAN00000036756	-0.310999	0.00102023	0.0114453
HAPLN3	NM_178232	-0.336864	0.00102365	0.0114764
	GENSCAN00000044738	-0.594106	0.0010268	0.0114978
CBY1	NM_001002880	-0.365788	0.00102686	0.0114978
NRCAM	ENST00000379028	-0.468108	0.00103367	0.0115249
SIN3B	NM_015260	-0.373035	0.00103221	0.0115249
SGK196	NM_032237	-0.364963	0.00103297	0.0115249
CHAF1A	ENST00000301280	-0.319267	0.00103342	0.0115249
IDH3B	NM_001258384	-0.31314	0.00103382	0.0115249
UQCR11	NM_006830	-0.302107	0.0010328	0.0115249
POLDIP2	NM_015584	0.283597	0.00103383	0.0115249
ZNF14	NM_021030	-0.648488	0.00103812	0.0115655
PTPRJ	NM_002843	-0.406698	0.0010401	0.0115802
ZNF799	NM_001080821	-0.731671	0.00104535	0.0116209
FAM63B	NM_001040450	-0.516063	0.00104499	0.0116209
IGSF3	NM_001542	-0.37227	0.00104572	0.0116209
LEFTY1	NM_020997	0.343561	0.00104894	0.0116494
ZFYVE19	NM_001077268	-0.328202	0.00105217	0.0116769
DPP7	NM_013379	-0.301444	0.00105273	0.0116769
PHYH	NM_001037537	-0.405625	0.00105399	0.0116835
ABLIM1	NM_002313	-0.324867	0.00105519	0.0116895
IDS	NM_000202	-0.31031	0.00105743	0.0116997
FSIP2	ENST00000429412	0.584003	0.00105716	0.0116997
SPRED1	NM_152594	-0.382667	0.00106505	0.0117661
TIRAP	NM_001039661	-0.36016	0.00106608	0.0117661
TMEM50B	NR_040016	-0.288617	0.00106605	0.0117661
DACH1	ENST00000305425	0.331778	0.00106464	0.0117661
FLRT2	NM_013231	-0.454015	0.0010681	0.011781
PANK2	ENST00000497424	-0.351297	0.00107192	0.0118157
ROCK1	NM_005406	-0.574215	0.00107496	0.0118419
PIGL	NM_004278	0.39787	0.0010758	0.0118438
F2RL1	NM_005242	-0.34865	0.00107914	0.0118732
NCSTN	NM_015331	-0.326433	0.00107995	0.0118748
AP3D1	NM_003938	-0.28736	0.00108316	0.0119027
ZMIZ1	NM_020338	-0.322087	0.00108818	0.011943
RGL2	AK294442	-0.298071	0.00108763	0.011943
CLTC	NM_004859	0.40175	0.0010891	0.0119458
SPEF2	NM_024867	-0.595124	0.00109219	0.0119721
PTPRM	NM_001105244	-0.463611	0.00109353	0.0119721
HDHD1	NM_001178135	-0.325507	0.0010929	0.0119721
C6orf57	NM_145267	-0.553572	0.00109548	0.0119861
PLXNB1	NM_002673	-0.306217	0.00109711	0.0119891
PLEKHB1	NM_021200	-0.297808	0.00109688	0.0119891
NLRP4	NM_134444	0.447246	0.00109956	0.0120084
SLC22A17	ENST00000397267	-0.377314	0.00110034	0.0120096
SEMA4C	NM_017789	-0.398312	0.00110446	0.0120431
KCNG3	NM_133329	0.467122	0.00110478	0.0120431
KLF4	NM_004235	-0.474992	0.00110554	0.012044
EBF4	NM_001110514	-0.329346	0.00110871	0.0120711	yes
ESPL1	NM_012291	-0.374447	0.00111169	0.0120962
ESX1	NM_153448	0.347909	0.00111446	0.0121036	yes
EPM2A	ENST00000367519	-0.488694	0.00111494	0.0121036
SEMA4B	NM_020210	-0.326704	0.0011138	0.0121036
MAPKAP1	ENST00000265960	0.332967	0.0011151	0.0121036
TCF19	NM_007109	-0.467355	0.00111732	0.0121203
PLD1	NM_002662	-0.54504	0.00112067	0.0121418
IQCE	NM_152558	-0.326558	0.00112065	0.0121418
NIT1	NM_001185092	-0.488926	0.00112535	0.012185
DHX34	NM_014681	0.308783	0.00112656	0.0121906
CADM4	NM_145296	-0.327688	0.00112772	0.0121957
SPIRE1	ENST00000464481	-0.479033	0.00112922	0.0122045
GGA2	NM_015044	0.297877	0.00113185	0.0122255
U2AF2	NM_007279	0.289423	0.00113327	0.0122334
SUN1	NM_001130965	-0.458653	0.00113597	0.0122476
PDE4D	NM_001104631	-0.385226	0.00113567	0.0122476
P2RX7	NR_033948	0.430999	0.00113788	0.0122607	yes
PRDX2	NM_005809	-0.28991	0.00114205	0.0122982
DPF1	NM_001135155	-0.338612	0.00114392	0.0123108
FXN	ENST00000377270	0.30072	0.00114514	0.0123165
VAV3	ENST00000370056	-0.499951	0.00114745	0.0123264
GAS7	NM_201433	-0.288959	0.00114683	0.0123264
KBTBD4	ENST00000533290	-0.412635	0.00115015	0.012344
PLCE1	NM_016341	-0.359757	0.00115049	0.012344
SYVN1	ENST00000526060	-0.283213	0.00115133	0.0123456
LTBP1	NM_206943	-0.387848	0.00115301	0.0123487
NFATC2	NM_012340	-0.292365	0.00115256	0.0123487
TMSB15A	NM_021992	-0.717547	0.00115638	0.0123701
MIR31HG	NR_027054	-0.367949	0.00115706	0.0123701
SLC1A5	NM_005628	0.31977	0.00115711	0.0123701
SP8	NM_198956	-0.287807	0.00115828	0.0123752
METTL15	NM_152636	-0.787279	0.00115983	0.0123783
DNM1	NM_004408	-0.303632	0.00115996	0.0123783
ATF3	ENST00000366983	-0.447569	0.00116317	0.0124034
TFPI2	NM_006528	-0.391156	0.00116371	0.0124034
LYAR	ENST00000343470	0.472168	0.00116696	0.0124305
TSPAN9	AF089749	-0.313595	0.0011682	0.0124362
SIRPA	NM_001040022	-0.305969	0.00117236	0.0124656
	AK298081	0.437707	0.00117189	0.0124656
TEX15	ENST00000256246	0.434159	0.00117341	0.0124693
HSF2BP	NM_007031	-0.422051	0.00117456	0.0124735
CYTH3	ENST00000350796	-0.377995	0.00117522	0.0124735
MELK	NM_014791	-0.514261	0.00117606	0.0124749
FAM76B	NM_144664	-0.471445	0.00117966	0.0124946
HTR3A	NM_213621	-0.415989	0.00117982	0.0124946
NGFR	NM_002507	-0.319642	0.00118003	0.0124946
SEPT6	NM_145799	0.350263	0.00118152	0.0125029
ADAP1	NM_006869	-0.336096	0.00118354	0.0125169
TTLL1	NR_027779	-0.46262	0.00118632	0.0125387
RUNX2	ENST00000371438	-0.511001	0.00118752	0.012544
COPS7B	ENST00000350033	0.332437	0.0011884	0.0125458
B3GNT1	NM_006876	-0.399232	0.00119092	0.0125649
NANS	NM_018946	0.389804	0.00119589	0.0126099
KLHDC8B	NM_173546	-0.443325	0.00119782	0.0126227
SMARCD3	ENST00000392811	-0.301686	0.00119938	0.0126316
TSSK6	ENST00000360913	-0.326715	0.0012085	0.0127201
AK1	NM_000476	0.502471	0.00121739	0.0128061
PSMD11	ENST00000261712	0.290613	0.00122283	0.0128556
KIAA0100	NM_014680	0.430974	0.00122493	0.0128702
SVIL	NM_021738	-0.326299	0.0012297	0.0129126
FLJ20464	CR456348	-0.547145	0.00123115	0.0129151
CARD18	AY358231	0.373004	0.0012314	0.0129151
DOCK5	ENST00000276440	-0.50518	0.001233	0.0129243
IFT122	ENST00000296266	-0.423892	0.00123737	0.0129624
TOR1A	NM_000113	-0.305877	0.00123942	0.0129762
KAT2B	NM_003884	-0.43979	0.00124292	0.0129935
PAPD7	NM_006999	-0.432753	0.00124352	0.0129935
TSPAN31	NM_005981	-0.37831	0.00124337	0.0129935
PPCDC	ENST00000342932	-0.317396	0.00124401	0.0129935
CCDC7	NM_145023	-0.404136	0.00124768	0.0130165
WDR3	NM_006784	0.426226	0.00124737	0.0130165
SNX13	ENST00000492626	-0.54006	0.00125031	0.0130363
WLS	NM_024911	-0.37563	0.00125147	0.0130407
DUSP5P	NR_002834	-0.41257	0.00125356	0.0130548
TONSL	NM_013432	-0.293421	0.0012545	0.013057
KLHL32	NM_052904	-0.395518	0.00125932	0.0130726
KLF13	ENST00000307145	-0.294331	0.00125965	0.0130726
NCL	ENST00000322723	0.30318	0.0012586	0.0130726
MRPL10	NR_037575	0.303835	0.00125969	0.0130726
FAM117A	NM_030802	0.335967	0.00125858	0.0130726
ITFG3	ENST00000399932	-0.297793	0.00126132	0.0130742
MRPL18	NM_014161	0.368787	0.00126092	0.0130742
TMEM68	ENST00000334667	-0.545317	0.00126511	0.0130905
CHMP4C	AY329086	-0.393597	0.00126453	0.0130905
PTPN6	ENST00000456013	-0.289201	0.00126493	0.0130905
NR2C2AP	NM_176880	-0.321239	0.0012733	0.0131676
C7orf26	BC001076	-0.413583	0.00127495	0.0131769
MED17	ENST00000251871	-0.491941	0.00127575	0.0131775
EIF4ENIF1	NM_019843	-0.310498	0.00127694	0.0131821
PAPLN	NM_173462	-0.284194	0.00128235	0.0132303
TEX10	NM_017746	0.441917	0.00128442	0.013244
FN1	NM_002026	-0.526294	0.00128748	0.0132607	yes
MOV10	NM_020963	-0.391603	0.00128803	0.0132607
B3GALT5	NM_033171	-0.323448	0.00128829	0.0132607
WRB	ENST00000333781	-0.31619	0.00129007	0.0132713
RHPN1-AS1	NR_026785	-0.351804	0.00129168	0.0132801
UNKL	NM_023076	0.308396	0.00129579	0.0133147
SUPV3L1	NM_003171	0.324267	0.00130443	0.0133885
LAGE3	NM_006014	0.348215	0.00130524	0.0133885
OR52E8	NM_001005168	0.787002	0.00130502	0.0133885
FUT10	NM_032664	-0.419382	0.00130774	0.0134064
RNF144B	NM_182757	-0.322518	0.00130956	0.0134173
MAU2	NM_015329	-0.309963	0.00131259	0.0134406
FAM173B	NR_047670	-0.739235	0.0013146	0.0134534
SEMA3C	ENST00000265361	-0.568609	0.00131563	0.0134562
SLC25A40	ENST00000341119	-0.478078	0.00131742	0.0134667
DAGLA	NM_006133	-0.291577	0.00131833	0.0134683
GANAB	NM_198335	-0.29769	0.00131952	0.0134726
ATXN1	NM_000332	-0.467914	0.00132258	0.0134906
C10orf2	NM_001163812	0.388347	0.00132281	0.0134906
PIK3IP1	NM_052880	-0.280495	0.00132587	0.0135003
PRPS2	NM_001039091	0.308563	0.00132598	0.0135003
DLX1	ENST00000361725	0.316462	0.00132604	0.0135003
ANKRD13D	NR_030767	-0.362795	0.00132727	0.0135051
FBXW4	NM_022039	-0.47105	0.00132901	0.0135073
MRPL38	ENST00000309352	0.286845	0.00132876	0.0135073
KIF18A	NM_031217	-0.470963	0.00133082	0.0135179
SPRYD4	NM_207344	0.371163	0.00133179	0.01352
CUTC	NM_015960	0.350542	0.00133355	0.0135301
ERC1	NR_027948	-0.347607	0.00133936	0.0135813
ALG9	ENST00000398006	-0.3781	0.00134345	0.0136089
HOOK2	NM_013312	-0.300822	0.00134362	0.0136089
MKKS	NM_018848	-0.53348	0.00134476	0.0136127
HOXA11	NM_005523	0.556898	0.00134947	0.0136448	yes
HOXB5	ENST00000239151	0.322279	0.00134899	0.0136448
DPPA3	ENST00000345088	0.441665	0.00135372	0.01368
ZNF101	ENST00000318110	-0.391463	0.0013559	0.0136942
HAGH	NM_001040427	-0.305667	0.00135758	0.0137033
PEA15	ENST00000368076	-0.32044	0.00135843	0.0137042
HSD17B6	ENST00000554643	-0.449415	0.00136977	0.0138107
UNC119B	NM_001080533	-0.503889	0.00137219	0.0138142
SNX24	NM_014035	-0.497935	0.00137402	0.0138142
FAM82B	NM_016033	-0.453268	0.00137335	0.0138142
PLAG1	NM_002655	-0.405286	0.00137378	0.0138142
CDKN1A	NM_001220778	-0.372397	0.00137315	0.0138142
RASSF2	NM_014737	-0.289507	0.00137562	0.0138225
NLRX1	ENST00000409109	-0.276789	0.00137873	0.0138459
RORA	NM_134260	-0.446427	0.00138047	0.0138477
TSC22D1	NM_183422	-0.367723	0.00138033	0.0138477
EFNA4	NM_005227	-0.441623	0.00138801	0.0139154
BNIP3L	ENST00000380629	-0.32326	0.00139012	0.0139275
TTLL12	NM_015140	0.278113	0.00139079	0.0139275
RAB39B	NM_171998	-0.341525	0.00139533	0.0139651
LRP1	NM_002332	-0.337793	0.00139718	0.0139757
NPNT	NM_001184690	-0.416187	0.00139949	0.013991
APBB3	ENST00000357560	-0.460181	0.00140785	0.0140666
FUCA1	NM_000147	-0.518795	0.00141151	0.0140714
SLC35D2	NM_007001	-0.408018	0.00141016	0.0140714
GLG1	NR_027264	-0.292393	0.00140966	0.0140714
C14orf149	ENST00000247194	0.518968	0.00141126	0.0140714
RNF216	NM_207111	-0.400916	0.00141249	0.0140733
REEP1	NM_022912	-0.459116	0.00141335	0.014074
BBS4	NR_045566	-0.425088	0.00141715	0.0141038
ALDH6A1	ENST00000553458	-0.464319	0.00142082	0.0141106
PLCB3	NM_000932	-0.38146	0.00142016	0.0141106
MAN2A2	NM_006122	-0.339063	0.00142101	0.0141106
C19orf54	ENST00000378313	-0.294307	0.00141923	0.0141106
PTPN9	NM_002833	-0.35239	0.0014298	0.0141899
ALDH5A1	NM_170740	-0.378233	0.00143198	0.0142037
DCAF11	NM_025230	-0.336872	0.0014342	0.0142176
LMLN	NM_001136049	-0.427002	0.00143534	0.014221
FBXO27	NM_178820	-0.291038	0.00143687	0.0142282
ANKRA2	NM_023039	-0.580666	0.00143834	0.0142348
SEC14L2	NM_012429	-0.341226	0.00144903	0.0143225
IRF2BPL	NM_024496	-0.313315	0.00144865	0.0143225
CALML4	NM_033429	0.46404	0.00144962	0.0143225
	AF269286	0.69204	0.00145605	0.014378
TMEM55A	ENST00000285419	-0.513947	0.00145911	0.0144002
EPS15L1	NM_001258374	-0.28214	0.00146225	0.0144232
IGFBP3	NM_001013398	-0.359764	0.00146559	0.0144481
ESYT1	NM_001184796	-0.30152	0.00146658	0.0144498
STAT2	NM_005419	-0.425162	0.0014701	0.0144764
LRRC7	NM_020794	0.554786	0.00147138	0.014481
PEG10	NM_015068	-0.39658	0.00147348	0.0144935
SH3BGRL3	ENST00000374243	-0.331817	0.00147534	0.0145038
POLL	NM_001174084	-0.288848	0.00147769	0.0145189
HMGB2	ENST00000296503	-0.355057	0.00148263	0.0145593
FCHSD2	NM_014824	-0.3774	0.0014844	0.0145687
ZFP36L1	NM_004926	-0.29307	0.00148769	0.0145929
FGF9	NM_002010	-0.333087	0.00149276	0.0146345
HDAC7	NM_015401	-0.2856	0.00149887	0.0146797
WDR18	NM_024100	-0.269233	0.00149903	0.0146797
FBP1	NM_000507	0.395572	0.00150403	0.0147206	yes
B4GALT6	NM_004775	-0.316643	0.00150668	0.0147383
TEAD1	ENST00000527636	-0.329353	0.00151084	0.0147546
H1FX	NM_006026	-0.321573	0.00151059	0.0147546
C8orf58	ENST00000409586	-0.315453	0.00151033	0.0147546
C9orf116	ENST00000371789	-0.31077	0.00151352	0.0147645
EFTUD2	NM_004247	0.289817	0.00151329	0.0147645
EIF2C4	ENST00000373210	-0.505395	0.00151514	0.0147722
PIGZ	NM_025163	-0.295753	0.0015224	0.0148348
PANX2	NM_052839	0.288907	0.00152352	0.0148376
CHMP6	NM_024591	-0.287813	0.00152588	0.0148443
MLKL	ENST00000308807	0.288568	0.00152547	0.0148443
R3HDM2	ENST00000347140	-0.28931	0.00152816	0.0148583
TNFAIP8	ENST00000504771	-0.32468	0.00153736	0.0149314
SUSD3	ENST00000375472	-0.315858	0.00153734	0.0149314
IQGAP1	NM_003870	-0.305263	0.00153827	0.014932
SEC24D	NM_014822	-0.521493	0.00154386	0.0149781
LOC284757	NR_046099	-0.494511	0.00155112	0.0150403
PALM	NM_002579	-0.343843	0.00156051	0.015123
GENSCAN00000039506	3644764	-0.38949	0.00156167	0.015126
TMEM205	NM_198536	-0.530448	0.00156497	0.0151393
DHX32	NM_018180	-0.383677	0.00156561	0.0151393
DPF2	ENST00000528416	-0.30642	0.00156556	0.0151393
SEMA3A	NM_006080	-0.591559	0.00157168	0.0151815
CC2D1A	NM_017721	-0.285445	0.00157153	0.0151815
PDK2	NM_001199900	-0.277637	0.00157711	0.0152257
CAV1	NM_001172895	-0.397423	0.00157853	0.0152291
HRAS	NM_176795	-0.285463	0.00157919	0.0152291
HSP90AA1	NM_005348	0.280143	0.00158034	0.015232
DHX36	ENST00000496811	0.528294	0.00158135	0.0152334
PDE4DIP	NM_014644	-0.381079	0.00158265	0.0152376
ZNF85	NM_001256171	-0.493489	0.00158726	0.0152738
CNFN	NM_032488	-0.293004	0.00158929	0.015285
SPSB4	ENST00000310546	-0.342112	0.00159108	0.0152939
RAP1GAP	NM_001145657	-0.306208	0.00159924	0.0153639
IQCC	NM_001160042	-0.330618	0.00160213	0.0153834
FAM167A	NM_053279	-0.651853	0.00160611	0.015396
CCDC171	ENST00000380701	-0.486618	0.00160545	0.015396
TPD52	NM_001025252	-0.34623	0.00160507	0.015396
CHKB-CPT1B	NR_027928	-0.331884	0.00160691	0.015396
AMBRA1	NM_001267782	-0.283763	0.00160878	0.0153972
NAPRT1	ENST00000449291	-0.266386	0.00160812	0.0153972
ARHGAP29	NM_004815	-0.553164	0.00161112	0.0153986
PIM1	NM_002648	-0.47106	0.00161154	0.0153986
OSCP1	NM_145047	-0.366265	0.00160997	0.0153986
LTBR	ENST00000228918	-0.304097	0.00161804	0.0154525
ITPR1	NM_001168272	-0.346237	0.00161971	0.0154601
GEM	NM_005261	-0.387184	0.0016255	0.015507
ZNF623	ENST00000532796	-0.524731	0.00162921	0.015534
PCF11	ENST00000298281	-0.4256	0.00163338	0.0155654
FGD6	NM_018351	-0.424139	0.00164677	0.0156628
PIWIL4	NM_152431	-0.348224	0.00164736	0.0156628
	GENSCAN00000034869	-0.328543	0.00164753	0.0156628
PCBP3	ENST00000400314	-0.260826	0.00164622	0.0156628
CTNS	NM_004937	0.388174	0.00164802	0.0156628
TBC1D10B	ENST00000409939	-0.283726	0.00165114	0.0156756
VAMP1	ENST00000361716	0.279303	0.00165087	0.0156756
DHRS12	NM_024705	-0.274876	0.00165574	0.0157109
TNS3	NM_022748	-0.368984	0.00166473	0.0157794
SOGA1	ENST00000237536	-0.366137	0.00166391	0.0157794
KIF4B	NM_001099293	-0.374787	0.00166931	0.0158135
C2orf88	ENST00000396974	0.397961	0.00167012	0.0158135
MYL9	NM_006097	-0.328503	0.00167306	0.0158329
FAM59A	NM_001242409	-0.383722	0.00167462	0.0158333
TTC28	NM_001145418	-0.292727	0.00167489	0.0158333
DROSHA	NM_013235	-0.350993	0.00167733	0.0158479
UGT8	ENST00000310836	0.46157	0.00167858	0.0158513
CRTC1	NM_001098482	-0.270447	0.00168496	0.0159031
PCNA	NM_002592	-0.27392	0.00168708	0.0159146
WDR72	ENST00000396328	0.291359	0.00169025	0.015936	yes
GPR124	NM_032777	-0.317967	0.00169317	0.015955
PRAME	NM_206953	0.476531	0.00169637	0.0159682	yes
STXBP4	ENST00000376352	0.511685	0.00169625	0.0159682
	AF251048	-0.443481	0.0017024	0.016008
C11orf84	BC056402	-0.283917	0.00170171	0.016008
ANXA4	NM_001153	-0.409812	0.0017109	0.0160636
RYBP	NM_012234	-0.40184	0.00170974	0.0160636
RUNX1T1	ENST00000265814	-0.392387	0.00171194	0.0160636
SWAP70	NM_015055	-0.332717	0.00171107	0.0160636
PCM1	NM_006197	-0.437827	0.00171457	0.0160798
DENND1B	NM_001195215	-0.414286	0.0017228	0.0161398
AP1S3	NM_001039569	0.431816	0.0017225	0.0161398
EPHA6	NM_001080448	0.382947	0.00172787	0.0161662	yes
JARID2	AK299349	-0.3374	0.00172835	0.0161662
PTK2B	NM_173174	-0.301717	0.00172689	0.0161662
E2F1	NM_005225	-0.267047	0.00173557	0.0162166
UCK2	NM_012474	0.349033	0.00173502	0.0162166
PTPRE	NM_006504	-0.340372	0.00173733	0.0162245
POLB	NM_002690	-0.426123	0.00173887	0.0162304
SLPI	NM_003064	-0.538036	0.0017437	0.0162575
PDCD2L	NM_032346	0.327629	0.00174355	0.0162575
SLC35G2	NM_025246	0.412857	0.00174453	0.0162575
RERG	ENST00000536465	0.475585	0.00174607	0.0162633
RWDD2A	NM_033411	-0.773323	0.0017534	0.016323
PPT1	ENST00000433473	0.357393	0.00176594	0.0164311
HLTF	NM_003071	0.397587	0.00177055	0.0164654
MGC3771	NR_024166	0.288269	0.0017746	0.0164944
CLGN	ENST00000325617	0.541246	0.00177734	0.0165112
SLC26A2	NM_000112	-0.402403	0.00177962	0.0165237
SPATA18	NM_145263	-0.360871	0.00178262	0.0165429
LSM1	NM_014462	-0.423678	0.00178994	0.0166021
TTI2	NM_025115	-0.411707	0.00179244	0.0166166
	TCONS_00009941-XLOC_004366	-0.291119	0.001798	0.0166594
CCDC126	NM_138771	-0.405034	0.00180473	0.0167043
CDK19	ENST00000368911	-0.36804	0.00180451	0.0167043
HOOK3	ENST00000307602	-0.41165	0.00180576	0.0167052
AFG3L2	NM_006796	-0.382902	0.00181087	0.0167437
FECH	NM_001012515	-0.444701	0.00181207	0.0167461
NBAS	NM_015909	-0.405969	0.00181668	0.0167799
PQLC2	NM_001040125	-0.355378	0.00182029	0.0167983
DUS1L	ENST00000354321	0.3073	0.00182057	0.0167983
FDXACB1	NM_138378	-0.2728	0.00182252	0.0168075
CERS5	ENST00000317551	-0.291487	0.00183305	0.0168959
MBOAT1	NM_001080480	-0.391407	0.00183658	0.0169196
ST6GALNAC6	ENST00000373146	0.33264	0.00184582	0.0169871
FAM190A	NM_001145065	0.503932	0.00184516	0.0169871
C11orf30	ENST00000529032	-0.334833	0.00184927	0.0169987
OSBP	NM_002556	-0.281337	0.00184996	0.0169987
GJA10	NM_032602	0.288944	0.00184967	0.0169987
MYO10	NM_012334	-0.336743	0.00185621	0.0170297
BAHCC1	NM_001080519	-0.33629	0.00185618	0.0170297
	AB088847	0.544252	0.00185503	0.0170297
NDUFA10	NM_004544	0.345773	0.00185857	0.0170425
ADAT1	NR_036460	-0.28733	0.00186456	0.0170709
LPAR1	ENST00000374431	-0.26154	0.00186266	0.0170709
STXBP1	NM_003165	0.258043	0.00186449	0.0170709
RAB6A	NM_002869	-0.335607	0.00186615	0.0170767
NRIP3	NM_020645	-0.278703	0.00186822	0.0170868
PLAC1	NM_021796	-0.48336	0.00187071	0.0171008
FAM19A2	ENST00000551619	0.322456	0.00187277	0.0171107
FP588	NR_024006	-0.969466	0.0018783	0.0171203
	BC084557	-0.465137	0.00187891	0.0171203
IL2RB	NM_000878	-0.345899	0.00187592	0.0171203
BABAM1	NM_001033549	-0.306103	0.00187516	0.0171203
DDX52	ENST00000349699	0.39106	0.00187961	0.0171203
DUSP14	NM_007026	0.505627	0.00187703	0.0171203
FAM174B	NM_207446	-0.310019	0.00188631	0.0171725
NS3BP	NR_046316	-0.29459	0.0018922	0.0172172
ELAC2	NM_018127	0.33451	0.00189364	0.0172215
SNRPB	NM_198216	-0.26404	0.00189915	0.0172628
LRP12	NM_013437	-0.564073	0.00190159	0.0172673
SLC19A3	NM_025243	0.347404	0.0019013	0.0172673
ARHGEF2	ENST00000313667	-0.312575	0.00190727	0.0173099
ZSCAN5B	NM_001080456	0.305276	0.00191374	0.0173598
TSPAN5	NM_005723	-0.389915	0.00191768	0.0173867
SERP2	NM_001010897	-0.364077	0.00191978	0.0173878	yes
COMMD10	ENST00000274458	-0.586337	0.00192075	0.0173878
IL1R1	ENST00000410023	-0.298715	0.00192065	0.0173878
NREP	NM_001142481	-0.443699	0.00192352	0.017404
MANSC1	ENST00000535902	-0.446139	0.00192676	0.017419
AATF	NM_012138	0.31377	0.00192715	0.017419
RNPEPL1	NM_018226	-0.332734	0.00193115	0.0174463
CASC4	NM_138423	-0.391023	0.0019361	0.0174796
PWP1	ENST00000412830	0.28244	0.00193681	0.0174796
ASAP2	NM_003887	-0.34466	0.00193881	0.0174799
PCBP4	NM_001174100	-0.32756	0.00193806	0.0174799
CCDC111	ENST00000314970	-0.538366	0.00194533	0.017523
DIP2A	NM_015151	-0.371088	0.00194557	0.017523
LOXL3	ENST00000264094	-0.304306	0.00195042	0.0175435
SLC9A3R2	NM_001130012	-0.287017	0.00194913	0.0175435
AP1M1	NM_001130524	-0.286383	0.00195082	0.0175435
ZFP30	NM_014898	-0.386467	0.0019532	0.017556
FAM125A	ENST00000543795	-0.253203	0.00195632	0.0175663
MRPL46	NM_022163	0.359687	0.0019559	0.0175663
TRAF4	NM_004295	0.263587	0.00196079	0.0175975
MECP2	NM_004992	-0.307273	0.00196815	0.017646
LRRC20	ENST00000373224	-0.262143	0.00196819	0.017646
MREG	NM_018000	0.484834	0.0019696	0.0176498
EMX2	NM_004098	-0.354461	0.00197135	0.0176565
GJA5	NM_005266	0.341447	0.0019756	0.0176629	yes
DENND4C	NM_017925	-0.441468	0.00197808	0.0176629
PTPN21	NM_007039	-0.405334	0.00197904	0.0176629
SYNE1	NM_182961	-0.372032	0.0019777	0.0176629
KLHL26	NM_018316	-0.264845	0.00197443	0.0176629
MEF2C	NM_002397	0.385256	0.00197387	0.0176629
KCNQ5	NM_001160132	0.489775	0.00197622	0.0176629
	GENSCAN00000019491	0.590191	0.00198691	0.0177242
KLHL24	NM_017644	-0.461667	0.0019885	0.0177294
TTC17	NM_018259	-0.452357	0.00198995	0.0177334
PIK3R1	NM_181523	-0.324443	0.00199477	0.0177675
ITFG1	ENST00000320640	-0.450991	0.00199595	0.0177691
RALGPS2	NM_152663	-0.475166	0.0019986	0.0177837
NPC2	ENST00000555619	-0.346327	0.00200468	0.0178289
VPS13B	NM_152564	-0.627578	0.00200762	0.0178461
FMNL1	ENST00000331495	-0.338549	0.00201478	0.0179007
BTBD10	NM_032320	-0.36171	0.00201911	0.0179212
ATP13A1	NM_020410	-0.29038	0.00201876	0.0179212
ADK	NM_001123	0.355183	0.00202026	0.0179225
[truncated: 1,307 more rows]
