# Supplementary material for: MEF2B mutations in non-Hodgkin lymphoma dysregulate cell migration by decreasing MEF2B target gene activation
Source: Nat Commun. 2015 Aug 6;6:7953. doi: 10.1038/ncomms8953 (PMC4918335; doi:10.1038/ncomms8953)
Supplement: Supplementary Data 10 — Genes differentially expressed in microarray data for D83V versus WT MEF2B-V5 HEK293A cells. [file ncomms8953-s11.xlsx]

## Sheet: Sheet1
Supplementary Data 10: Genes differentially expressed in D83V versus WT MEF2B-V5 HEK293A cells (B-H adjusted eBayes p-values <0.05). Positive log2 fold change indicates expression was higher in the mutant than WT. Data was produced using expression microarrays.
Gene Symbol	RNA accession number	log2 fold change	p-value	adjusted p-value	adjusted p-value <0.05 in RNA-seq data for D83V vs WT
GALNT13	NM_052917	2.25304	1.54364e-09	2.73611e-05	yes
ULK2	NM_014683	2.28416	5.11753e-09	4.53541e-05	yes
PLXDC2	ENST00000377252	2.24392	1.28258e-08	4.54674e-05	yes
INA	NM_032727	-1.68431	1.581e-08	4.67055e-05	yes
GALC	ENST00000261304	1.57462	3.84718e-08	7.14803e-05	yes
NDRG1	ENST00000414097	1.08777	4.03274e-08	7.14803e-05	yes
OLFM1	NM_014279	-1.5509	3.96883e-08	7.14803e-05	yes
PLBD1	ENST00000240617	2.24952	6.53438e-08	8.27299e-05	yes
MLH3	NM_001040108	1.46669	1.35925e-07	0.000141721	yes
CADPS2	NM_001009571	1.78947	1.78159e-07	0.000157894	yes
MYC	BC000917	1.3591	2.10697e-07	0.000159779	yes
NUPR1	ENST00000324873	-1.15426	2.60792e-07	0.000176759	yes
ALDH1A2	ENST00000249750	1.91247	3.84476e-07	0.000219203	yes
IFI16	NM_005531	1.52155	4.39406e-07	0.000229073	yes
ENPP2	ENST00000522826	1.57031	4.82672e-07	0.000237706	yes
ARMCX1	NM_016608	-0.870984	5.75491e-07	0.000259854	yes
ESRP1	NM_017697	-1.1428	8.77166e-07	0.000353358	yes
ENPEP	ENST00000265162	1.2285	1.62523e-06	0.000464632	yes
SFRP2	NM_003013	1.22158	1.74206e-06	0.0004691	yes
IQCA1	ENST00000409907	-1.02646	2.41474e-06	0.000555728	yes
LHFPL4	NM_198560	0.945434	2.70656e-06	0.000571116	yes
KCNT2	NM_198503	0.84245	6.41816e-06	0.000924893	yes
PGR	NM_000926	-0.884612	9.95065e-06	0.00110235	yes
ELOVL3	ENST00000370005	0.879839	1.32841e-05	0.00131542	yes
TLE2	NM_003260	-0.50314	1.49524e-05	0.00135913	yes
SERPINF1	NM_002615	1.0132	2.37572e-05	0.00166441	yes
CYB561	NM_001915	0.666457	2.66814e-05	0.00182598	yes
VAMP8	NM_003761	0.76196	2.87384e-05	0.00190782	yes
ZMAT1	NR_046008	-0.516127	3.85136e-05	0.00220924	yes
PLAC1	NM_021796	-0.925607	4.49897e-05	0.00239582	yes
PTAFR	NM_001164723	1.14565	5.15213e-05	0.00252318	yes
PPP1R3C	NM_005398	0.606264	7.04729e-05	0.00300997	yes
ALS2CR11	NM_001168221	0.621932	7.69551e-05	0.0031357	yes
ISL1	NM_002202	0.653769	9.25217e-05	0.00343175	yes
VAV1	NM_005428	0.509376	0.000111616	0.00367732	yes
IGFBP4	NM_001552	0.426757	0.000125712	0.0038418	yes
RUNX3	NM_001031680	0.414288	0.000130347	0.00391441	yes
FABP6	NM_001130958	0.449955	0.0002278	0.00545643	yes
CLIP4	NM_024692	0.506287	0.000244148	0.00565934	yes
TLL1	NM_012464	0.373207	0.000255559	0.00574845	yes
PVRL4	NM_030916	0.519135	0.00028416	0.00610513	yes
ZNF467	ENST00000302017	-0.339218	0.000537235	0.00868841	yes
MPZL2	NM_144765	0.42116	0.000624385	0.00959032	yes
ADPRH	ENST00000478399	0.329366	0.000677239	0.00998675	yes
CHSY3	ENST00000305031	0.882401	0.000691359	0.0101293	yes
PKP3	NM_007183	-0.334216	0.000986764	0.0123607	yes
GSTM4	NM_000850	0.362033	0.00281757	0.0231746	yes
COL3A1	ENST00000304636	-0.285769	0.00289522	0.0235511	yes
SLC6A3	NM_001044	-0.266458	0.0039215	0.0283246	yes
ERVMER34-1	ENST00000443173	1.81004	1.18397e-08	4.54674e-05
ETV5	NM_004454	1.88235	9.91648e-09	4.54674e-05
EFEMP2	NM_016938	-1.25696	2.18525e-08	5.53337e-05
HIST1H2BK	NM_080593	1.48971	6.2416e-08	8.27299e-05
ZIC1	ENST00000282928	1.23533	5.96587e-08	8.27299e-05
ZNF532	ENST00000336078	-1.29877	5.21511e-08	8.27299e-05
CA2	ENST00000285379	1.43658	9.10905e-08	0.000107639
FN1	ENST00000354785	-1.06807	1.30598e-07	0.000141721
CPS1	NM_001122633	-1.26749	1.75138e-07	0.000157894
EDIL3	ENST00000296591	-1.30943	1.61729e-07	0.000157894
BARHL2	ENST00000370445	0.886434	1.99235e-07	0.000159779
CARD11	ENST00000396946	-1.14981	2.16343e-07	0.000159779
CRABP2	NM_001878	0.980084	2.0023e-07	0.000159779
GYG2	NM_003918	-0.900567	2.69251e-07	0.000176759
PCDHB5	NM_015669	-1.17645	2.49322e-07	0.000176759
TNC	NM_002160	-1.06094	3.25053e-07	0.00020577
ETV4	NM_001986	1.20221	3.40405e-07	0.000208058
ITPR3	NM_002224	0.896963	4.08108e-07	0.000219203
SERTM1	NM_203451	0.885444	3.76547e-07	0.000219203
SLC29A4	NM_153247	-0.842334	4.01589e-07	0.000219203
SULF1	NM_001128205	-0.947528	4.82787e-07	0.000237706
RPSAP58	NR_003662	-2.43883	5.19178e-07	0.000248714
COL12A1	NM_004370	-1.0012	5.6763e-07	0.000259854
RNF122	NM_024787	-0.839897	5.86413e-07	0.000259854
AMOT	ENST00000304758	-0.850527	6.93768e-07	0.000299928
HSPA1B	ENST00000430065	1.4494	7.74287e-07	0.000326669
ZNF141	ENST00000240499	1.27662	7.92484e-07	0.000326669
NPTX2	NM_002523	0.860069	9.82843e-07	0.000382577
TNFAIP8L1	NM_001167942	-0.843108	9.92864e-07	0.000382577
LOXL2	NM_002318	-0.77416	1.05768e-06	0.000398879
FUBP1	NM_003902	0.76201	1.13543e-06	0.000419281
IL20RB	NM_144717	0.919203	1.1683e-06	0.000422616
ADAMTS5	NM_007038	-1.13679	1.2041e-06	0.000426854
ADAMTS1	NM_006988	-0.712257	1.54174e-06	0.00045107
C1orf182	ENST00000368255	0.986944	1.32502e-06	0.00045107
CNIH2	ENST00000311445	-0.704955	1.36617e-06	0.00045107
LRP2	NM_004525	0.850699	1.48402e-06	0.00045107
MED12L	NM_053002	0.961839	1.41976e-06	0.00045107
MOB3A	NM_130807	-0.739887	1.40775e-06	0.00045107
NCAM1	NM_000615	-0.703457	1.55234e-06	0.00045107
PCDHB18	NR_001281	-1.07034	1.43637e-06	0.00045107
PCOLCE2	NM_013363	0.709805	1.3532e-06	0.00045107
PLXNA4	ENST00000359827	-0.783134	1.54129e-06	0.00045107
RRAS	NM_006270	-0.799847	1.52913e-06	0.00045107
CRLF1	NM_004750	-0.697353	1.74672e-06	0.0004691
FAM57A	ENST00000308278	0.689857	1.70506e-06	0.0004691
MAP2	ENST00000360351	-0.917655	1.67755e-06	0.0004691
ERBB4	ENST00000342788	0.87442	1.79719e-06	0.00047545
LONRF3	ENST00000365713	0.764238	1.90144e-06	0.000495633
ZC3H6	ENST00000409871	-0.926139	1.9489e-06	0.00050064
RAB39A	ENST00000320578	1.35227	2.05994e-06	0.000521606
RBBP7	ENST00000380087	-0.70899	2.12381e-06	0.000522842
SPRY4	NM_030964	1.16152	2.12244e-06	0.000522842
CDH4	ENST00000360469	-0.7257	2.24385e-06	0.000537462
TIMM22	NM_013337	0.675783	2.21626e-06	0.000537462
PHKA2	ENST00000379942	-0.729381	2.33983e-06	0.00055298
DOC2B	NM_003585	0.759818	2.39778e-06	0.000555728
TGFB1I1	ENST00000394863	-0.74554	2.44552e-06	0.000555728
IFI30	NM_006332	0.69496	2.48343e-06	0.000557201
TSR1	NM_018128	1.07455	2.52486e-06	0.000559414
LTBP3	NM_001130144	-0.636707	2.60812e-06	0.000565243
TUBA4A	ENST00000248437	0.760851	2.61495e-06	0.000565243
C15orf38-AP3S2	NM_001199058	-0.622147	2.69685e-06	0.000571116
COL5A1	NM_000093	-0.654823	2.76334e-06	0.000576238
ABCC5	NM_005688	0.711053	2.82292e-06	0.000578152
INPP5K	NM_001135642	0.758467	2.83776e-06	0.000578152
SLC44A2	NM_001145056	-0.644873	3.00704e-06	0.000605679
ZNF544	NM_014480	-1.18789	3.11426e-06	0.000620227
ATP8A2	ENST00000381655	-0.788423	3.15671e-06	0.000621697
LIN28B	NM_001004317	1.09958	3.24637e-06	0.000626571
TCEA2	NM_198723	-0.64692	3.27709e-06	0.000626571
TXNIP	ENST00000369317	-0.636973	3.28751e-06	0.000626571
PRSS23	NM_007173	-0.763821	3.37324e-06	0.000636072
CLIC5	NM_001114086	-0.679342	3.53713e-06	0.000646347
CRK	ENST00000300574	0.681527	3.52052e-06	0.000646347
PCDHB10	NM_018930	-1.08765	3.50701e-06	0.000646347
ITGA4	NM_000885	0.728697	3.65557e-06	0.000654495
LRRC39	NM_001256385	0.763651	3.63141e-06	0.000654495
ANKRD1	NM_014391	-1.1114	3.8294e-06	0.000660454
ATP2B4	NM_001001396	-0.685247	3.8379e-06	0.000660454
CDH13	NM_001220488	-1.04417	3.79465e-06	0.000660454
VLDLR	NM_003383	-0.909395	3.83349e-06	0.000660454
CTPS1	NM_001905	0.737127	3.9449e-06	0.000672339
CNST	NM_152609	0.766916	4.13308e-06	0.000697704
CAPN1	NM_001198869	-0.585303	4.19999e-06	0.000702309
PITPNA	ENST00000313486	0.704857	4.3271e-06	0.000716803
HIST1H2BJ	NM_021058	1.11628	4.5314e-06	0.000743694
SNORD19B	ENST00000418458	0.654097	4.75635e-06	0.000773452
AMPH	NM_001635	-0.781645	5.30168e-06	0.000832079
C1orf114	ENST00000367805	0.972546	5.27381e-06	0.000832079
GCLM	ENST00000370238	0.826067	5.25173e-06	0.000832079
URB2	NM_014777	0.633797	5.30465e-06	0.000832079
TRIB1	ENST00000311922	0.756567	5.55452e-06	0.000863631
CHRDL1	NM_145234	0.685688	5.66572e-06	0.000869942
NHLH2	ENST00000369506	0.660049	5.87347e-06	0.000869942
QRFPR	NM_198179	0.835173	5.87154e-06	0.000869942
RNMTL1	NM_018146	0.847188	5.80647e-06	0.000869942
SLC4A4	NM_001098484	0.775991	5.88959e-06	0.000869942
TMEM69	ENST00000372025	0.680447	5.78339e-06	0.000869942
CACNG4	NM_014405	-0.660539	6.24014e-06	0.000914104
EFCAB2	NR_026586	1.13195	6.30323e-06	0.000915777
CYP4X1	NM_178033	-0.887668	7.07675e-06	0.00093483
DIEXF	NM_014388	0.710672	7.35123e-06	0.00093483
DYRK3	NM_001004023	0.750076	7.09848e-06	0.00093483
F10	NM_000504	-0.567145	6.75945e-06	0.00093483
GDF15	NM_004864	0.62474	7.31502e-06	0.00093483
GEMIN4	NM_015721	0.691633	6.83274e-06	0.00093483
GLS2	NM_013267	0.703814	6.871e-06	0.00093483
IQCK	ENST00000320394	0.671701	7.30834e-06	0.00093483
KIAA0040	NM_001162893	0.667337	6.58277e-06	0.00093483
MAPK4	NM_002747	-0.671635	6.82394e-06	0.00093483
MFSD2A	NM_001136493	0.583516	7.20765e-06	0.00093483
P2RY1	NM_002563	0.657771	6.83589e-06	0.00093483
RGS16	NM_002928	0.728346	7.06605e-06	0.00093483
TM7SF2	NM_003273	-0.582463	7.13729e-06	0.00093483
TOE1	NM_025077	0.632433	7.16568e-06	0.00093483
TRAPPC6A	NM_024108	-0.632902	7.01277e-06	0.00093483
WDR77	ENST00000235090	0.63839	7.38371e-06	0.00093483
MAP6	NM_207577	-0.672442	7.49005e-06	0.000935627
OAS3	ENST00000228928	-0.675797	7.52585e-06	0.000935627
PTCHD1	ENST00000379361	0.707329	7.60115e-06	0.000935627
TFB2M	ENST00000366514	0.989214	7.57107e-06	0.000935627
HIST2H2BE	NM_003528	1.08311	7.74105e-06	0.000946276
FH	NM_000143	0.891353	7.85277e-06	0.000946874
ZNF695	NM_020394	0.739277	7.81274e-06	0.000946874
NOV	NM_002514	0.879452	8.00978e-06	0.000959279
CTSZ	NM_001336	-0.552299	8.07193e-06	0.000960234
CUL7	NM_001168370	-0.644085	8.5425e-06	0.00100944
TCEB3	NM_003198	0.67909	8.65606e-06	0.00101608
VPS53	NM_001128159	0.67043	9.046e-06	0.00105487
RYR2	NM_001035	0.69319	9.25395e-06	0.00107207
KIAA0664	NM_015229	0.572317	9.4223e-06	0.00108448
EPAS1	NM_001430	-0.67266	9.76498e-06	0.00109237
IL32	ENST00000525643	-0.569035	9.61528e-06	0.00109237
MYBBP1A	NM_014520	0.56489	9.59546e-06	0.00109237
SLC13A4	NM_012450	-0.604282	9.79896e-06	0.00109237
SNAI2	ENST00000396822	-0.59731	9.75244e-06	0.00109237
CACNB3	NM_000725	-0.626563	1.01024e-05	0.00111221
DERL3	ENST00000476077	-0.55511	1.01663e-05	0.00111233
RPS6KA6	ENST00000262752	1.34735	1.04093e-05	0.00113194
	AF269286	0.69116	1.05955e-05	0.00114454
FAM190A	NM_001145065	0.7676	1.06544e-05	0.00114454
ZNF167	NM_018651	-0.67374	1.09383e-05	0.00116796
CHML	NM_001821	0.580387	1.17555e-05	0.00122799
KLRG1	NM_005810	0.705292	1.17776e-05	0.00122799
PCDHB15	NM_018935	-1.02683	1.16998e-05	0.00122799
RPSA	NM_001012321	-0.699343	1.16826e-05	0.00122799
GPATCH4	NM_015590	0.639771	1.19008e-05	0.00123358
PAK1IP1	ENST00000379568	0.622193	1.20272e-05	0.00123943
MAGED2	NM_014599	-0.585363	1.23197e-05	0.00126211
MARS2	NM_138395	0.666715	1.24033e-05	0.00126211
MRPL47	ENST00000476781	0.733047	1.24987e-05	0.00126211
PDLIM5	NM_001256426	0.560041	1.26164e-05	0.00126211
PIGM	NM_145167	0.533243	1.25371e-05	0.00126211
RAB11B	NM_004218	-0.558723	1.26745e-05	0.00126211
	AK024925	0.752405	1.35265e-05	0.00132183
GLOD4	NM_016080	0.694754	1.36271e-05	0.00132183
HIST2H2BF	NM_001024599	1.18885	1.4323e-05	0.00132183
ISG20L2	ENST00000313146	0.572377	1.39103e-05	0.00132183
LSG1	NM_018385	0.61304	1.42455e-05	0.00132183
MRPL50	ENST00000374865	0.865241	1.41171e-05	0.00132183
PCDHB11	NM_018931	-0.683208	1.41272e-05	0.00132183
PCDHB3	NM_018937	-0.863106	1.43725e-05	0.00132183
PCK1	NM_002591	-0.572148	1.40228e-05	0.00132183
SELRC1	NM_023077	0.599568	1.40327e-05	0.00132183
SEMA3C	ENST00000265361	-0.704193	1.43929e-05	0.00132183
SLC1A2	NM_001195728	-0.910176	1.37934e-05	0.00132183
SLCO3A1	NM_013272	-0.590263	1.40567e-05	0.00132183
ZNF737	NM_001159293	-0.827956	1.41134e-05	0.00132183
POPDC3	NM_022361	0.696681	1.46889e-05	0.00134207
KIAA0907	NM_014949	0.616293	1.54846e-05	0.00137423
P2RX5	NR_037928	0.83004	1.55061e-05	0.00137423
SELM	ENST00000402395	-0.511143	1.54419e-05	0.00137423
SOX6	NM_017508	-0.60946	1.53266e-05	0.00137423
TCF7L1	NM_031283	-0.579526	1.53303e-05	0.00137423
SLC16A1	NM_001166496	0.579257	1.57742e-05	0.00138415
ZNF185	NM_001178106	-0.568009	1.57469e-05	0.00138415
EYA1	NM_172060	-0.66864	1.59597e-05	0.00139353
ZYG11A	ENST00000371528	0.547949	1.63456e-05	0.00142022
FAM155B	NM_015686	0.662393	1.66955e-05	0.00144118
MGST1	NM_001260512	1.00704	1.6786e-05	0.00144118
RNF43	NM_017763	0.664204	1.68307e-05	0.00144118
PTPRS	NM_002850	-0.5065	1.6919e-05	0.00144178
PRICKLE1	NM_153026	-0.50578	1.70203e-05	0.00144347
PCDHB16	NM_020957	-0.974775	1.7165e-05	0.0014488
ELSPBP1	NM_022142	-0.658796	1.77776e-05	0.00148702
NRBP2	NM_178564	-0.553162	1.78016e-05	0.00148702
SLC25A19	NM_001126121	0.636077	1.78694e-05	0.00148702
HOXB8	NM_024016	0.533782	1.80562e-05	0.00149554
AKR1C2	NM_001135241	-0.518708	1.90895e-05	0.00151671
ATP1B3	NM_001679	0.536403	1.90544e-05	0.00151671
CADM4	NM_145296	-0.490658	1.92251e-05	0.00151671
CIRBP	NR_023312	-0.524943	1.9253e-05	0.00151671
DPH1	ENST00000263083	0.616325	1.89147e-05	0.00151671
GPRC5A	ENST00000014914	-0.570977	1.89591e-05	0.00151671
HIST1H2BN	ENST00000449538	0.722157	1.90702e-05	0.00151671
NFIX	NM_002501	-0.509583	1.89645e-05	0.00151671
RTN4RL1	ENST00000331238	0.80195	1.87118e-05	0.00151671
SMYD3	NM_001167740	0.674484	1.8612e-05	0.00151671
TLCD1	NM_138463	0.536827	1.84387e-05	0.00151671
SSH3	NM_017857	-0.523029	1.95169e-05	0.00153069
BCAM	NM_001013257	-0.549596	1.96919e-05	0.00153253
POLR3E	NM_018119	0.577893	1.98002e-05	0.00153253
TMED5	NM_001167830	0.61337	1.98223e-05	0.00153253
WDR3	NM_006784	0.630833	1.98862e-05	0.00153253
VPS28	NM_016208	-0.54434	2.01446e-05	0.00154572
LAMB2	NM_002292	-0.553962	2.06927e-05	0.00158094
BTBD2	NM_017797	-0.530137	2.1531e-05	0.00160878
FLVCR1	NM_014053	0.60421	2.12359e-05	0.00160878
GPATCH2	ENST00000366935	0.54156	2.16017e-05	0.00160878
MYCN	NM_005378	-0.522119	2.14706e-05	0.00160878
PPT1	ENST00000433473	0.540207	2.14057e-05	0.00160878
ZMPSTE24	NM_005857	0.540087	2.14737e-05	0.00160878
	GENSCAN00000019491	1.16897	2.1773e-05	0.00161039
CRAT	NM_001257363	-0.486245	2.19705e-05	0.00161039
DLX2	ENST00000234198	0.535558	2.19867e-05	0.00161039
RBMS3	NM_001003793	-0.799213	2.19413e-05	0.00161039
PDE3A	ENST00000359062	-0.671727	2.25003e-05	0.00163397
RGS7	ENST00000366565	0.669502	2.25851e-05	0.00163397
TMEM8B	NM_001042590	-0.490298	2.24474e-05	0.00163397
BMP5	ENST00000370830	-0.563233	2.30388e-05	0.00164001
C5orf4	ENST00000326080	-0.594984	2.30271e-05	0.00164001
DFNA5	ENST00000545231	-0.761718	2.29559e-05	0.00164001
HIST1H3I	NM_003533	-0.546527	2.29009e-05	0.00164001
HEY1	NM_012258	-0.587393	2.32937e-05	0.00164495
NOTCH1	NM_017617	0.482943	2.32679e-05	0.00164495
PARD6G-AS1	NR_028339	-0.560207	2.37053e-05	0.00166441
COL6A1	NM_001848	-0.482257	2.40568e-05	0.00167877
SLC43A2	NM_152346	0.61218	2.54582e-05	0.0017696
LMF1	NR_033646	-0.472257	2.58062e-05	0.00178678
OCR1	AF314543	0.8999	2.60741e-05	0.0017983
IQUB	ENST00000466202	-0.688074	2.66528e-05	0.00182598
ARRB2	NM_004313	0.46331	2.71854e-05	0.00183675
CNKSR3	NM_173515	0.544089	2.69951e-05	0.00183675
PCDHB14	NM_018934	-0.865156	2.72413e-05	0.00183675
TIGD1	NM_145702	0.724634	2.72534e-05	0.00183675
TAF7L	NM_001168474	0.956874	2.74157e-05	0.00184069
CTSB	NM_147780	-0.48212	2.80011e-05	0.00186587
MRPL18	NM_014161	0.590153	2.7896e-05	0.00186587
TRIOBP	NM_001039141	-0.522279	2.89677e-05	0.00191587
HMG20B	NM_006339	-0.466103	2.91457e-05	0.00192047
	GENSCAN00000002731	-0.494261	2.92933e-05	0.00192305
PARK2	NM_004562	-0.548458	2.95442e-05	0.00193237
HDX	NM_001177479	0.723914	3.05441e-05	0.00196871
ITGB8	ENST00000222573	-0.588604	3.03472e-05	0.00196871
SMTN	ENST00000404496	-0.472611	3.04599e-05	0.00196871
TSPO	NM_001256531	-0.594238	3.05111e-05	0.00196871
WDR17	NM_170710	0.7947	3.08564e-05	0.00198163
LRRIQ3	NM_001105659	1.12322	3.11289e-05	0.00199191
TRUB2	ENST00000372890	0.47348	3.13012e-05	0.00199573
CYP1B1	ENST00000260630	-0.612865	3.20967e-05	0.00201245
GCH1	NM_001024024	0.76297	3.21997e-05	0.00201245
LRP8	NM_004631	0.517036	3.2297e-05	0.00201245
LYAR	ENST00000343470	0.768735	3.23581e-05	0.00201245
NDUFAB1	NM_005003	0.71861	3.21749e-05	0.00201245
RAP1GAP2	NM_015085	0.473508	3.19792e-05	0.00201245
TRMT10C	ENST00000309922	0.657087	3.21355e-05	0.00201245
LBH	NM_030915	-0.626687	3.27162e-05	0.00202761
C11orf80	ENST00000360962	-0.544662	3.28921e-05	0.00203141
	TCONS_l2_00018181-XLOC_l2_009313	-0.836457	3.36511e-05	0.00204971
EMC6	NM_001014764	0.712766	3.35874e-05	0.00204971
NEK7	NM_133494	0.630937	3.35348e-05	0.00204971
SGK494	NM_001174103	0.518676	3.3424e-05	0.00204971
NOP2	NM_001033714	0.491437	3.40885e-05	0.00206924
INTS7	NR_037667	0.614767	3.47864e-05	0.0021044
EDNRA	NM_001957	0.643095	3.52369e-05	0.0021172
FOLR1	NM_016724	-0.614287	3.51353e-05	0.0021172
PLS1	NM_001172312	0.782307	3.53686e-05	0.00211794
EIF2B3	NM_020365	0.49311	3.55176e-05	0.00211969
SLC44A3	NM_001114106	0.592061	3.5988e-05	0.00214056
NOP58	ENST00000264279	0.551847	3.61121e-05	0.00214076
SOCS6	NM_004232	-0.619585	3.63885e-05	0.00214995
CYP2S1	NM_030622	-0.451053	3.66187e-05	0.00215385
THBS1	ENST00000260356	-0.511289	3.66975e-05	0.00215385
DNTTIP2	ENST00000436063	0.612113	3.69838e-05	0.00216349
ATP9B	NM_198531	-0.708434	3.71195e-05	0.00216429
ZZZ3	NM_015534	0.518803	3.7567e-05	0.0021832
IDH2	ENST00000330062	-0.52811	3.79518e-05	0.00219835
SCARA3	NM_016240	-0.584792	3.83604e-05	0.00220924
VSNL1	ENST00000406397	-0.724773	3.85082e-05	0.00220924
IKZF3	NR_047559	0.879806	3.87496e-05	0.0022156
HLTF	NM_003071	0.57012	3.94721e-05	0.00224244
SCCPDH	NM_016002	0.629937	3.94231e-05	0.00224244
ZRANB2	NM_203350	0.5633	3.96294e-05	0.00224419
	AY527403	0.520511	3.99353e-05	0.00225431
SIPA1	NM_153253	-0.450754	4.0285e-05	0.00226683
F8A3	ENST00000369505	0.476967	4.04904e-05	0.00226943
FNDC4	NM_022823	-0.563377	4.0714e-05	0.00226943
PPAT	NM_002703	0.53229	4.07153e-05	0.00226943
SOX2-OT	NR_004053	0.541103	4.1341e-05	0.00229708
ULBP1	NM_025218	-0.52987	4.14806e-05	0.00229764
SLC2A10	ENST00000359271	-0.503603	4.19491e-05	0.00231635
LRAT	NM_004744	0.564299	4.23162e-05	0.00232936
PMEPA1	NM_020182	-0.535011	4.27854e-05	0.0023479
SLC25A25	NM_001265614	0.612213	4.31407e-05	0.00236009
BCS1L	ENST00000431802	0.497527	4.38995e-05	0.00238262
GK5	NR_033289	0.588607	4.37464e-05	0.00238262
PRUNE	NM_021222	0.640188	4.39557e-05	0.00238262
DDX20	NM_007204	0.598496	4.42828e-05	0.00238575
GNA12	NM_007353	-0.601403	4.4253e-05	0.00238575
ARSE	NM_000047	-0.657966	4.47102e-05	0.00239423
DVL1	NM_004421	0.494777	4.45981e-05	0.00239423
MAL2	NM_052886	0.437703	4.50102e-05	0.00239582
ACADM	NM_000016	0.581723	4.51741e-05	0.00239734
TMX4	ENST00000246024	-0.46184	4.54392e-05	0.00240421
C10orf2	NM_001163812	0.547671	4.58218e-05	0.00241724
AGL	NM_000028	0.620237	4.60959e-05	0.00242448
LPL	NM_000237	0.575548	4.66261e-05	0.00244511
	AF242772	0.570446	4.73624e-05	0.00244752
IVNS1ABP	NM_006469	0.587395	4.70528e-05	0.00244752
PIGW	NM_178517	0.700283	4.72456e-05	0.00244752
UCK2	NM_012474	0.57081	4.72991e-05	0.00244752
VAMP1	ENST00000361716	0.58114	4.72077e-05	0.00244752
ARHGAP33	NM_001172630	-0.447284	4.78337e-05	0.00246469
ETV1	NM_004956	0.68165	4.81075e-05	0.00247161
TXNDC12	NM_015913	0.521697	4.83323e-05	0.00247598
BPNT1	NM_006085	0.627916	4.98689e-05	0.00251115
SNORA3	ENST00000531102	0.476938	4.9506e-05	0.00251115
SNX8	BC021565	-0.566187	4.9811e-05	0.00251115
TTYH3	NM_025250	-0.592493	4.96626e-05	0.00251115
ZBTB6	ENST00000373659	0.477106	4.94808e-05	0.00251115
ZCCHC4	NM_024936	0.518468	4.95349e-05	0.00251115
MRPS21	NM_018997	0.588187	5.01663e-05	0.00251897
BEND4	NM_207406	0.499316	5.06527e-05	0.00252196
HS6ST3	NM_153456	0.710331	5.05415e-05	0.00252196
SETBP1	NM_015559	-0.530275	5.05053e-05	0.00252196
ALDH2	NM_000690	-0.422013	5.15312e-05	0.00252318
EIF4G1	ENST00000414031	0.432977	5.11668e-05	0.00252318
EPHA2	NM_004431	0.612032	5.14731e-05	0.00252318
SLC16A2	NM_006517	-0.424993	5.10822e-05	0.00252318
U2AF1L4	NM_001040425	-0.466512	5.09851e-05	0.00252318
MYB	NM_001130173	0.585146	5.18241e-05	0.00253053
AK2	NR_037591	0.616697	5.23568e-05	0.00254952
YPEL5	NM_001127401	-0.552153	5.26678e-05	0.00255763
HSPA1B	NM_005346	0.433383	5.29786e-05	0.0025657
RIMKLA	NM_173642	0.418313	5.316e-05	0.00256747
MN1	NM_002430	-0.473789	5.36527e-05	0.00257722
SMG1P1	NR_027154	1.08044	5.35833e-05	0.00257722
ACSM3	NM_005622	0.868734	5.4867e-05	0.00262843
	BC041986	0.557767	5.51688e-05	0.00263359
C1R	NM_001733	-0.711943	5.63243e-05	0.00263359
CORO2B	NM_006091	-0.513614	5.62527e-05	0.00263359
DCLK1	NM_004734	-0.5565	5.59352e-05	0.00263359
EGR1	NM_001964	0.511365	5.57673e-05	0.00263359
GAS6	NM_000820	-0.491641	5.63562e-05	0.00263359
H6PD	NM_004285	-0.621287	5.58629e-05	0.00263359
NAF1	NM_138386	0.632157	5.62812e-05	0.00263359
SERPINI1	NM_001122752	1.03643	5.64605e-05	0.00263359
TRIT1	NM_017646	0.657306	5.58697e-05	0.00263359
HSPA4L	ENST00000296464	0.540607	5.67987e-05	0.00263983
KIT	NM_000222	0.568092	5.68922e-05	0.00263983
GSTM2	NM_000848	-0.556127	5.8274e-05	0.00269584
VTI1B	ENST00000554659	0.713253	5.84036e-05	0.00269584
MAP3K11	NM_002419	-0.428907	5.92092e-05	0.00272593
TTC14	NM_001042601	0.752935	5.95548e-05	0.00273474
HGSNAT	NM_152419	-0.585677	6.05629e-05	0.00277384
EPHB3	NM_004443	0.452976	6.09197e-05	0.002783
SIX1	ENST00000247182	0.507857	6.14492e-05	0.00279997
DNAJB11	ENST00000439351	0.533117	6.21986e-05	0.00282307
STOM	NM_004099	0.484217	6.22749e-05	0.00282307
UGT8	ENST00000310836	0.535293	6.33096e-05	0.00286266
WDR81	NM_001163809	0.4513	6.38009e-05	0.00287753
ELL2	NM_012081	0.555972	6.42526e-05	0.00289055
PLCG1	ENST00000244007	-0.428387	6.45046e-05	0.00289454
SNX25	NM_031953	0.895678	6.48032e-05	0.0029006
CREB3L2	NM_194071	-0.448863	6.56068e-05	0.00292001
DDI2	NM_032341	0.493327	6.5532e-05	0.00292001
FZR1	NM_016263	-0.428143	6.57311e-05	0.00292001
CORO1B	AK295782	-0.438023	6.5964e-05	0.00292132
TNKS	ENST00000310430	-0.593751	6.60903e-05	0.00292132
TRMT13	NM_019083	0.648987	6.66756e-05	0.00293986
FAT4	NM_024582	-0.424405	6.75399e-05	0.00296064
LGR6	ENST00000367278	-0.429867	6.76478e-05	0.00296064
TAC1	CR407602	0.654058	6.76034e-05	0.00296064
GFRA2	ENST00000517892	-0.490609	6.83289e-05	0.00296845
MR1	NM_001531	0.532829	6.81834e-05	0.00296845
MRPS18B	ENST00000454427	0.483937	6.81347e-05	0.00296845
MLF1	ENST00000482628	0.805951	6.92608e-05	0.00300158
RPA1	NM_002945	0.70347	6.94742e-05	0.00300349
CPA4	ENST00000222482	-0.680594	7.07805e-05	0.00300997
FAM216A	NM_013300	0.732917	7.08128e-05	0.00300997
PQLC1	NM_025078	-0.514461	7.03708e-05	0.00300997
RAI2	NR_033348	-0.659387	7.07929e-05	0.00300997
TBL1XR1	ENST00000430069	0.49611	7.04447e-05	0.00300997
VEGFB	NM_003377	-0.43787	6.99774e-05	0.00300997
CALHM2	NM_015916	-0.447033	7.16737e-05	0.00302101
CALML4	NM_033429	0.699668	7.17543e-05	0.00302101
RGS2	NM_002923	0.73674	7.1553e-05	0.00302101
UTP15	ENST00000296792	0.73443	7.139e-05	0.00302101
MRTO4	NM_016183	0.57906	7.19731e-05	0.00302192
TCEB2	NM_007108	0.51888	7.21169e-05	0.00302192
DDX5	NM_004396	0.447837	7.27366e-05	0.00303824
PCDH18	NM_019035	-0.570745	7.31341e-05	0.00303824
RPRD1A	ENST00000399022	0.51817	7.3192e-05	0.00303824
ZNF639	ENST00000326361	0.590895	7.29884e-05	0.00303824
ZNF385A	NM_001130967	0.408671	7.33733e-05	0.00303865
	D86974	0.47835	7.44117e-05	0.00306604
GPR39	NM_001508	-0.549166	7.43129e-05	0.00306604
PHLDB2	2635906	-0.624015	7.45535e-05	0.00306604
C4orf34	BC008502	-0.547299	7.55352e-05	0.00309922
AKT1	ENST00000554581	-0.417647	7.58337e-05	0.00310428
XRCC1	ENST00000458471	-0.40244	7.69339e-05	0.0031357
FAM206A	ENST00000322940	0.529183	7.7266e-05	0.00313585
FAM89B	NM_001098785	-0.40931	7.76426e-05	0.00313585
GPRC5B	ENST00000300571	0.43322	7.80202e-05	0.00313585
HCN2	NM_001194	-0.519209	7.78693e-05	0.00313585
KPNA5	NM_002269	0.656813	7.78279e-05	0.00313585
RBM43	NM_198557	-0.671559	7.79364e-05	0.00313585
ITGA5	ENST00000293379	-0.43971	7.91773e-05	0.00316325
LOXL1	NM_005576	-0.397843	7.91163e-05	0.00316325
SCUBE2	NM_001170690	-0.437368	7.92373e-05	0.00316325
HLA-DRB1	NM_002124	0.816752	7.94444e-05	0.00316439
NOLC1	NM_004741	0.60495	7.98e-05	0.00316602
RPS6KA2	NM_021135	-0.479914	7.98426e-05	0.00316602
BTN3A3	NM_006994	0.408756	8.00462e-05	0.00316701
MICB	NM_005931	0.63618	8.03062e-05	0.00317022
RNF216	NM_207111	-0.443907	8.11682e-05	0.00319713
ZNF664-FAM101A	ENST00000389727	-0.449128	8.13868e-05	0.00319863
NEDD9	ENST00000379433	-0.45862	8.17381e-05	0.00320533
GPR64	NM_001079858	-0.719739	8.21693e-05	0.00320804
NFATC1	ENST00000318065	-0.42219	8.21212e-05	0.00320804
CTNS	NM_004937	0.545299	8.30384e-05	0.00321067
HTRA1	NM_002775	-0.47093	8.29352e-05	0.00321067
MCM5	ENST00000216122	-0.439607	8.26692e-05	0.00321067
USP44	NM_032147	0.677937	8.25772e-05	0.00321067
ZNF595	NM_182524	0.523435	8.31423e-05	0.00321067
ERCC1	NM_001983	-0.439637	8.39739e-05	0.00322173
FOXJ3	NM_001198851	0.459307	8.36953e-05	0.00322173
TRNT1	ENST00000251607	0.759169	8.39151e-05	0.00322173
SPPL2B	NM_001077238	-0.4272	8.4729e-05	0.00324367
CXorf23	ENST00000379687	-0.767585	8.50018e-05	0.0032471
C10orf10	ENST00000298295	-0.91305	8.58823e-05	0.00327368
ADIPOR1	NR_046083	0.432223	8.69629e-05	0.00330068
SYDE1	ENST00000342784	-0.424881	8.69103e-05	0.00330068
DDB2	NM_000107	-0.394263	8.76025e-05	0.00331785
BHLHE40	ENST00000256495	-0.43171	8.87846e-05	0.00335545
MARC1	NM_022746	0.43368	8.98736e-05	0.00338938
ENOPH1	NM_021204	0.523145	9.00652e-05	0.0033894
ARL6	ENST00000493990	0.634981	9.05033e-05	0.0033985
WDR53	ENST00000332629	0.475011	9.06907e-05	0.0033985
EFEMP1	NM_001039348	-0.54743	9.15375e-05	0.00341729
MAP4K2	NM_004579	-0.429713	9.17704e-05	0.00341729
NR2E1	NM_003269	0.433964	9.17348e-05	0.00341729
AMMECR1	NM_001171689	0.420939	9.39843e-05	0.00343175
DNMT3A	NM_175629	-0.456571	9.48899e-05	0.00343175
EYA2	NM_005244	0.495835	9.49044e-05	0.00343175
HOOK1	ENST00000371208	0.74475	9.51274e-05	0.00343175
ID4	NM_001546	-0.58971	9.57753e-05	0.00343175
LRRTM4	NM_001134745	-0.415549	9.27464e-05	0.00343175
METTL16	NM_024086	0.976862	9.46058e-05	0.00343175
MYO1C	ENST00000359786	0.4198	9.57018e-05	0.00343175
RIBC2	NM_015653	0.554044	9.32597e-05	0.00343175
SEPT3	NM_019106	-0.485029	9.58373e-05	0.00343175
SLC48A1	NM_017842	-0.500837	9.40995e-05	0.00343175
SMOC2	NM_022138	-0.441633	9.48692e-05	0.00343175
SNRNP40	NM_004814	0.487983	9.41032e-05	0.00343175
SUN1	NM_001130965	-0.45803	9.50557e-05	0.00343175
TMEM108	NM_023943	0.543597	9.58271e-05	0.00343175
UCHL5	NM_015984	0.74729	9.37198e-05	0.00343175
ZBTB26	ENST00000373656	0.717283	9.47164e-05	0.00343175
ZNHIT6	NM_017953	0.62072	9.54453e-05	0.00343175
SLIT3	ENST00000519560	-0.469973	9.65779e-05	0.0034513
	AY358106	0.945431	9.75682e-05	0.00345582
DAK	ENST00000394900	-0.414243	9.81935e-05	0.00345582
ORAI3	ENST00000318663	-0.483112	9.80574e-05	0.00345582
POLD4	NM_021173	-0.411663	9.70201e-05	0.00345582
POU4F1	NM_006237	0.456643	9.78511e-05	0.00345582
SLC30A7	NM_133496	0.470387	9.71345e-05	0.00345582
TOPBP1	ENST00000260810	0.469307	9.82641e-05	0.00345582
UBXN6	NM_025241	-0.408942	9.7952e-05	0.00345582
CNDP2	NM_018235	-0.5014	9.88589e-05	0.00346985
ARHGEF26	NM_001251962	0.592695	9.93301e-05	0.0034795
	TCONS_l2_00020391-XLOC_l2_010558	0.532874	9.98259e-05	0.00348997
FAIM2	NM_012306	-0.520423	0.000100096	0.00349072
GPR124	NM_032777	-0.522687	0.000100241	0.00349072
PFDN6	ENST00000494315	0.450973	0.000100711	0.00350021
TNS3	NM_022748	-0.538898	0.00010094	0.00350128
RNF167	ENST00000262482	0.464057	0.000101304	0.00350704
RABAC1	NM_006423	-0.407267	0.000101531	0.00350806
C1orf201	ENST00000374409	0.537008	0.000102303	0.00351154
FAM189A2	NM_004816	-0.489198	0.000102346	0.00351154
ISCA1	NM_030940	0.5249	0.000102424	0.00351154
MEX3C	NM_016626	-0.53921	0.000101855	0.00351154
EBNA1BP2	NM_001159936	0.49818	0.000102802	0.0035177
SPTB	NM_001024858	-0.406554	0.000104838	0.00358045
CLSTN2	NM_022131	-0.466553	0.00010514	0.00358386
UTP6	ENST00000261708	0.644801	0.000105347	0.00358401
NOS2	NM_000625	0.44689	0.000105897	0.00359582
C1orf150	ENST00000366488	-0.526754	0.000107023	0.00361551
STRN4	NM_013403	-0.416093	0.000107088	0.00361551
ZNF358	NM_018083	-0.469237	0.000106716	0.00361551
FAM160B2	ENST00000427751	-0.417102	0.000107702	0.00362932
TMEM51	NM_001136216	0.456386	0.000107996	0.00363231
COG2	NM_007357	0.592466	0.000108516	0.00363602
MCOLN2	NM_153259	0.620012	0.000108435	0.00363602
SLC12A4	NM_005072	-0.422793	0.000109421	0.00365941
PMM1	NM_002676	-0.480782	0.000109863	0.00366726
KCNQ5	NM_001160132	0.51494	0.000110251	0.00367331
CLU	ENST00000405140	-0.406127	0.000110949	0.00367584
LRRC8B	NM_001134476	0.453143	0.00011065	0.00367584
ROR2	NM_004560	0.509793	0.000110754	0.00367584
KALRN	2639552	-0.476066	0.000111285	0.00367685
SHPK		0.420469	0.000111395	0.00367685
C16orf58	ENST00000327237	-0.440771	0.000112048	0.00368381
C1orf135	ENST00000374298	0.665249	0.000113224	0.00368381
CAV1	NM_001172895	-0.448207	0.000113576	0.00368381
EMP1	NM_001423	-0.574548	0.000113164	0.00368381
ERCC2	ENST00000391945	-0.375463	0.0001141	0.00368381
HOXD13	NM_000523	0.433362	0.0001133	0.00368381
JAZF1	NM_175061	-0.406645	0.000113923	0.00368381
MAVS	NM_020746	-0.387993	0.00011404	0.00368381
PARL	NM_018622	0.48719	0.000112742	0.00368381
PPP1R15B	NM_032833	0.46239	0.000112669	0.00368381
TREML4	NM_198153	-0.465861	0.000112726	0.00368381
TBXA2R	NM_001060	-0.462978	0.00011489	0.0037026
EFNA2	NM_001405	-0.518378	0.000116258	0.00371963
HRASLS	NM_020386	0.572461	0.0001159	0.00371963
IQCE	NM_152558	-0.441595	0.000116133	0.00371963
NRP2	ENST00000360409	0.400147	0.000115927	0.00371963
ARMC8	NM_015396	0.523091	0.000117256	0.00373622
CACYBP	NM_014412	0.558242	0.00011852	0.00373622
DGAT2	NM_032564	-0.415297	0.000118884	0.00373622
ELK4	NM_001973	0.430977	0.000118644	0.00373622
EYA3	ENST00000373871	0.452536	0.000117784	0.00373622
GBAP1	NR_002188	0.451052	0.000118727	0.00373622
MOSPD3	NM_001040097	-0.534483	0.000117837	0.00373622
TBCCD1	NM_001134415	0.652611	0.000117502	0.00373622
UTP11L	NM_016037	0.48536	0.000117478	0.00373622
ZNF670	NM_033213	0.770751	0.000118248	0.00373622
DLC1	NM_024767	-0.534848	0.000119304	0.00374277
NAGA	NM_000262	-0.469163	0.000119599	0.0037454
ABCE1	NM_002940	0.61743	0.000119878	0.00374738
CDH3	NM_001793	0.399204	0.000120297	0.00374738
PRPF8	ENST00000572621	0.395127	0.000120135	0.00374738
TRAF3IP3	NM_025228	0.457987	0.000120578	0.00374956
RABGGTB	NM_004582	0.586918	0.000121438	0.00376967
ASAP2	NM_003887	-0.44169	0.000121838	0.0037755
MAN1A2	ENST00000356554	0.447073	0.000122337	0.00378433
ETHE1	NM_014297	-0.426608	0.000122816	0.00378908
FBXO17	NM_148169	-0.422567	0.000122918	0.00378908
EIF2D	ENST00000271764	0.493554	0.000123748	0.00380146
TBCE	NM_001079515	0.61165	0.00012366	0.00380146
CHAC1	ENST00000446533	-0.458178	0.000123998	0.00380253
NOL9	NM_024654	0.430223	0.000125606	0.0038418
EIF4H	ENST00000265753	0.413877	0.000126749	0.00384957
PROS1	NM_000313	-0.386975	0.000126556	0.00384957
TMEM134	NM_025124	-0.448793	0.000126835	0.00384957
ZNF124	NM_003431	0.634674	0.000126205	0.00384957
GPR108	NM_001080452	-0.406623	0.000127408	0.00386036
SLC9A3R1	NM_004252	0.383807	0.000127747	0.00386401
SMCR8	NM_144775	0.420979	0.000128167	0.00387013
CISD1	ENST00000333926	0.606553	0.000128842	0.00388387
USP31	NM_020718	0.447312	0.00012994	0.00391033
GFM1	ENST00000486715	0.690246	0.000130738	0.00391441
VPS53	NM_001128159	0.611264	0.00013064	0.00391441
RARB	NM_000965	0.49359	0.000131733	0.00393755
PCDH10	NM_032961	-0.427503	0.000132216	0.00394534
JTB	NM_006694	0.381597	0.00013261	0.00395044
PYGL	NM_002863	0.493693	0.00013375	0.00397771
CDC42EP3	NM_006449	-0.463707	0.000134286	0.0039803
FSTL3	NM_005860	-0.45735	0.000134264	0.0039803
DHX33	NM_020162	0.438943	0.000134942	0.00398123
HLA-DMB	AB209577	0.569084	0.000134634	0.00398123
OR4L1	NM_001004717	-1.03766	0.000135216	0.00398123
RSAD2	NM_080657	-0.37265	0.000135087	0.00398123
MAN2B1	NM_000528	-0.38284	0.000135675	0.00398812
MRS2	NM_020662	0.397	0.000135901	0.00398817
	TCONS_00017747-XLOC_008916	0.39387	0.000137039	0.00400827
TMEM132A	NM_017870	-0.429632	0.000137023	0.00400827
GNL3L	NM_001184819	0.389907	0.000138125	0.00403068
XKR6	NM_173683	-0.466044	0.00013826	0.00403068
CTH	NM_001902	0.576337	0.000138688	0.00403652
WDR63	NM_145172	0.573547	0.00014075	0.00408982
SCNM1	NM_001204856	0.436667	0.000141406	0.00410216
PWP2	NM_005049	0.459335	0.000142188	0.00411812
NCBP2	NM_007362	0.733353	0.000142714	0.0041266
ATP13A3	NM_024524	0.435797	0.000143328	0.00412679
LPPR2	NM_022737	-0.405667	0.000143193	0.00412679
ZNF672	ENST00000306562	0.467798	0.000143419	0.00412679
PGF	NM_002632	0.416212	0.000144513	0.0041448
UAP1	NM_003115	0.508573	0.000144322	0.0041448
TRPV1		0.788349	0.000145812	0.00417531
RABEPK	NM_005833	0.466831	0.000147068	0.00420448
ACAT2	ENST00000367048	0.50965	0.000147809	0.00421885
AHNAK	NM_001620	-0.394189	0.000148564	0.0042268
ANAPC13	NM_001242374	0.606923	0.000148441	0.0042268
HOXA13	ENST00000222753	-0.403305	0.000149599	0.00424262
SDK1	NM_001079653	-0.442993	0.000149538	0.00424262
GSTM3	NM_000849	0.502773	0.000150125	0.00424798
PTX3	NM_002852	0.550627	0.000150267	0.00424798
RBP4	ENST00000371464	-0.380161	0.000152329	0.00429942
CD55	NM_001114752	0.431627	0.000152819	0.0043064
INTS1	ENST00000468115	-0.454913	0.00015473	0.00435331
MED16	NM_005481	-0.392927	0.000156164	0.0043753
RBM24	NM_153020	0.592708	0.000156252	0.0043753
TRIP10	NM_004240	-0.397263	0.000156188	0.0043753
EMP3	NM_001425	-0.389747	0.000156628	0.00437892
MRPL14	ENST00000372014	0.404333	0.000157564	0.00439124
SDHB	NM_003000	0.459537	0.000157498	0.00439124
NANS	NM_018946	0.505417	0.000158261	0.00440124
WWC1	ENST00000265293	0.454268	0.00015842	0.00440124
DBNDD2	NM_001048226	0.38803	0.000159917	0.00443587
	GENSCAN00000007943	-0.46266	0.00016188	0.00447207
DHX36	ENST00000496811	0.648351	0.000161733	0.00447207
SPARC	NM_003118	-0.423007	0.000161979	0.00447207
GTF2H5	NM_207118	0.842449	0.000162556	0.00448102
CDC73	NM_024529	0.47339	0.000162904	0.00448366
DPH2	NM_001384	0.485632	0.000164228	0.00451282
YPEL1	ENST00000339468	-0.520416	0.000164473	0.00451282
EAF2	ENST00000273668	0.604783	0.000165108	0.00452324
EIF2A	ENST00000460851	0.51128	0.000165547	0.00452827
C17orf65	NR_049729	0.495386	0.0001676	0.00455693
PAX7	NM_001135254	-0.41004	0.000167349	0.00455693
RNPC3	ENST00000533099	0.643613	0.000167623	0.00455693
SPATA20	NM_001258373	-0.440644	0.000166893	0.00455693
AIDA	NM_022831	1.1186	0.000168152	0.00456432
PITPNM1	ENST00000534749	-0.360199	0.000168735	0.00457313
ACTL6A	NM_178042	0.512835	0.000169462	0.00458583
	AF116619	0.713068	0.000169977	0.00459273
GPR162	ENST00000311268	-0.362288	0.000171802	0.00463499
TIMM17A	NM_006335	0.67763	0.000173376	0.00467034
MLKL	ENST00000308807	0.465102	0.000174678	0.00469828
RNF103-CHMP3	ENST00000409225	-0.408287	0.000175291	0.00470762
	GENSCAN00000006285	0.451057	0.000176389	0.00472996
WDR52	NM_001164496	0.428132	0.000176892	0.00473627
ENSA	NM_207042	0.528376	0.000177496	0.00473726
OLFML2A	NM_182487	-0.39323	0.000177731	0.00473726
TMEFF1	ENST00000374879	0.701347	0.000177407	0.00473726
FGF9	NM_002010	0.491082	0.000178787	0.00475826
GPR116	NM_015234	-0.611862	0.000180757	0.00477483
MRC2	NM_006039	-0.359812	0.000180695	0.00477483
PCK2	ENST00000216780	-0.415109	0.000180139	0.00477483
PLOD2	NM_182943	0.48388	0.00018065	0.00477483
SASS6	NM_194292	0.433373	0.000180605	0.00477483
CERS4	NM_024552	-0.365674	0.000181666	0.00479171
ADAP1	NM_006869	-0.423587	0.000182212	0.00479207
SPC24	NM_182513	-0.393727	0.00018222	0.00479207
UROD	NR_036510	0.461677	0.00018253	0.00479311
WBP1L	NM_017787	-0.404291	0.000182835	0.00479401
TMCO1	NM_001256165	0.429463	0.000184455	0.00482934
ANO1	NM_018043	-0.45697	0.000185772	0.00485664
SATB1	NM_001195470	0.637129	0.000186127	0.00485792
SCO1	NM_004589	0.485273	0.000186369	0.00485792
LTV1	NM_032860	0.634624	0.000187483	0.00487548
SNORA16A	NR_003035	0.776913	0.000187593	0.00487548
NCK1	ENST00000469404	0.43474	0.000188089	0.00488122
SLC27A2	NM_003645	0.572499	0.000188488	0.00488444
CARM1	NM_199141	-0.36243	0.000190987	0.00490615
COMMD2	NM_016094	0.452523	0.000190135	0.00490615
HEATR1	ENST00000366582	0.38385	0.000190732	0.00490615
PELP1	NM_014389	0.422337	0.00019045	0.00490615
SEPT5-GP1BB	NR_037611	-0.388742	0.00019027	0.00490615
UBE2T	ENST00000367274	0.44157	0.000190356	0.00490615
IGFBP7	ENST00000295666	-0.437913	0.000191404	0.00490974
ZNF627	NM_145295	-0.57487	0.000193482	0.00495589
AOC2	NM_009590	0.470248	0.000194617	0.00497058
GRB10	ENST00000403097	-0.41374	0.000194463	0.00497058
FAM115A	NM_014719	-0.377903	0.000195143	0.00497686
PRKD2	ENST00000291281	-0.360066	0.000195881	0.00498849
ST8SIA2	ENST00000268164	-0.404178	0.000196354	0.00499336
NCEH1	ENST00000475381	0.422942	0.000196672	0.00499429
MDN1	NM_014611	0.435164	0.000197542	0.00500919
TEX10	NM_017746	0.62677	0.000197824	0.00500919
WRAP53	ENST00000316024	0.627908	0.000198575	0.00502103
PODXL2	NM_015720	0.429748	0.000199001	0.00502464
PAG1	NM_018440	-0.518353	0.000199429	0.00502828
FBXO28	NM_015176	0.412587	0.000201047	0.00504754
KRTAP21-2	ENST00000333892	0.661991	0.000200486	0.00504754
TESK2	NM_007170	0.36822	0.000200969	0.00504754
WDR4	NM_018669	0.389832	0.000203093	0.00507733
YY2	NM_206923	-0.3781	0.000202993	0.00507733
ZNF165	NM_003447	0.428799	0.000202934	0.00507733
FN1	NM_002026	-0.612581	0.000203387	0.00507751
SH3KBP1	NM_031892	-0.458797	0.000203756	0.00507956
RCC1	NM_001048194	0.508333	0.000204324	0.00508659
NR1D1	NM_021724	0.395456	0.000205005	0.00509636
RPF2	ENST00000441448	0.500243	0.000205696	0.00510638
SENP2	ENST00000296257	0.484547	0.000207195	0.00513344
TOR1AIP2	NM_022347	0.47292	0.000207365	0.00513344
TRMT11	NM_001031712	0.788043	0.000208531	0.00515511
ANO2	NM_020373	-0.377966	0.000209757	0.00517807
KANK2	NM_001136191	-0.362396	0.000210044	0.00517807
CNTD1	NM_173478	-0.559979	0.000212021	0.00521716
EPHB6	NM_004445	-0.375578	0.000212335	0.00521716
LHFP	NM_005780	-0.41466	0.000213101	0.00521716
SMC4	NM_005496	0.38143	0.000212963	0.00521716
TOMM5	NM_001134485	0.386063	0.0002127	0.00521716
ARF4	NM_001660	0.384893	0.000215303	0.0052638
ATP5D	NM_001687	-0.42818	0.000215996	0.00527252
CCL2	NM_002982	-0.673226	0.000216646	0.00527252
RCC2	NM_018715	0.4059	0.000216611	0.00527252
UHMK1	NM_175866	0.516834	0.00021685	0.00527252
C7orf23	ENST00000474074	0.512933	0.000217638	0.00527799
MCOLN3	NM_018298	0.485805	0.000217671	0.00527799
RNF13	NM_007282	0.455001	0.000218894	0.00530041
PRPF38B	NR_037185	0.441022	0.000219975	0.00531931
RRP15	NM_016052	0.846203	0.000221398	0.00534644
CCDC3	ENST00000378825	-0.487628	0.000223349	0.00538621
TRIM27	ENST00000437160	0.401993	0.000223959	0.00538625
ZNF536	NM_014717	-0.427315	0.000223906	0.00538625
TDRD5	NM_001199085	0.556583	0.000224715	0.00539468
TTC28	NM_001145418	-0.378353	0.000224918	0.00539468
CAMTA1	NM_015215	0.395119	0.000228121	0.00545675
NDUFAF4	NM_014165	0.631057	0.00022881	0.00546585
ERP44	NM_015051	0.484063	0.000229798	0.00548206
CCNL1	ENST00000295926	0.441254	0.000230355	0.00548796
ANXA6	ENST00000354546	-0.43097	0.000231541	0.00550882
ATR	NM_001184	0.69589	0.000233829	0.0055385
CXCR4	NM_001008540	0.407899	0.000234351	0.0055385
LYPLAL1	ENST00000366928	0.974916	0.000234288	0.0055385
SYF2	ENST00000354361	0.452936	0.000233704	0.0055385
ZNF644	ENST00000370440	0.39832	0.000233968	0.0055385
METTL13	NM_015935	0.446629	0.000236075	0.00557181
FOSL2	ENST00000264716	-0.435217	0.000236976	0.00557821
NDUFB5	ENST00000259037	0.517187	0.000236759	0.00557821
PHC3	NM_024947	0.41813	0.000237968	0.00559415
PCYT1A	ENST00000292823	0.439633	0.000238973	0.00561033
C10orf67	NM_153714	0.358304	0.000239581	0.00561716
C9orf37	ENST00000371417	0.45882	0.000241032	0.00563626
SPATA17	ENST00000366933	0.759632	0.000240873	0.00563626
PDZRN3	ENST00000263666	0.393282	0.00024146	0.00563883
LPIN1	NM_001261429	-0.36636	0.00024217	0.00564797
ZNF362	NM_152493	-0.403538	0.000242855	0.00565652
CPSF1	NM_013291	-0.34447	0.000247396	0.00565934
DCAF15	NM_138353	-0.445107	0.000245437	0.00565934
DOCK4	NM_014705	-0.474437	0.000246481	0.00565934
EDEM3	NM_025191	0.477783	0.000245613	0.00565934
EFNB2	ENST00000245323	-0.37729	0.000245212	0.00565934
FAM168A	NM_015159	-0.39637	0.000247446	0.00565934
MFSD6	NM_017694	-0.414626	0.000246899	0.00565934
NNT	NM_012343	-0.392247	0.000246789	0.00565934
PACS1	NM_018026	-0.35769	0.000246489	0.00565934
TFRC	NM_003234	0.479593	0.000246089	0.00565934
VCAN	NM_004385	-0.40431	0.000244722	0.00565934
ZBTB46	NM_025224	-0.364064	0.000245669	0.00565934
ZNF221	NM_013359	-0.501483	0.00024459	0.00565934
AKIRIN1	NM_024595	0.350757	0.000249506	0.00569175
RIMS4	NM_001205317	0.403904	0.000249213	0.00569175
DHPS	NM_001206974	-0.410463	0.000250347	0.00569673
SNX5	ENST00000377768	0.449103	0.000250367	0.00569673
LSM10	ENST00000315732	0.435589	0.000250823	0.00569978
SNRPB2	NM_003092	0.403657	0.00025156	0.00570923
MAP3K12	NM_001193511	-0.405495	0.000252172	0.00571579
C4orf29	BC034253	0.523764	0.000253698	0.00574304
CAPNS1	NM_001749	-0.34279	0.000254542	0.00574845
HAUS4	NM_001166269	-0.436873	0.000255172	0.00574845
RPAP2	NM_024813	0.50571	0.000255016	0.00574845
WWTR1	NM_001168278	0.418737	0.000255473	0.00574845
EIF4A2	NM_001967	0.36088	0.000256239	0.00575644
TOMM34	NM_006809	0.363393	0.000256763	0.00576092
SRPRB	NM_021203	0.40389	0.000257097	0.00576112
TPP1	NM_000391	-0.35056	0.000259139	0.00579954
	GENSCAN00000039952	0.479572	0.000261772	0.00584371
CLGN	ENST00000325617	0.70836	0.000261663	0.00584371
GREM1	ENST00000300177	-0.533487	0.000262932	0.00586223
ARHGAP21	NM_020824	-0.42053	0.000264706	0.00586435
ATP6V0B	ENST00000472174	0.433483	0.000264927	0.00586435
LOC286161	AK091672	-0.479133	0.000263783	0.00586435
LPAR3	NM_012152	0.52768	0.000263586	0.00586435
MRPL1	NM_020236	0.644505	0.000264229	0.00586435
TRPC6	NM_004621	-0.408036	0.000265013	0.00586435
MSTO1	NR_046292	1.14748	0.000265728	0.00586553
PLAT	NM_000930	-0.384973	0.000265466	0.00586553
CYB5R4	NM_016230	0.586897	0.000266371	0.00587242
EPB49	NM_001978	-0.436067	0.000268407	0.00588256
LIG4	NM_002312	0.492154	0.000268822	0.00588256
LIPE	NM_005357	-0.38679	0.000268588	0.00588256
PSMD2	ENST00000310118	0.38155	0.000268723	0.00588256
SLC1A4	NM_003038	-0.432817	0.000268043	0.00588256
WTAP	ENST00000358372	0.368593	0.000268309	0.00588256
DAP3	NM_033657	0.503027	0.000269481	0.00588971
PIEZO2	3798778	0.535589	0.000270222	0.0058934
RFXANK	NM_003721	-0.394375	0.000270315	0.0058934
CTIF	NM_001142397	-0.35061	0.000272671	0.00593746
RASA2	ENST00000286364	0.5952	0.000273026	0.00593791
MEAF6	ENST00000373075	0.46208	0.00027727	0.0060228
RPL32P3	NR_003111	0.519018	0.000278977	0.00605246
DDI2	ENST00000480945	0.40196	0.00028024	0.00607243
APBB1	NM_001164	-0.337523	0.000280983	0.00607368
TCP11L1	NM_018393	-0.375213	0.000280941	0.00607368
NABP1	NR_045623	0.359585	0.000281894	0.00608595
LAMA4	NM_001105208	-0.383538	0.000283193	0.00610513
RPF1	NM_025065	0.518463	0.000283786	0.00610513
USP1	ENST00000339950	0.554223	0.000283997	0.00610513
CDT1	ENST00000301019	-0.351527	0.000284875	0.0061057
DYRK1B	NM_004714	-0.360853	0.000284734	0.0061057
FAM26E	ENST00000368599	-0.641966	0.000286123	0.00612505
FKBP11	ENST00000550765	0.445706	0.000286703	0.00613004
CD97	NM_078481	-0.399	0.000288538	0.00614754
FLNA	NM_001456	-0.337183	0.000288908	0.00614754
HCG8	AY358246	0.456595	0.00029008	0.00614754
NAA15	ENST00000296543	0.434537	0.000290222	0.00614754
SRFBP1	NM_152546	0.42189	0.000289559	0.00614754
THEM4	NM_053055	0.613412	0.00028916	0.00614754
TUBB2B	NM_178012	0.38176	0.000290036	0.00614754
WDR47	NM_001142550	0.406465	0.000290296	0.00614754
ACP2	NM_001610	-0.354277	0.000290836	0.00614835
AMD1	ENST00000368885	0.3878	0.000291595	0.00614835
ESRRB	NM_004452	0.410219	0.000291426	0.00614835
ETV3	NM_001145312	0.417403	0.000292578	0.00614835
FXYD6	NM_001164836	-0.346031	0.00029293	0.00614835
RHBDF1	ENST00000262316	-0.367369	0.000293109	0.00614835
SPRTN	ENST00000391858	0.435896	0.000292186	0.00614835
THSD4	NM_024817	-0.400737	0.000292032	0.00614835
COL4A2	ENST00000360467	-0.366922	0.000293489	0.00614905
IQGAP3	NM_178229	-0.410413	0.00029511	0.0061757
C12orf52	ENST00000549621	0.3715	0.000296713	0.00620193
BRD2	NR_037625	0.338037	0.000298268	0.0062271
GABBR2	NM_005458	0.391641	0.000298695	0.00622866
HIPK1	NM_198268	0.385173	0.000299593	0.00623273
PIGK	ENST00000370812	0.467627	0.000299264	0.00623273
C21orf7	ENST00000399947	-0.460513	0.000301522	0.00626551
ZDHHC4	ENST00000396706	-0.37835	0.000302069	0.00626952
C7orf26	BC001076	-0.40763	0.000303322	0.00628817
TRIM14	ENST00000341469	0.402581	0.0003065	0.00634663
RFX5	NM_000449	0.436058	0.000307339	0.00635658
DOK3	NM_024872	0.597209	0.000307965	0.00635892
FXR1	NM_001013439	0.387347	0.00030817	0.00635892
PDHA1	NM_001173454	-0.396337	0.000311224	0.00641448
PCDHB9	NM_019119	-0.600612	0.000312468	0.00643263
TTC13	NM_024525	0.367465	0.000313197	0.00644016
RUFY3	NM_001037442	-0.442005	0.000314566	0.00645713
STXBP1	NM_003165	0.35112	0.000315115	0.00645713
TARDBP	NM_007375	0.502473	0.000314944	0.00645713
PIP5K1A	NM_001135638	0.70889	0.000316048	0.00646876
MIB1	ENST00000261537	-0.539359	0.000316914	0.006479
TMEM246	ENST00000374851	0.378929	0.000317416	0.00648179
CUTC	NM_015960	0.460182	0.000318923	0.00649717
MICAL2	ENST00000256194	-0.353859	0.000320681	0.00649717
PFKP	NM_001242339	0.39574	0.000319404	0.00649717
PITHD1	NM_020362	0.39291	0.000319844	0.00649717
RASSF5	NM_182663	0.43722	0.00032058	0.00649717
SLC25A23	NM_024103	-0.332487	0.00032042	0.00649717
SYAP1	ENST00000380155	-0.50694	0.000320735	0.00649717
TUBA1A	NM_001270399	-0.42499	0.000321926	0.00651386
NREP	NM_001142481	-0.395138	0.000322995	0.00652804
DARS2	ENST00000361951	0.40097	0.000324748	0.00654852
R3HDM4	NM_138774	-0.363773	0.000324734	0.00654852
MT1IP	NR_003669	-0.547183	0.000327477	0.00659606
RBP1	ENST00000483943	-0.374814	0.000328298	0.00660508
BASP1	NM_006317	-0.390883	0.000329667	0.00662511
C1orf212	NM_001164824	0.473233	0.000335298	0.00672865
LEPR	ENST00000349533	0.560771	0.000335578	0.00672865
FAIM	NM_018147	0.488343	0.000337663	0.0067628
SEMA4F	NM_004263	-0.399286	0.000338406	0.00677003
DBT	NM_001918	0.592219	0.000340815	0.00679572
DHDDS	NM_205861	0.419833	0.000342331	0.00679572
MRPL22	NM_014180	0.52543	0.000342396	0.00679572
PIK3AP1	NM_152309	0.431459	0.000340889	0.00679572
PLA2G4A	NM_024420	0.868223	0.000342597	0.00679572
RNPS1	NM_080594	0.395087	0.000340247	0.00679572
SPON1	NM_006108	-0.42318	0.000341317	0.00679572
SSX2IP	NM_001166417	0.548428	0.000342757	0.00679572
LOX	NM_002317	0.412803	0.000345019	0.00683292
CLTC	NM_004859	0.628656	0.000347548	0.00687533
LTBR	ENST00000228918	-0.341303	0.000349036	0.00689707
ITFG3	ENST00000399932	-0.34703	0.000349925	0.00690694
RAB3D	NM_004283	-0.447905	0.000352236	0.00693032
SIN3B	NM_015260	-0.343997	0.000351517	0.00693032
SUPV3L1	NM_003171	0.45621	0.000352283	0.00693032
PALM	NM_002579	-0.408037	0.000352802	0.00693283
ARHGAP17	NM_001006634	0.391814	0.0003541	0.00695063
IGFBP1	NM_000596	-0.388188	0.000355595	0.00697226
GMPS	ENST00000496455	0.338853	0.000356774	0.00698765
ABCG1	NM_207627	-0.409141	0.000357588	0.00699586
ARHGEF25	ENST00000333972	-0.34182	0.000360164	0.00701571
PARVA	ENST00000334956	-0.361137	0.000359028	0.00701571
PCDH9	NM_203487	-0.437344	0.000360186	0.00701571
POLR3C	NM_006468	0.366447	0.000359882	0.00701571
INPP4B	ENST00000513000	0.45378	0.000361033	0.00702449
LYRM1	ENST00000396052	0.481971	0.000361981	0.0070352
ZNF597	ENST00000301744	0.573642	0.000362607	0.00703967
PLOD3	NM_001084	-0.396523	0.000363786	0.00705022
WDR75	ENST00000314761	0.493787	0.000363947	0.00705022
OLFM2	NM_058164	-0.356473	0.00036554	0.00707335
RPL6	NM_001024662	0.497267	0.000366883	0.0070916
TIMM8B	NR_028383	0.50109	0.000367344	0.00709279
EPB41L4B	ENST00000374566	0.398954	0.000367939	0.00709654
APOBEC3C	ENST00000361441	-0.336547	0.000369257	0.00711256
ARIH2	NM_006321	0.3479	0.000369572	0.00711256
TTLL1	NR_027779	-0.524261	0.000370119	0.00711536
TENC1	ENST00000314250	-0.328518	0.000372424	0.00715191
MTO1	NM_133645	0.505841	0.000373098	0.00715711
SDHC	NM_003001	0.649487	0.000373705	0.00716099
FBXO25	NM_183421	-0.44255	0.000374847	0.00717512
C11orf2	ENST00000279281	-0.337057	0.000375503	0.00717993
COL6A2	NM_001849	-0.333049	0.000375993	0.00718154
NAA25	NM_024953	0.50375	0.000377009	0.00718548
TBCB	NM_001281	-0.33426	0.000376673	0.00718548
MRPS15	NM_031280	0.34942	0.000378064	0.00719784
ERMAP	NM_001017922	-0.366978	0.000380305	0.00722086
NIP7	NM_016101	0.34692	0.000380261	0.00722086
PSMA5	NM_002790	0.600017	0.000380495	0.00722086
LGALS8	ENST00000526589	0.447699	0.000381268	0.00722778
RBBP5	NM_005057	0.422062	0.000382657	0.00724636
GSG2	NM_031965	0.419404	0.000383074	0.00724651
	TCONS_l2_00030751-XLOC_l2_015632	0.371434	0.00038455	0.00725158
NAPB	NM_022080	0.508464	0.000384345	0.00725158
PRR5L	NM_024841	-0.36348	0.000384569	0.00725158
ARSA	NM_000487	-0.322245	0.000385046	0.00725286
TP53BP2	NM_005426	0.33203	0.000386462	0.0072718
LMNA	NM_170707	-0.37398	0.000386906	0.00727243
MARK1	NM_018650	0.447512	0.000387505	0.00727363
ZMYND8	NM_183047	0.39	0.00038779	0.00727363
PPP2R2B	ENST00000394413	-0.410392	0.000389239	0.00729308
OSMR	NM_003999	-0.444476	0.000391592	0.00732943
CD46	ENST00000358170	0.426687	0.000393482	0.0073521
NME3	NM_002513	-0.34548	0.000393633	0.0073521
C1orf63	ENST00000243189	0.426456	0.000397313	0.00741031
FSCN1	NM_003088	-0.488273	0.00039884	0.00741031
TMEM48	ENST00000234725	0.387003	0.000398183	0.00741031
TPPP	NM_007030	-0.429611	0.000398587	0.00741031
TSHZ1	NM_005786	-0.335703	0.000398002	0.00741031
GNB4	NM_021629	0.43221	0.00040394	0.00745981
HIST1H2AH	ENST00000357320	-0.344667	0.000404799	0.00745981
MFGE8	NM_005928	-0.320663	0.000404758	0.00745981
MYSM1	NM_001085487	0.367287	0.000404871	0.00745981
NACA2	NM_199290	0.563543	0.000404689	0.00745981
PGAM5	NM_001170543	0.351817	0.00040227	0.00745981
RALB	NM_002881	-0.46352	0.000403472	0.00745981
SNTB1	ENST00000395601	0.359647	0.000404764	0.00745981
	AF090895	0.611606	0.000409393	0.00750166
RAB36	NM_004914	-0.330078	0.000407704	0.00750166
TMEM205	NM_198536	-0.458883	0.000408425	0.00750166
TXNDC12	NR_046405	0.473657	0.000408949	0.00750166
TYK2	NM_003331	-0.344154	0.000409681	0.00750166
UBXN7	ENST00000296328	0.36103	0.000409207	0.00750166
C1orf27	ENST00000419367	0.666104	0.00041069	0.00750323
OSBPL5	NM_020896	-0.347017	0.000410783	0.00750323
SLC25A36	NM_001104647	0.407529	0.000411037	0.00750323
ELMO1	ENST00000310758	0.394946	0.000416007	0.00758614
MAD2L1	ENST00000296509	0.475617	0.000416886	0.00759434
GEMIN5	NM_015465	0.37016	0.000417857	0.00760423
CDKL5	ENST00000379989	-0.605225	0.000418653	0.0076109
NOP14	ENST00000416614	0.48656	0.000420313	0.00763324
LAGE3	NM_006014	0.54375	0.000421042	0.00763404
SEMA3F	NM_004186	0.370125	0.000421218	0.00763404
CCBE1	NM_133459	-0.462363	0.000422319	0.00764618
LATS1	ENST00000543571	0.36102	0.000424281	0.00767385
LSM6	NM_007080	0.572848	0.000425178	0.00768225
DPYSL2	NM_001197293	-0.39487	0.000426331	0.00769524
BLZF1	ENST00000367808	0.466656	0.000428263	0.0077068
CXCL12	NM_000609	-0.473367	0.000428821	0.0077068
MRPL9	NM_031420	0.371457	0.000429109	0.0077068
PNPLA6	NM_001166111	-0.324734	0.000427577	0.0077068
RAP1A	NM_001010935	0.372577	0.000429146	0.0077068
ZDHHC1	NM_013304	-0.34314	0.000431777	0.00774621
GORAB	NM_152281	0.540142	0.00043339	0.00774917
MARK4	NM_031417	-0.31683	0.000433079	0.00774917
PRUNE2	NM_015225	-0.44394	0.000433691	0.00774917
SMPD1	NM_000543	-0.346645	0.000432596	0.00774917
CHD1L	ENST00000369258	0.389378	0.000435945	0.00775126
CIT	NM_001206999	-0.383117	0.000435952	0.00775126
DGCR2	NM_005137	-0.346197	0.00043537	0.00775126
RARRES1	ENST00000237696	0.476275	0.000435074	0.00775126
SLU7	ENST00000297151	0.445577	0.000435995	0.00775126
PDDC1	NM_182612	-0.33297	0.000436985	0.00776108
RHOU	NM_021205	-0.332597	0.000437777	0.0077642
TGFBR3	NM_003243	0.366617	0.000438475	0.0077642
TIPRL	NM_152902	0.547517	0.000438337	0.0077642
TMEM101	NM_032376	-0.339494	0.000439064	0.00776688
AKAP1	NM_003488	0.364157	0.000439533	0.00776743
LUZP4	NM_016383	-0.35529	0.000440981	0.0077775
SLC2A3	NM_006931	-0.445557	0.0004407	0.0077775
MTSS1	NM_014751	0.366573	0.000442259	0.00779228
PFKL	NR_024108	-0.3424	0.000443212	0.00780132
NUDC	NM_006600	0.401617	0.000444664	0.00781912
YTHDF2	NM_016258	0.319833	0.000446074	0.00783614
HIST1H2BC	ENST00000359985	-0.41411	0.000447933	0.00785323
RASL11B	NM_023940	0.353427	0.000447693	0.00785323
DAB1	ENST00000371236	0.384709	0.000449121	0.00786627
ASH1L	NM_018489	0.3377	0.000451408	0.00789852
WRAP73	NM_017818	0.363828	0.000453235	0.00792267
MAP3K13	NM_004721	0.386487	0.000455499	0.0079544
TFB1M	NM_016020	0.663106	0.000456092	0.00795692
CAMSAP2	NM_203459	0.417787	0.000457867	0.0079722
SULT1C4	NM_006588	0.554722	0.000457656	0.0079722
N6AMT2	ENST00000382758	0.658487	0.000459127	0.00798628
CC2D1A	NM_017721	-0.319835	0.000463406	0.00803773
NAA35	NM_024635	0.637794	0.000463898	0.00803773
PCSK1N	ENST00000218230	-0.360402	0.000462836	0.00803773
UBQLN4	ENST00000368309	0.385907	0.000463546	0.00803773
FTSJ3	NM_017647	0.389613	0.000465818	0.00804655
OCLM	NM_022375	0.654489	0.000465019	0.00804655
TM6SF2	NM_001001524	-0.351458	0.000466223	0.00804655
ZC3H15	NM_018471	0.364773	0.000465693	0.00804655
DDX21	NM_004728	0.417727	0.000467557	0.00806171
C21orf119	NR_026845	0.337349	0.000469578	0.008073
C9orf156	ENST00000375119	0.510541	0.000469411	0.008073
PIP5K1C	NM_012398	-0.333166	0.000468831	0.008073
IFITM2	NM_006435	-0.385957	0.00047036	0.00807419
VAT1L	NM_020927	-0.503948	0.000470558	0.00807419
NOP16	ENST00000389158	0.448893	0.00047115	0.00807653
BAG2	NM_004282	0.38423	0.000471938	0.00808214
KCTD12	NM_138444	-0.337267	0.000472389	0.00808214
SARDH	NM_001134707	-0.327876	0.00047347	0.00809282
SGSM2	NM_014853	0.412274	0.000474262	0.00809855
LGALS1	NM_002305	-0.52119	0.000476545	0.0081297
GRID1	NM_017551	-0.361331	0.000478729	0.00815912
AP2A2	NM_001242837	-0.323383	0.000479554	0.00816532
DCAF12	NM_015397	0.332357	0.000482421	0.00816707
MAPK3	NM_001040056	-0.30854	0.000481146	0.00816707
MRPS14	NR_037606	0.505387	0.000482047	0.00816707
RTTN	NM_173630	-0.590122	0.000480198	0.00816707
WDR26	NM_025160	0.368027	0.000482251	0.00816707
WWC3	ENST00000380861	-0.366015	0.00048133	0.00816707
UBE2Q1	NM_017582	0.326567	0.000483187	0.00817222
SIX2	NM_016932	-0.336197	0.000483696	0.00817304
	NM_006937	0.809278	0.000484515	0.00817679
FTL	NM_000146	0.360015	0.000484841	0.00817679
KIF3C	NM_002254	-0.393756	0.000486834	0.0082026
ZDHHC24	ENST00000310442	-0.378887	0.000487391	0.00820419
GRPEL1	ENST00000264954	0.476987	0.000488573	0.00821628
INPPL1	ENST00000298229	-0.352873	0.000489231	0.00821955
BTF3L4	ENST00000313334	0.412917	0.000490195	0.00822794
PCDHB4	NM_018938	-0.4659	0.00049111	0.00823551
MKNK2	NM_199054	-0.349953	0.000491739	0.00823692
SCLY	NM_016510	0.348443	0.000492124	0.00823692
RPL23AP7	NR_024528	0.402799	0.000493868	0.00825831
PALB2	NM_024675	0.5656	0.000496235	0.00829007
	TCONS_l2_00022807-XLOC_l2_011954	-0.380005	0.000496901	0.00829338
CHRNA5	NM_000745	0.426903	0.000498269	0.00830489
FAM220A	NM_001037163	-0.378017	0.000498996	0.00830489
TIMP2	NM_003255	-0.322273	0.000498656	0.00830489
DNAJC11	NM_018198	0.372917	0.000504226	0.00836125
FBXW4	NM_022039	-0.43312	0.000504741	0.00836125
HSPA5	NM_005347	0.3831	0.000503674	0.00836125
ICMT	NM_012405	0.341073	0.000504626	0.00836125
PPP2R2C	NM_001206996	-0.36212	0.000503936	0.00836125
CDC7	NM_001134420	0.457829	0.000505953	0.00837309
DUSP6	ENST00000279488	0.507232	0.000507345	0.00837309
MAFB	ENST00000373313	-0.319807	0.000507139	0.00837309
UCHL1	NM_004181	0.34909	0.00050706	0.00837309
AS3MT	NM_020682	-0.386147	0.000511667	0.00842048
DLG1	NM_004087	0.357653	0.000512178	0.00842048
DNAJC4	NM_005528	-0.321841	0.000512592	0.00842048
PDCD10	ENST00000392750	0.8343	0.000510757	0.00842048
PHLPP1	NM_194449	-0.420325	0.000511592	0.00842048
KCNIP3	NM_013434	-0.365109	0.000513906	0.00842964
ZBTB40	NM_001083621	0.372867	0.000514101	0.00842964
POLR2H	ENST00000456318	0.3493	0.000516106	0.00845469
HEATR1	NM_018072	0.354877	0.000517426	0.00846849
TMEM11	NR_024547	0.405118	0.000523983	0.00856789
FCGR2A	NM_001136219	0.497665	0.000524722	0.00857207
SMNDC1	NM_005871	0.328357	0.000530553	0.00865935
GDAP1	NM_018972	0.384401	0.000532259	0.00866637
PKN2	NM_006256	0.357037	0.000532115	0.00866637
RHEBL1	ENST00000301068	0.448094	0.000532939	0.00866637
TRMT44	NM_152544	0.34054	0.000532579	0.00866637
HSD17B6	ENST00000554643	0.531748	0.000535132	0.0086766
INTS12	ENST00000451321	0.385047	0.000536016	0.0086766
LRP1	NM_002332	-0.334333	0.000535495	0.0086766
NSUN4	NR_045789	0.381647	0.000535708	0.0086766
SMG7	NM_001174061	0.323713	0.000534597	0.0086766
BNC2	NM_017637	-0.428276	0.000538222	0.00868852
FLNC	ENST00000325888	-0.38501	0.000537949	0.00868852
DUSP12	ENST00000367943	0.463033	0.000539947	0.00870843
NFIL3	NM_005384	0.454571	0.000540675	0.00871225
CBFB	NM_001755	0.432293	0.000541326	0.0087148
	GENSCAN00000022632	0.31627	0.000542297	0.00872252
SGPP2	ENST00000321276	0.451248	0.000543058	0.00872684
MFN2	NM_014874	0.35	0.000544072	0.00873521
ILK	ENST00000396751	-0.37597	0.00054767	0.00878112
SEMA6D	NM_153618	-0.407242	0.000547922	0.00878112
NOL8	NM_001256394	0.395733	0.000551547	0.00883122
PACRGL	NM_001258345	0.481547	0.000554018	0.00886278
OPA1	NM_130837	0.446857	0.000554646	0.00886483
ADK	NM_001123	0.50076	0.0005567	0.00888164
RGMA	ENST00000329082	-0.314045	0.00055623	0.00888164
CTDSP2	NM_005730	-0.325203	0.000561032	0.00894271
MPND	NM_032868	-0.354315	0.000561672	0.00894486
NAT14	NM_020378	-0.311741	0.000563668	0.0089686
TGM2	NM_004613	-0.348652	0.000565931	0.00899653
RAB7L1	NM_003929	0.378021	0.000567903	0.00901979
NCL	ENST00000322723	0.32455	0.000568667	0.00902383
ABL1	NM_007313	-0.321623	0.000569858	0.00903464
ABT1	NM_013375	0.374007	0.000571609	0.00905431
SPRTN	ENST00000391858	0.492107	0.000572334	0.00905769
	AB088847	0.471046	0.000577438	0.00913032
GPAA1	ENST00000355091	-0.347763	0.000579951	0.0091422
MEF2C	NM_002397	0.419405	0.000580252	0.0091422
MNS1	NM_018365	0.782506	0.000579731	0.0091422
RPL9	ENST00000449470	0.433413	0.000580044	0.0091422
CDC25A	ENST00000302506	0.35279	0.000581504	0.00914565
NAA50	NM_025146	0.333387	0.000581277	0.00914565
GTPBP4	ENST00000360803	0.471493	0.000582381	0.00915133
TCEAL7	NM_152278	0.424683	0.00058489	0.00918262
APLF	NM_173545	-0.42993	0.000587757	0.00921946
AJUBA	NM_032876	-0.328471	0.000588744	0.00922678
OSTM1	NM_014028	0.433545	0.000593486	0.00928468
PLEKHG2	NM_022835	-0.310222	0.000593167	0.00928468
CYTH3	ENST00000350796	-0.35656	0.000595316	0.00930509
SLC19A2	ENST00000236137	0.406813	0.000601378	0.00938583
SMARCA1	ENST00000371122	-0.56787	0.00060154	0.00938583
SCYL1	NM_020680	-0.303127	0.000604561	0.00941497
SHARPIN	NM_030974	-0.317107	0.000605289	0.00941497
STK35	ENST00000381482	-0.34075	0.000605533	0.00941497
UNC93B1	NM_030930	-0.35797	0.000604206	0.00941497
SHKBP1	NM_138392	-0.305927	0.000607072	0.00943064
OR4C6	NM_001004704	-0.447052	0.000607744	0.00943206
SMURF2	NM_022739	0.38724	0.00060876	0.00943206
TUBB4A	NM_006087	-0.320057	0.000608583	0.00943206
RLF	NM_012421	0.349213	0.000609519	0.00943557
ACSS3	ENST00000548058	-0.417868	0.000615957	0.00948965
DPH3	NM_206831	0.574507	0.000615573	0.00948965
KCNS3	NM_002252	-0.450514	0.000613887	0.00948965
NUFIP2	NM_020772	0.31584	0.000615289	0.00948965
PUSL1	ENST00000379031	0.33807	0.000615861	0.00948965
TP53INP1	NM_033285	-0.380139	0.000616225	0.00948965
MRPS22	ENST00000495075	0.496472	0.000619232	0.00952768
BACE1	ENST00000313005	-0.314097	0.000621723	0.00955771
ATP1B1	ENST00000367815	0.448154	0.000625158	0.00959388
CFL1P1	NR_028492	0.555545	0.00062789	0.00961215
FAM13C	NM_001143773	0.467387	0.000627976	0.00961215
PIGL	NM_004278	0.387395	0.000627112	0.00961215
	AK126064	0.515526	0.000633474	0.00963541
CCP110	NM_001199022	0.591614	0.000631253	0.00963541
EIF4G3	NM_001198801	0.3301	0.000631633	0.00963541
MFN1	ENST00000471841	0.455674	0.000633994	0.00963541
MTRR	NM_002454	0.318747	0.000634388	0.00963541
NMD3	ENST00000351193	0.437614	0.000632927	0.00963541
SERPINB8	NM_002640	-0.40929	0.000633104	0.00963541
SHC3	ENST00000375835	0.305387	0.000634211	0.00963541
VAX2	NM_012476	-0.3492	0.000632898	0.00963541
KIAA0195	NM_014738	-0.30234	0.000637898	0.00968043
C5orf30	ENST00000319933	0.330882	0.000640289	0.00968099
FAM60A	ENST00000398170	0.520503	0.000640452	0.00968099
FERMT1	NM_017671	0.533628	0.000641114	0.00968099
SYNDIG1	NM_024893	0.446618	0.000640435	0.00968099
TFAP2C	NM_003222	-0.394361	0.000641212	0.00968099
TMEM206	ENST00000261455	0.364796	0.000639355	0.00968099
RIC8A	NM_021932	-0.31386	0.000643747	0.009711
WDR12	NM_018256	0.417012	0.000645864	0.00973465
MRPL3	NM_007208	0.311553	0.000646738	0.00973871
MYH9	NM_002473	-0.375117	0.000647507	0.00973871
RWDD2B	ENST00000493196	0.428397	0.000648332	0.00973871
SNAI1	NM_005985	0.447829	0.000648217	0.00973871
GUCY1B3	NM_000857	0.37442	0.000653353	0.00980583
ST8SIA2	NM_006011	-0.372429	0.000654191	0.0098101
AGMAT	NM_024758	-0.337461	0.000654927	0.00981175
PHOSPHO2	NM_001199286	0.669211	0.000655408	0.00981175
RASSF4	NM_032023	-0.446303	0.000656616	0.00981326
ZNF169	ENST00000395395	0.405035	0.000656145	0.00981326
SRSF10	NM_001191006	0.707343	0.000657384	0.00981646
NRP1	NM_003873	-0.379218	0.000660072	0.00984829
FYTTD1	NM_032288	0.438582	0.000660628	0.0098483
ATG4C	ENST00000317868	0.46667	0.000661426	0.00985191
ALG1	NM_019109	0.353247	0.000664528	0.0098898
ABHD8	NM_024527	-0.299592	0.000665341	0.0098936
DNASE1L1	NM_001009932	-0.38749	0.00066747	0.00989453
LBR	NM_002296	0.311913	0.000667518	0.00989453
RBBP6	NM_006910	0.382213	0.000667637	0.00989453
RPRM	NM_019845	0.328007	0.00066624	0.00989453
DBR1	NM_016216	0.614764	0.000668831	0.00990395
BAMBI	NM_012342	-0.406867	0.000671321	0.00993253
LOXL4	NM_032211	-0.397018	0.000671887	0.0099326
ATP5G1	NM_005175	0.305863	0.000673786	0.00995238
DNAJC2	NM_014377	0.535773	0.000677137	0.00998675
UPF1	NM_002911	-0.308913	0.000681046	0.0100345
RHOB	NM_004040	-0.337343	0.000683999	0.0100697
RAB42	ENST00000373826	0.448369	0.000686369	0.0100962
ABCD3	NM_002858	0.397887	0.000691457	0.0101293
EBF4	NM_001110514	-0.36733	0.000690027	0.0101293
PFDN2	ENST00000368010	0.34391	0.000692194	0.0101293
POLR3G	NM_006467	0.555563	0.000690857	0.0101293
RNPEPL1	NM_018226	-0.41919	0.000691619	0.0101293
ZYX	ENST00000322764	-0.3907	0.000692621	0.0101293
ITGB3BP	ENST00000460251	0.47057	0.000694381	0.0101467
ANKS6	NM_173551	0.357297	0.000695413	0.0101498
ANP32E	ENST00000436748	0.403697	0.000701304	0.0101498
ATRN	NM_139321	-0.390557	0.000702014	0.0101498
CEP72	NM_018140	-0.34015	0.000697433	0.0101498
CYBASC3	NM_001161454	-0.337863	0.000699769	0.0101498
DHRS12	NM_024705	-0.313551	0.000699688	0.0101498
FAM214B	BC004406	-0.311771	0.000702039	0.0101498
GNPDA2	ENST00000295448	0.52537	0.000696195	0.0101498
GPBP1L1	NM_021639	0.359983	0.000698614	0.0101498
HEXA-AS1	NR_027262	0.687909	0.000698285	0.0101498
HTR3A	NM_213621	-0.35598	0.000699597	0.0101498
LIG1	NM_000234	-0.32528	0.000699288	0.0101498
TIPIN	ENST00000261881	0.461907	0.000701967	0.0101498
ARHGEF17	ENST00000263674	-0.317627	0.000704104	0.0101602
CLSPN	NM_022111	0.453134	0.000704482	0.0101602
PCDHB7	NM_018940	-0.37002	0.000703929	0.0101602
TLE1	ENST00000376499	-0.304393	0.000705583	0.0101678
ADAM19	NM_033274	-0.354301	0.000707777	0.0101878
AP3D1	NM_003938	-0.289003	0.000710864	0.0101878
FAM162A	ENST00000477892	0.565108	0.000708366	0.0101878
KIAA0284	NM_001112726	-0.332674	0.000709355	0.0101878
PLSCR1	NM_021105	0.412481	0.00071099	0.0101878
PRPF3	NM_004698	0.385557	0.000709082	0.0101878
SLC1A3	NM_004172	0.361815	0.000710085	0.0101878
NBR2	BC034248	0.392633	0.000711776	0.0101908
SQLE	AF098865	0.37469	0.000712426	0.0101919
PIEZO2	3798829	0.351896	0.000713862	0.0102042
TOMM7	ENST00000358435	-0.509512	0.000714962	0.0102117
RBCK1	NM_031229	-0.302596	0.000715585	0.0102124
PQLC3	NM_152391	-0.450961	0.000718633	0.0102476
ADCK3	ENST00000366779	0.38387	0.000720415	0.0102599
PCLO	BX649041	-0.31133	0.000720652	0.0102599
PRPF38A	NM_032864	0.364943	0.000721622	0.0102654
TESK1	NM_006285	-0.296467	0.000723295	0.010281
PIP4K2C	NM_024779	0.3694	0.000729149	0.0103559
KRTCAP2	NM_173852	0.355257	0.000730087	0.0103609
GTF2A1L	NM_006872	-0.402293	0.000732761	0.0103905
GPRIN3	NM_198281	0.448157	0.000734739	0.0103937
HSP90AA1	NM_005348	0.350243	0.00073452	0.0103937
PRPF40A	ENST00000410080	0.337317	0.000733582	0.0103937
	TCONS_00014471-XLOC_006950	-0.360387	0.000735483	0.0103959
DDIT3	NM_001195056	0.379249	0.000739271	0.0104245
TSFM	NM_001172696	0.490423	0.000738741	0.0104245
TYW3	NR_027962	0.460857	0.000738933	0.0104245
C16orf52	ENST00000542527	0.650627	0.000741665	0.0104286
GCLC	NM_001498	0.388596	0.00074225	0.0104286
KCNJ8	NM_004982	0.366897	0.000742506	0.0104286
PRPF4	ENST00000374199	0.322677	0.000741401	0.0104286
ZNF589	ENST00000448461	0.314631	0.000741873	0.0104286
C1orf144	ENST00000401088	0.30836	0.000744051	0.01044
EIF1AX	NM_001412	-0.31491	0.000744497	0.01044
SLC25A42	NM_178526	-0.295902	0.000746521	0.0104602
QTRTD1	NM_024638	0.422823	0.000747168	0.0104609
PIPOX	NM_016518	0.357157	0.000748581	0.0104724
TCF25	NM_014972	-0.299353	0.000749355	0.010475
LRRC40	NM_017768	0.52742	0.000752727	0.0105139
KARS	NM_001130089	0.311983	0.0007567	0.010561
ORC4	NM_001190879	0.437917	0.000757378	0.0105622
ERI2	NM_001142725	0.541288	0.000759892	0.0105889
SPRYD4	NM_207344	0.397213	0.0007611	0.0105974
ETF1	NR_045994	0.316713	0.0007624	0.0105989
TCP1	NM_030752	0.3187	0.000761991	0.0105989
PRKAA2	NM_006252	0.34672	0.000763482	0.0106056
ACTN2	ENST00000366578	0.373741	0.00076646	0.0106169
ATP5J	ENST00000284971	0.396741	0.000766059	0.0106169
CCM2	NM_031443	-0.339331	0.00076532	0.0106169
SLC39A13	NM_001128225	-0.321933	0.000766832	0.0106169
STK4	NM_006282	0.421957	0.000767291	0.0106169
FAHD1	NM_031208	0.517586	0.000770556	0.0106537
TRIM52	NM_032765	0.736903	0.000773	0.0106786
ZNF483	NM_133464	0.700135	0.00077356	0.0106786
CAMKV	NM_024046	0.401054	0.000775532	0.0106865
SRM	NM_003132	0.323207	0.000775476	0.0106865
UBE2D3	ENST00000453744	0.363087	0.000775939	0.0106865
PPDPF	ENST00000370179	-0.294453	0.000778951	0.0107016
SLC36A1	NM_078483	0.342123	0.000779268	0.0107016
TBX19	NM_005149	0.439937	0.000780053	0.0107016
WDR73	ENST00000434634	0.322319	0.000779757	0.0107016
ZNF79	NM_007135	0.3633	0.000779173	0.0107016
EIF2C3	NM_024852	0.364057	0.000781767	0.0107034
IPPK	NM_022755	0.373943	0.000781994	0.0107034
MAP6D1	NM_024871	0.367571	0.000781435	0.0107034
SLC43A1	ENST00000278426	-0.352749	0.000784656	0.0107315
COX20	NM_198076	0.552791	0.000785568	0.0107357
NDST2	NM_003635	-0.306587	0.00078681	0.0107444
EXOSC7	NR_023353	0.341443	0.000789346	0.0107707
SH3BGRL2	NM_031469	0.317467	0.000791184	0.0107875
ILVBL	ENST00000263383	-0.321625	0.000792788	0.0107928
SMAD2	ENST00000262160	-0.385061	0.00079263	0.0107928
CNKSR2	NM_001168648	0.531531	0.000797478	0.0108483
PAPLN	NM_173462	-0.295225	0.000799448	0.0108667
C8orf40	ENST00000417410	-0.379594	0.000801417	0.0108838
UBE2N	NM_003348	0.349647	0.000802147	0.0108838
UQCRC2	ENST00000268379	0.428943	0.000802544	0.0108838
SNORA56	ENST00000369550	0.374707	0.000804649	0.0108993
TAF5L	NM_014409	0.356817	0.000804918	0.0108993
PPIL1	NM_016059	0.363477	0.000806286	0.0109095
CHST1	NM_003654	-0.372771	0.000808937	0.010937
C20orf96	NM_153269	-0.438721	0.000812321	0.0109649
CYB5R3	NM_001171660	-0.30318	0.000812488	0.0109649
PIK3IP1	NM_052880	-0.315803	0.000812857	0.0109649
ACO2	NM_001098	-0.319557	0.000813969	0.0109716
IGFBP3	NM_001013398	-0.359418	0.00081794	0.0109944
NALCN	NM_052867	-0.50788	0.000818763	0.0109944
NUDCD3	ENST00000355451	-0.362243	0.000816951	0.0109944
PPP6C	NM_001123355	0.36092	0.000817382	0.0109944
TSEN54	NM_207346	0.344263	0.000818619	0.0109944
SORT1	ENST00000256637	0.325197	0.000822594	0.0110375
USP13	ENST00000263966	0.346561	0.000826039	0.0110753
EPB41	ENST00000373798	0.309963	0.000830793	0.0111054
EXOSC9	NM_001034194	0.333023	0.000829987	0.0111054
MIER2	NM_017550	-0.401819	0.000830146	0.0111054
SNRPC	NM_003093	0.307907	0.000830687	0.0111054
ARAP1	NM_001040118	-0.314478	0.000833789	0.0111287
SULT1A1	NM_177534	-0.356292	0.000833673	0.0111287
CD82	ENST00000227155	-0.300678	0.000837736	0.0111696
MRPS7	NM_015971	0.30565	0.000838113	0.0111696
LGI2	ENST00000382114	0.391619	0.000841514	0.0112065
	ENST00000548397	0.484137	0.000843461	0.011224
C19orf54	ENST00000378313	-0.294533	0.000844562	0.0112302
ISYNA1	NM_016368	-0.285677	0.000847912	0.0112663
SNX4	NM_003794	0.454934	0.000849174	0.0112746
TRAPPC3	NM_014408	0.352807	0.000852251	0.011307
ASNS	ENST00000175506	-0.360603	0.000853233	0.0113116
MRPL46	NM_022163	0.406307	0.000854571	0.0113208
SERP1	NM_014445	0.331177	0.000859648	0.0113796
PPP2R5A	NM_006243	0.539288	0.000861843	0.0114001
NR6A1	ENST00000487099	0.361301	0.000863172	0.0114092
SKP1	NM_006930	0.330903	0.000863904	0.0114104
ANXA4	NM_001153	-0.393487	0.000865259	0.0114197
CCNG2	NM_004354	-0.359773	0.000866169	0.0114232
ATP1B1	NM_001677	0.432101	0.000869718	0.0114275
CCRL2	NM_003965	-0.631142	0.000867203	0.0114275
DCUN1D1	ENST00000292782	0.644663	0.000867903	0.0114275
HSPA4	ENST00000304858	0.373287	0.00086858	0.0114275
LMO7	ENST00000357063	-0.540544	0.000869414	0.0114275
CPEB2	NM_182485	-0.369964	0.000870541	0.0114299
ADAT2	NM_182503	0.365587	0.000875087	0.0114726
COQ3	ENST00000254759	0.536571	0.000874661	0.0114726
FCGRT	NM_001136019	-0.307237	0.000876075	0.011477
CRTC1	NM_001098482	-0.32219	0.000880127	0.0115074
JMJD6	NM_001081461	0.355358	0.00087925	0.0115074
YIF1B	NM_001039673	-0.350243	0.000880338	0.0115074
CASZ1	NM_001079843	0.346684	0.000882664	0.0115203
MYO9B	NM_004145	-0.299685	0.000882842	0.0115203
SLC7A11	NM_014331	-0.524917	0.000883276	0.0115203
RECQL4	NM_004260	-0.307187	0.00088421	0.011524
EFNA3	NM_004952	0.312607	0.000886748	0.0115486
LCMT1	NM_016309	0.304673	0.000887988	0.0115562
BMP2	ENST00000378827	-0.378483	0.000889322	0.0115651
MAFG	NM_002359	0.374909	0.000890047	0.011566
DMKN	NM_001126056	0.313805	0.000896786	0.0116411
ZNF236	NM_007345	-0.338343	0.000897137	0.0116411
CUL9	NM_015089	-0.350694	0.000899853	0.0116524
DBN1	NM_004395	-0.325257	0.000898991	0.0116524
RFX7	NM_022841	0.365727	0.00090032	0.0116524
RIOK1	NM_031480	0.4572	0.000900637	0.0116524
DAGLA	NM_006133	-0.300378	0.000902683	0.0116704
STXBP3	NM_007269	0.472147	0.000904392	0.0116839
AGPAT3	NM_020132	-0.295617	0.000905593	0.0116909
RNF168	NM_152617	0.39721	0.000906633	0.0116958
EIF5A2	ENST00000295822	0.467931	0.000907738	0.0117016
FAF1	ENST00000396153	0.34488	0.000908751	0.0117038
MSANTD3	NM_001198807	0.440933	0.000911122	0.0117038
PAK2	NM_002577	0.329837	0.000911211	0.0117038
POLE3	NR_027261	0.32604	0.000910527	0.0117038
TEX15	ENST00000256246	0.472936	0.000909654	0.0117038
LAMA1	NM_005559	0.364911	0.000915254	0.0117472
PFN2	ENST00000239940	0.32636	0.00091622	0.0117511
TROVE2	NM_004600	0.371563	0.000921482	0.01181
ABCC2	ENST00000370449	0.319579	0.000923636	0.0118291
RCAN2	NM_001251973	-0.309048	0.000927248	0.0118668
EIF2B1	ENST00000424014	0.35416	0.000928912	0.0118795
CRY2	NM_001127457	-0.302301	0.000931421	0.011903
PRAF2	ENST00000376390	-0.29615	0.000934546	0.0119343
NID2	NM_007361	-0.331474	0.000936297	0.0119395
TP73	NM_001126240	0.338467	0.0009362	0.0119395
JMJD4	NM_023007	0.30992	0.000937116	0.0119413
DNAH17	NM_173628	0.351644	0.000938566	0.0119512
	GENSCAN00000041806	0.554347	0.000941838	0.0119843
ZSWIM1	NM_080603	0.355347	0.000943833	0.012001
CCDC101	NM_138414	-0.313083	0.000944567	0.0120018
GLMN	NM_053274	0.620191	0.000945881	0.0120098
SKAP2	NM_003930	-0.35983	0.000947851	0.0120262
MYNN	NM_001185118	0.502575	0.000956182	0.0121233
MIA-RAB4B	NR_037775	-0.288051	0.000958302	0.0121415
MTF2	ENST00000370298	0.35836	0.000959304	0.0121455
METTL1	ENST00000324871	0.423874	0.000961485	0.0121471
PPP1R8	NM_138558	0.387353	0.000961153	0.0121471
SIKE1	NR_049741	0.372637	0.000960169	0.0121471
CDK20	ENST00000325303	0.396576	0.000964778	0.0121562
GGA2	NM_015044	0.32441	0.000963535	0.0121562
IER3	NM_003897	-0.403213	0.00096472	0.0121562
POLR1C	NM_203290	0.366207	0.000964954	0.0121562
TK1	ENST00000405273	-0.428783	0.000966226	0.0121636
ABCA2	NM_001606	-0.2928	0.000969163	0.0121919
FLVCR1-AS1	NR_027285	0.414833	0.000973509	0.0122379
SREK1IP1	NM_173829	0.356775	0.000974983	0.0122477
MTMR11	NM_001145862	-0.311883	0.000977813	0.0122746
KDM1A	NM_001009999	0.296103	0.000980553	0.0123003
PKN1	NM_002741	-0.289793	0.000985886	0.0123584
SIM1	ENST00000369208	0.308482	0.000987667	0.0123633
BCO2	ENST00000357685	0.324678	0.000989308	0.0123751
CA5B	NM_007220	-0.34106	0.000990442	0.012378
HDGF	NM_004494	0.293983	0.000990936	0.012378
CIRH1A	ENST00000314423	0.3195	0.000992316	0.0123865
APH1B	NM_031301	-0.541831	0.000995174	0.0124134
CDC42SE1	NM_001038707	0.347019	0.000998038	0.0124316
SDCCAG8	NM_006642	0.470699	0.00099736	0.0124316
	TCONS_00025103-XLOC_012162	0.364821	0.00100041	0.0124335
HAND1	NM_004821	-0.35018	0.000998941	0.0124335
MAML2	ENST00000524717	-0.498091	0.00100105	0.0124335
STUB1	NM_005861	-0.305483	0.00100169	0.0124335
TMEM187	NM_003492	-0.553692	0.00100077	0.0124335
MAP3K5	NM_005923	0.382058	0.00100251	0.0124349
DHX9	NR_033302	0.304343	0.00100466	0.0124498
STAC	ENST00000273183	0.486118	0.00100512	0.0124498
ADAMTS2	NM_014244	-0.343249	0.00100705	0.0124573
E2F3	NM_001949	0.294841	0.00100713	0.0124573
PSMA7	ENST00000370873	0.307817	0.00101213	0.0125105
MRI1	NM_001031727	0.295763	0.00101756	0.01256
MRPS27	NM_015084	0.323427	0.00101731	0.01256
HYOU1	NM_006389	0.338153	0.00101922	0.0125698
PTDSS2	ENST00000525059	-0.35721	0.00101976	0.0125698
DCAF16	NM_017741	0.29296	0.00102316	0.0126029
SMARCD3	ENST00000392811	-0.308423	0.00102753	0.0126478
ZNF692	NM_017865	0.387083	0.00102904	0.0126577
C1orf216	ENST00000270815	0.281468	0.00103609	0.0127171
ELMOD1	NM_018712	0.483725	0.00103616	0.0127171
MEX3B	ENST00000329713	-0.284572	0.00103514	0.0127171
THNSL2	ENST00000324166	-0.293769	0.00103674	0.0127171
ANGPTL2	NM_012098	0.376432	0.00103829	0.0127274
ABL2	NM_007314	0.307444	0.00104355	0.0127341
C12orf53	ENST00000540656	-0.354975	0.00104196	0.0127341
KREMEN1	NM_032045	-0.281123	0.00104387	0.0127341
POLG2	NM_007215	0.683413	0.00104253	0.0127341
PROK2	NM_001126128	0.477913	0.0010427	0.0127341
SPAG17	NM_206996	-0.287737	0.0010416	0.0127341
TOM1	NR_024194	-0.288396	0.00104104	0.0127341
JDP2	ENST00000435893	-0.283805	0.00104506	0.0127398
PTRF	NM_012232	-0.346503	0.00104626	0.0127457
CPE	NM_001873	-0.341517	0.00104763	0.0127536
SDE2	NM_152608	0.34592	0.00104859	0.0127565
C1orf52	NR_024113	0.436361	0.00105293	0.0127841
HPGD	NM_000860	0.536032	0.00105302	0.0127841
PPIG	ENST00000260970	0.464411	0.00105181	0.0127841
VN1R2	NM_173856	-0.42715	0.00105391	0.0127861
CENPQ	NM_018132	0.606803	0.00105792	0.0127951
GBGT1	ENST00000372040	-0.334935	0.00105844	0.0127951
PCDHGC3	NM_002588	-0.301623	0.00105732	0.0127951
SPINT3	NM_006652	-0.858308	0.00105898	0.0127951
TOR1AIP1	NM_001267578	0.338497	0.0010568	0.0127951
ZNF593	ENST00000374266	0.370553	0.00105722	0.0127951
SOX4	NM_003107	-0.310087	0.0010597	0.0127951
	AF251048	-0.433814	0.00106194	0.0128067
DLGAP4	ENST00000373913	-0.292158	0.00106211	0.0128067
CPT1A	ENST00000265641	-0.329026	0.00106662	0.0128394
DDX46	NM_014829	0.383267	0.0010695	0.0128394
FMO4	ENST00000367749	0.415299	0.00106749	0.0128394
FOXD4L3	NM_199135	0.484586	0.00106989	0.0128394
IL6R	NM_000565	0.412291	0.00106846	0.0128394
KLF6	NM_001300	-0.294193	0.00106723	0.0128394
RHOD	NM_014578	-0.446607	0.00106794	0.0128394
NSL1	NM_001042549	0.345577	0.00107067	0.0128401
ID3	NM_002167	0.297217	0.00107345	0.0128626
PARK7	ENST00000493678	0.39647	0.001074	0.0128626
ZBTB48	NM_005341	0.340632	0.00107525	0.0128689
SRSF12	NM_080743	0.308726	0.00108235	0.0129451
HDAC7	NM_015401	-0.298067	0.00108326	0.0129472
PARM1	NM_015393	0.291487	0.00108537	0.0129637
CCDC86	ENST00000227520	0.31446	0.00108831	0.0129901
TEAD2	NM_001256658	-0.315077	0.00109015	0.0130033
ANKRD36B	2565902	0.327271	0.00109384	0.013021
MRPS23	NM_016070	0.676043	0.00109339	0.013021
ZNF789	ENST00000331410	0.344517	0.00109303	0.013021
GJC1	NM_005497	-0.429231	0.00109513	0.0130277
CORO2A	NM_003389	0.324301	0.00109635	0.0130334
FBXO27	NM_178820	-0.320981	0.00109933	0.0130464
TOLLIP	NM_019009	-0.27807	0.00109965	0.0130464
TRIO	NM_007118	-0.294577	0.00109859	0.0130464
CPM	NM_001874	0.668308	0.00110207	0.0130663
COQ10B	ENST00000263960	0.541472	0.00110812	0.0131293
ACN9	NM_020186	0.33171	0.00110964	0.0131386
C9orf114	ENST00000361256	0.298563	0.00111325	0.0131637
SCD5	ENST00000273908	0.339983	0.00111264	0.0131637
HDAC1	NM_004964	0.295623	0.00111521	0.013167
RIN3	NM_024832	-0.275364	0.00111549	0.013167
RUVBL1	NM_003707	0.345053	0.00111576	0.013167
LOC100128252	NR_036521	0.454713	0.00111995	0.0132013
XPO5	NM_020750	0.320417	0.00112015	0.0132013
ZCWPW1	NM_017984	0.338952	0.00112267	0.0132222
FLJ46363	AK128230	0.406998	0.00112408	0.01323
PRR24	NR_037675	-0.436977	0.00112597	0.0132434
DUSP11	NM_003584	0.327913	0.00113008	0.0132587
IL1A	NM_000575	0.27598	0.00113026	0.0132587
PTBP2	NM_021190	0.586583	0.00112896	0.0132587
XRCC6	ENST00000359308	0.422105	0.00112997	0.0132587
FAM72B	NM_001100910	0.447923	0.00113155	0.013265
COL1A1	ENST00000225964	-0.298152	0.00113238	0.013266
	TCONS_l2_00002441-XLOC_l2_000791	0.488128	0.0011363	0.0133031
ARNT2	NM_014862	-0.361183	0.00113705	0.0133031
CITED1	ENST00000453707	0.31976	0.00113784	0.0133036
ADAM9	NM_003816	-0.298543	0.00114062	0.0133097
PCBP4	NM_001174100	-0.352305	0.00113933	0.0133097
TRPV4	NM_021625	-0.293737	0.00114058	0.0133097
RERG	ENST00000536465	0.458197	0.00114337	0.0133331
GNL2	NM_013285	0.30418	0.00114621	0.0133504
RNF213	NM_001256071	-0.339924	0.00114684	0.0133504
TSNAX	ENST00000366639	0.396047	0.00114712	0.0133504
YWHAE	NR_024058	0.35369	0.00114862	0.0133591
NKRF	NM_001173487	0.357291	0.00115157	0.0133846
ABRACL	NM_021243	0.663123	0.00115593	0.0133915
NFIC	NM_001245002	-0.331307	0.00115336	0.0133915
PARS2	NM_152268	0.342227	0.00115496	0.0133915
PHB	NM_002634	0.3044	0.00115516	0.0133915
TMEM81	ENST00000367167	0.40542	0.00115547	0.0133915
PDK1	NM_002610	0.352493	0.00115679	0.0133926
FGFR1OP	NM_007045	0.383946	0.00115909	0.0134105
ARHGAP1	ENST00000311956	-0.289917	0.0011608	0.0134215
LGR5	ENST00000266674	0.533216	0.0011635	0.013444
ADAMTS10	NM_030957	-0.311552	0.00117345	0.0134977
COX10	NM_001303	0.399341	0.00117236	0.0134977
EGFR	ENST00000275493	-0.30854	0.00117348	0.0134977
KLHL35	NM_001039548	-0.361361	0.00117304	0.0134977
NRM	ENST00000427944	-0.302343	0.00117124	0.0134977
TMEM91	NM_001042595	-0.275405	0.0011707	0.0134977
VPS45	NM_007259	0.315467	0.00117042	0.0134977
LRP5	NM_002335	-0.294417	0.00117622	0.0135205
SEMA6C	ENST00000341697	-0.320686	0.00117759	0.0135274
CEP19	NM_032898	0.540762	0.00118059	0.0135467
ZNF135	NM_003436	-0.320757	0.00118079	0.0135467
ADSS	NM_001126	0.405457	0.00118592	0.0135879
CMPK2	NM_001256477	-0.364745	0.0011852	0.0135879
LIN9	ENST00000328205	0.451621	0.00118868	0.0136019
TRAF5	NM_145759	0.452627	0.00118804	0.0136019
IQCG	NM_032263	0.656797	0.00119163	0.0136181
ISOC1	NM_016048	0.365404	0.00119088	0.0136181
PMM2	NM_000303	0.426153	0.00119516	0.0136496
NBAS	NM_015909	-0.328159	0.0012002	0.0136983
GNA11	NM_002067	-0.29153	0.00120112	0.0137001
TOB1	ENST00000268957	0.428483	0.00120549	0.013741
ADAMTS8	ENST00000257359	-0.321776	0.00121182	0.0137689
CUX1	ENST00000292538	-0.354493	0.00120895	0.0137689
EPHX4	NM_173567	0.356452	0.00121119	0.0137689
KAZN	ENST00000376030	0.346751	0.00120967	0.0137689
NSUN3	ENST00000314622	0.354087	0.00121182	0.0137689
CCDC134	NM_024821	-0.353217	0.00121343	0.0137784
ATP6V1A	NM_001690	0.289863	0.00121669	0.0137889
NASP	NM_002482	0.318097	0.00121659	0.0137889
SLC41A1	ENST00000367137	0.319803	0.00121634	0.0137889
RNF144A	NM_014746	-0.396876	0.00121824	0.0137976
FBN1	NM_000138	-0.455198	0.0012208	0.0138089
UBE2K	NM_005339	0.292157	0.00122052	0.0138089
ATOH8	NM_032827	-0.36098	0.00122418	0.0138384
ZNF225	NM_013362	-0.353188	0.00122501	0.013839
FBXO15	ENST00000269500	-0.457698	0.00122697	0.0138522
CDKL3	ENST00000521118	0.664375	0.00123216	0.0138896
PTS	BC009686	0.427612	0.00123263	0.0138896
SMAD7	NM_005904	-0.3848	0.00123118	0.0138896
RSRC1	ENST00000295930	0.368867	0.00123696	0.0139296
OGFOD1	ENST00000566157	0.29539	0.00123859	0.0139391
MINK1	NM_153827	0.320901	0.00124281	0.0139689
PLIN3	NM_005817	-0.312273	0.0012427	0.0139689
DEM1	ENST00000372703	0.41333	0.00124501	0.0139758
TSEN2	NM_025265	0.389648	0.00124434	0.0139758
NTF3	NM_001102654	-0.313078	0.0012465	0.0139792
TAP2	NM_000544	0.336956	0.00124768	0.0139792
THUMPD1	ENST00000381337	0.414575	0.00124722	0.0139792
	BX647404	0.459202	0.00125168	0.0140043
DIAPH1	NM_005219	0.29889	0.00125305	0.0140043
DRAM2	ENST00000286692	0.383587	0.00125198	0.0140043
EIF4E	ENST00000450253	0.535138	0.00125308	0.0140043
PCDHB12	NM_018932	-0.588317	0.00125486	0.0140154
ODF2L	ENST00000359242	0.82042	0.00125567	0.0140156
CTSH	ENST00000220166	-0.398784	0.00125722	0.0140241
HOXA11	NM_005523	0.523873	0.00125982	0.0140442
MAGOH	NM_002370	0.431664	0.00126579	0.0141019
ZNF642	ENST00000372706	0.42615	0.00126698	0.0141063
PTP4A2	NM_080391	0.30244	0.00126838	0.0141081
TMEM87B	NM_032824	-0.386517	0.00126873	0.0141081
TBC1D22A	ENST00000337137	-0.326646	0.00127056	0.0141195
GPR176	NM_007223	0.31133	0.00127269	0.0141259
MEGF9	ENST00000373930	0.370503	0.00127273	0.0141259
HERPUD2	ENST00000396081	-0.309743	0.00127638	0.0141576
BRP44L	NM_016098	0.320193	0.00128149	0.0141965
CRIM1	ENST00000280527	-0.30655	0.00128096	0.0141965
BLVRB	NM_000713	-0.316563	0.00128423	0.0142174
DLG4	NM_001365	-0.281611	0.00128498	0.0142174
PPP2R5B	ENST00000527441	-0.27546	0.0012865	0.0142253
TOM1L2	NM_001082968	-0.280343	0.00129045	0.0142601
CDCA7L	NM_001127370	-0.318787	0.00129253	0.0142655
FXYD5	NM_144779	-0.305413	0.00129496	0.0142655
MAK16	NM_032509	0.357113	0.00129426	0.0142655
METTL7A	NM_014033	0.408093	0.00129276	0.0142655
SUMF2	NM_015411	-0.30424	0.00129487	0.0142655
ERCC4	NM_005236	0.31158	0.00129669	0.0142757
ANKFY1	NM_001257999	0.311213	0.00130042	0.0142857
CCNY	NM_145012	-0.311247	0.00130082	0.0142857
MOGAT2	ENST00000198801	-0.321229	0.00130054	0.0142857
SCAI	ENST00000336505	0.459548	0.00130009	0.0142857
EP400	NM_015409	0.312799	0.0013039	0.0142947
MYCL1	NM_001033081	0.359582	0.00130318	0.0142947
PXT1	NM_152990	0.512482	0.00130406	0.0142947
ACTR1B	NM_005735	-0.459056	0.00130711	0.0143104
ORMDL2	ENST00000243045	0.313847	0.00130701	0.0143104
TCERG1	NM_006706	0.312697	0.00130863	0.0143182
PGGT1B	NM_005023	0.357533	0.00131016	0.014326
FXYD3	NM_001136008	0.40426	0.0013129	0.0143472
NELL2	NM_001145108	0.341062	0.00131413	0.0143517
NOL6	NM_022917	0.337549	0.00131493	0.0143517
BNC1	NM_001717	-0.285419	0.00131871	0.0143841
RAPGEF5	NM_012294	-0.297796	0.00132853	0.0144734
ZNF254	NM_203282	-0.45222	0.00132826	0.0144734
AIF1L	ENST00000372309	0.29983	0.00133438	0.0145044
BAALC	NM_024812	-0.38038	0.0013343	0.0145044
PSMB7	NM_002799	0.30225	0.00133465	0.0145044
PTPN3	NM_002829	0.408042	0.00133427	0.0145044
FAM126B	NM_173822	0.370462	0.00133967	0.01455
IDI1	NM_004508	0.51125	0.00134151	0.0145611
C17orf85	NM_001114118	0.4167	0.00134267	0.0145647
HIST1H1T	NM_005323	-0.517567	0.00134446	0.0145664
KIF3A	ENST00000378746	0.368847	0.00134432	0.0145664
PVRL2	ENST00000252483	-0.269023	0.00134815	0.0145975
POLI	NM_007195	-0.569629	0.00135195	0.0146296
TUBE1	NM_016262	0.462293	0.0013588	0.0146948
CRYL1	NM_015974	-0.490668	0.00136184	0.0147187
BCL2L1	ENST00000376062	-0.301723	0.00137045	0.0147937
GALNTL4	NM_198516	-0.403025	0.00136993	0.0147937
HOXC13	NM_017410	-0.280882	0.00137281	0.0148102
SLC44A5	NM_152697	0.287967	0.001376	0.0148355
VPS16	NM_022575	-0.347736	0.00137824	0.0148507
TNFRSF9	NM_001561	0.345815	0.00139209	0.0149908
UTRN	NM_007124	-0.323008	0.00139331	0.0149948
FAM131B	NM_001031690	-0.315008	0.00139537	0.0149993
PAQR3	ENST00000512733	0.340354	0.00139543	0.0149993
PRKCH	NM_006255	0.333411	0.00139707	0.015008
QRSL1	NM_018292	0.388381	0.00139949	0.0150248
RPP14	NM_001098783	0.342033	0.00140268	0.01505
CYSTM1	ENST00000261811	0.43812	0.00140456	0.015061
C1QTNF1	NM_030968	-0.292687	0.00141268	0.0151389
C17orf97	ENST00000360127	0.574213	0.0014244	0.0152553
PPIL4	AK092069	0.329937	0.00142812	0.0152766
UTP14A	NM_006649	0.414522	0.00142807	0.0152766
PPHLN1	NM_016488	0.367577	0.00143344	0.0153243
RNF2	ENST00000367510	0.45657	0.00143604	0.0153429
TSPAN14	ENST00000429989	-0.26162	0.00143761	0.0153503
PLAC8	ENST00000426923	0.487951	0.00143908	0.0153568
FAM91A1	DQ228141	0.334127	0.00144585	0.015392
OR2V2	NM_206880	-0.399908	0.00144376	0.015392
PRPF4B	NM_003913	0.329197	0.00144449	0.015392
UBE2E1	NM_003341	0.30067	0.00144546	0.015392
SLC10A7	NM_001029998	0.316978	0.00145007	0.0154276
MMP13	NM_002427	0.37795	0.00145362	0.0154561
RNF144B	NM_182757	0.285951	0.0014588	0.0155019
DFFA	NM_213566	0.361667	0.00146058	0.0155022
GDAP2	NM_017686	0.340467	0.00146026	0.0155022
CD9	NM_001769	-0.31116	0.00146798	0.0155623
ZDHHC12	ENST00000372663	-0.29003	0.00146799	0.0155623
IFI27L2	NM_032036	-0.404875	0.00147461	0.0156231
LOC147727	NR_024333	0.65617	0.00147612	0.0156298
TRIM22	NM_006074	0.429741	0.00148374	0.015701
CDC25B	NM_021873	-0.27231	0.00148511	0.0157062
DNAJC25	NR_037148	0.263977	0.00148947	0.0157429
SMYD4	NM_052928	0.406382	0.00149302	0.015771
RPS14	NM_001025071	0.49641	0.0014958	0.0157909
C14orf101	ENST00000261556	-0.396907	0.00150028	0.0158289
MTCP1NB	ENST00000369479	0.424929	0.00150516	0.0158709
DUSP10	NM_007207	-0.363017	0.00150763	0.0158875
STARD5	ENST00000302824	0.48738	0.00151043	0.0159075
NVL	NM_002533	0.342863	0.00151815	0.0159793
MAK	NM_001242957	0.40381	0.00152607	0.0160532
NCOA2	NM_006540	-0.340477	0.00152852	0.0160694
KIFAP3	NM_014970	0.35975	0.0015332	0.016109
PNISR	ENST00000369239	0.330563	0.00153759	0.0161456
HOMER3	NR_027297	-0.266647	0.00153973	0.0161585
KCTD7	NM_153033	-0.296494	0.00154813	0.0162371
MIR7-3HG	NR_027148	0.43748	0.00155627	0.0163127
PDE4DIP	NM_014644	-0.350306	0.00158148	0.0165574
PPRC1	NM_015062	0.278027	0.00158098	0.0165574
RNF103	NM_005667	-0.364963	0.00158672	0.0166025
H2AFY2	NM_018649	-0.270317	0.00159192	0.0166471
DNAJC19	NM_145261	0.538273	0.00159455	0.0166477
PRKCE	NM_005400	-0.327906	0.0015948	0.0166477
PROL1	NM_021225	-0.501897	0.00159369	0.0166477
ABCB8	ENST00000488370	-0.33701	0.00160178	0.0167107
AMIGO2	NM_001143668	0.461578	0.00160271	0.0167107
PUS7	ENST00000356362	0.465532	0.00160402	0.0167144
ORMDL1	ENST00000325795	0.448519	0.00160644	0.0167238
STXBP4	ENST00000376352	0.624692	0.0016068	0.0167238
MRPL38	ENST00000309352	0.287324	0.00161419	0.0167908
VPS72	ENST00000368892	0.295743	0.00161591	0.0167988
BCLAF1	NM_014739	0.31173	0.0016236	0.0168524
DACH1	ENST00000305425	0.285187	0.00162429	0.0168524
METAP1D	ENST00000315796	0.363107	0.00162487	0.0168524
RNASET2	NM_003730	0.32743	0.00162475	0.0168524
FIBP	NM_198897	-0.275107	0.00162803	0.0168753
DNAJA3	NM_005147	0.35068	0.00163776	0.0169663
ARHGEF40	ENST00000298694	-0.298339	0.00164161	0.0169962
CSRP2	NM_001321	-0.345593	0.00164624	0.0170136
FAM208B	NM_017782	0.377863	0.00164548	0.0170136
NXN	NM_022463	0.299123	0.00164713	0.0170136
SALL3	NM_171999	-0.359895	0.00164537	0.0170136
PDGFRL	ENST00000251630	-0.301653	0.00164978	0.0170235
PTPN21	NM_007039	-0.301358	0.00165001	0.0170235
DARS	ENST00000264161	0.316177	0.00165272	0.0170266
LOC400943	AY358123	-0.318161	0.00165401	0.0170266
PI4KA	NM_058004	-0.298273	0.00165415	0.0170266
SMG9	NM_019108	-0.286053	0.00165382	0.0170266
NCDN	NM_014284	0.322253	0.00165787	0.017055
PAICS	NM_001079525	0.297533	0.00165891	0.0170557
ANP32B	NM_006401	0.486687	0.00166022	0.0170594
WDR7	ENST00000254442	-0.366636	0.00166393	0.0170876
KLF15	ENST00000296233	0.315459	0.00166548	0.0170936
ESM1	ENST00000381405	-0.266505	0.00166648	0.017094
XPR1	NM_004736	0.29529	0.00167029	0.0171231
KIAA0913	NM_015037	-0.263233	0.00167297	0.0171271
PRICKLE2	NM_198859	-0.327496	0.00167454	0.0171271
TSSK6	ENST00000360913	-0.342055	0.00167421	0.0171271
UGT3A2	NM_174914	0.272176	0.00167379	0.0171271
C6orf57	NM_145267	-0.486344	0.00168209	0.01719
COQ7	ENST00000544894	0.370086	0.00168263	0.01719
KLHL23	NM_144711	0.427634	0.00168387	0.0171928
GART	NM_000819	0.38064	0.00168919	0.0172228
PALLD	ENST00000335742	-0.279743	0.00168973	0.0172228
ZNF721	ENST00000515578	0.485543	0.00168867	0.0172228
ECHDC1	ENST00000474289	0.370637	0.00169538	0.0172705
ABCG2	ENST00000237612	0.363357	0.00169877	0.0172919
CSN1S1	NM_001890	-0.377175	0.00169943	0.0172919
EXO1	ENST00000366548	0.301787	0.00170086	0.0172965
SEZ6L2	NM_001243332	-0.299842	0.0017037	0.0173154
FAM133B	NM_001040057	1.19181	0.00170664	0.0173354
PCDHB13	NM_018933	-0.66917	0.0017095	0.0173545
B3GALNT2	ENST00000366600	0.281347	0.00171118	0.0173566
DLX3	NM_005220	-0.285594	0.00171167	0.0173566
MSC	NM_005098	-0.303399	0.00171618	0.0173924
MRPL37	NM_016491	0.265307	0.00171773	0.0173981
SENP3		0.361887	0.00172078	0.0174191
HAX1	ENST00000328703	0.37032	0.00172343	0.017436
BCCIP	NM_078469	0.571128	0.00172522	0.0174441
DCDC2	AB032980	0.311625	0.00172814	0.0174537
TRMT1L	NM_030934	0.36972	0.00172784	0.0174537
ECT2	NM_001258316	0.43111	0.00173605	0.0175137
SEC23B	NM_006363	0.33861	0.00173567	0.0175137
EFCAB7	NM_032437	0.457535	0.00173715	0.0175148
C10orf82	BC021737	0.29333	0.00174085	0.0175422
ALS2CR8	NM_024744	-0.509793	0.00174208	0.0175445
DNM3	NM_015569	0.35196	0.00175084	0.0176228
SPHK1	NM_182965	0.306196	0.00175186	0.017623
KCTD17	NM_024681	-0.286903	0.00175547	0.0176493
TMEM99	NM_145274	0.611015	0.00175752	0.0176599
TMEM33	NM_018126	0.266587	0.00175995	0.0176743
CNOT6L	ENST00000504123	0.284146	0.00176263	0.0176756
FAM117A	NM_030802	0.307399	0.00176307	0.0176756
KLK1	NM_002257	-0.261227	0.00176136	0.0176756
IFNGR1	ENST00000367739	0.482363	0.00176444	0.0176793
ADAMTS16	NM_139056	-0.302049	0.00176908	0.0177158
EVI5L	NM_145245	-0.255753	0.00177444	0.0177586
FAM73A	NM_198549	0.374838	0.00177636	0.0177586
GNAI2	ENST00000313601	-0.302127	0.00177613	0.0177586
HIBADH	NM_152740	-0.325483	0.00177783	0.0177632
ZCCHC17	ENST00000373714	0.343263	0.0017836	0.0178109
ATP6V1G1	NM_004888	0.276523	0.00179196	0.0178768
SLC4A7	NM_003615	0.441882	0.00179222	0.0178768
RASAL2	NM_170692	0.312936	0.00179383	0.0178828
LIMD2	NM_030576	-0.31076	0.00179628	0.0178972
CCDC99	NM_017785	0.32164	0.00179827	0.0179069
KLF12	NM_007249	-0.320312	0.00180202	0.0179242
PPP2R2A	NM_002717	0.289253	0.00180157	0.0179242
HAGH	NM_001040427	-0.269633	0.00180418	0.0179355
PDLIM1	NM_020992	-0.297053	0.00180757	0.0179573
YAP1	NM_001130145	-0.29031	0.00180839	0.0179573
CLK2P	NR_002711	0.287213	0.00181232	0.0179677
FKBP8	NM_012181	-0.43735	0.00181248	0.0179677
RNF165	NM_152470	0.425632	0.0018117	0.0179677
ARMCX2	NM_177949	0.372851	0.00181376	0.0179703
HMGCLL1	NM_019036	-0.342237	0.00181858	0.018008
AHSP	NM_016633	-0.285944	0.00182757	0.0180869
HTR7P1	NR_002774	-0.32114	0.00183248	0.0181052
INIP	ENST00000374242	0.461697	0.0018319	0.0181052
ZFHX2	NM_033400	-0.282926	0.00183136	0.0181052
AP1AR	NM_018569	0.432138	0.00184168	0.018186
RASSF9	NM_005447	-0.315262	0.00184389	0.0181977
CDK18	NM_002596	0.301348	0.00184841	0.0182219
HIST1H3C	NM_003531	-0.48757	0.00184742	0.0182219
AP4B1	ENST00000369569	0.404741	0.00185196	0.0182468
CLMP	ENST00000448775	0.320607	0.00185955	0.0183114
ST8SIA4	NM_005668	0.344871	0.00187051	0.0184035
TRPA1	ENST00000262209	-0.483923	0.00187098	0.0184035
LOC254896	NR_046173	-0.367043	0.00187246	0.0184079
NSUN2	NM_017755	0.28455	0.00187866	0.0184586
MIR196B	ENST00000489695	-0.333214	0.00188291	0.0184901
TAZ	NM_000116	-0.389769	0.00188622	0.0185123
L1CAM	ENST00000370060	-0.272374	0.00188758	0.0185154
CDO1	ENST00000250535	0.430701	0.00188988	0.0185277
RBM45	NM_152945	0.368851	0.00189335	0.0185515
SPATA25	ENST00000372519	0.421054	0.00189463	0.0185537
	AF234262	0.549159	0.00190187	0.0186041
RNF11	NM_014372	0.378715	0.00190178	0.0186041
PPM1L	ENST00000498165	0.450493	0.00190306	0.0186055
RND3	NM_001254738	0.292718	0.00190602	0.0186242
MRM1	NM_024864	0.411589	0.0019092	0.018645
PRKCB	NM_002738	0.340468	0.0019125	0.0186463
TMEM171	NM_173490	0.302699	0.00191239	0.0186463
WDR60	NM_018051	-0.281412	0.00191121	0.0186463
LCAT	ENST00000264005	-0.272443	0.00191392	0.0186499
F11R	NM_016946	0.278487	0.00191618	0.0186611
YTHDC1	ENST00000355665	0.295207	0.00191717	0.0186611
CXorf58	ENST00000379211	0.613596	0.0019215	0.018693
DCLRE1B	ENST00000369563	0.328223	0.00193189	0.0187837
NAA20	ENST00000398602	0.519314	0.00193627	0.0188138
PBLD	NM_022129	-0.386374	0.0019371	0.0188138
OPTN	NM_001008211	-0.392537	0.00194215	0.0188525
CHN1	NM_001822	0.334387	0.00194559	0.0188755
FBXW5	NM_018998	-0.261393	0.00194979	0.0188955
PAX9	ENST00000361487	0.293339	0.00194911	0.0188955
INPP5J	NM_001002837	-0.269738	0.00195401	0.0189261
DPM2	NM_003863	0.286237	0.0019595	0.0189483
SPCS3	NM_021928	0.33288	0.00195913	0.0189483
UBR4	ENST00000375254	0.271877	0.00195897	0.0189483
BRI3BP	ENST00000341446	0.268063	0.00196169	0.0189487
GATM	NM_001482	0.391979	0.00196091	0.0189487
CEPT1	NM_006090	0.343067	0.00196736	0.0189932
MYL9	NM_006097	-0.296647	0.00197076	0.0190156
EMC1	ENST00000477853	0.286867	0.00197489	0.0190226
KPNA4	NM_002268	0.291903	0.00197372	0.0190226
REEP6	ENST00000233596	-0.27803	0.00197578	0.0190226
TNFRSF10D	NM_003840	0.278607	0.00197379	0.0190226
	AK000115	0.297966	0.00198284	0.0190493
FKBP1B	ENST00000380991	-0.249522	0.00198149	0.0190493
GDI1	NM_001493	-0.28192	0.00198045	0.0190493
GHRLOS2	NR_026829	0.315064	0.00198285	0.0190493
CIDECP	NR_002786	0.508255	0.00198823	0.0190664
EDN1	NM_001955	-0.515909	0.0019905	0.0190664
LARGE	ENST00000354992	-0.272363	0.00198689	0.0190664
SECISBP2	BC001189	0.491004	0.00198588	0.0190664
SLC39A6	NM_012319	0.378165	0.00198897	0.0190664
SOGA3	ENST00000525778	0.387282	0.00199108	0.0190664
LRRC7	NM_020794	-0.382199	0.00199321	0.0190764
DIMT1	ENST00000199320	0.442093	0.00199525	0.0190857
C3orf14	AF236158	0.631045	0.00199995	0.0191204
PRKCA	NM_002737	0.313697	0.00200404	0.0191492
HIST1H3A	NM_003529	-0.2693	0.00200997	0.0191795
LIPH	ENST00000296252	0.520321	0.00200984	0.0191795
TRMT12	NM_017956	0.442693	0.00201046	0.0191795
SLCO2A1	NM_005630	-0.306093	0.00201503	0.0192127
NAV2	NM_001244963	-0.300935	0.0020171	0.0192221
	TCONS_00000446-XLOC_000670	-0.270895	0.00201857	0.0192257
CABIN1	NM_001199281	-0.260655	0.00202276	0.0192554
PEX3	ENST00000367591	0.512979	0.00202554	0.0192715
EGF	NM_001963	-0.371114	0.00202993	0.0193028
HIST2H4B	ENST00000354348	0.566705	0.00203448	0.0193357
SSR3	NM_007107	0.366927	0.00203633	0.019343
FLAD1	NM_025207	0.355934	0.00203846	0.0193529
MFAP3	NM_001242336	0.27063	0.00204669	0.0194206
GTF2B	NM_001514	0.358459	0.00205223	0.0194627
FBLN5	NM_006329	-0.300321	0.00205557	0.0194735
SEMA4G	NM_017893	-0.30464	0.00205534	0.0194735
CDCA7L	NM_018719	-0.317023	0.0020577	0.0194833
KIF1C	NM_006612	0.27003	0.00206013	0.0194855
TCEA3	NM_003196	0.318577	0.00205952	0.0194855
EXOC4	NM_021807	-0.28953	0.00206596	0.0195302
FAM32A	AF151902	-0.306443	0.0020695	0.0195532
AKR1A1	NM_006066	0.320247	0.00207168	0.0195564
RASGEF1A	ENST00000395809	0.272648	0.00207314	0.0195564
ZNF623	ENST00000532796	-0.305131	0.00207218	0.0195564
ALG6	NM_013339	0.524749	0.00208002	0.0196045
ASCC3	NM_022091	0.285303	0.00208045	0.0196045
PPP6R2	ENST00000216061	-0.256577	0.00208305	0.0196062
TMEM178A	NM_152390	-0.362173	0.00208395	0.0196062
TUSC3	NM_006765	-0.258123	0.00208293	0.0196062
NOP10	NM_018648	0.265023	0.00208716	0.0196259
DDX18	NM_006773	0.42693	0.00209761	0.0197033
SLIT2	ENST00000504154	0.257993	0.00209694	0.0197033
ATIC	ENST00000236959	0.3005	0.00210306	0.0197386
C12orf44	ENST00000336854	0.364141	0.00210633	0.0197386
CCDC92	ENST00000238156	-0.292953	0.00210448	0.0197386
LDOC1L	NM_032287	-0.270767	0.00210645	0.0197386
OR9H1P	AY358215	-0.296126	0.00210694	0.0197386
PNPT1	NM_033109	0.430012	0.00210994	0.0197563
KLF10	ENST00000285407	-0.390925	0.00211402	0.0197841
MDFIC	NM_199072	-0.282947	0.00211659	0.0197872
RNF213	ENST00000508628	-0.314601	0.002116	0.0197872
ELAC1	NM_018696	-0.516438	0.00212008	0.0198094
EMID2	NM_133457	-0.274746	0.00212566	0.0198511
DCTPP1	ENST00000319285	0.282117	0.00212704	0.0198534
DIRAS1	NM_145173	-0.285438	0.00212827	0.0198546
CENPA	NM_001809	-0.282497	0.00213696	0.0199198
FAM110A	ENST00000304189	-0.27293	0.00213778	0.0199198
GYPE	NM_198682	-0.319195	0.00213976	0.0199198
SCAF4	NM_020706	0.29231	0.00213896	0.0199198
PRRC2C	NM_015172	0.263343	0.00214265	0.0199362
C10orf32	ENST00000478833	-0.305533	0.00214719	0.0199591
OTUD4	NM_001102653	0.404106	0.00214737	0.0199591
SF3A2	NM_007165	-0.258613	0.00215123	0.0199846
NUMA1	ENST00000393695	-0.26131	0.00215332	0.0199935
GPN3	NM_001164372	0.511559	0.00215497	0.0199984
LGALS3BP	NM_005567	0.24427	0.00216119	0.020045
P4HA2	ENST00000401867	-0.301646	0.00216226	0.020045
CCDC103	ENST00000410006	0.408116	0.00216636	0.020062
LRRC3	ENST00000291592	-0.311756	0.00216598	0.020062
OXNAD1	NM_138381	0.334833	0.00216948	0.0200804
ACAP2	NM_012287	0.315239	0.00218236	0.0201833
DYNC1LI1	NM_016141	0.33539	0.00218453	0.0201833
HBP1	NM_012257	-0.362688	0.00218504	0.0201833
UMPS	NR_033437	0.329407	0.00218515	0.0201833
DPYSL5	NM_001253723	-0.283243	0.00218897	0.020208
CDK16	NM_006201	-0.258257	0.00219412	0.0202451
LUZP1	ENST00000302291	0.296243	0.00219678	0.0202591
PTPLAD1	NM_016395	-0.251757	0.00219954	0.020274
CAPZA1	ENST00000263168	0.27717	0.00220096	0.0202756
GNPDA1	ENST00000508177	0.291293	0.00220225	0.0202756
SNAPC2	NM_003083	-0.261313	0.00220315	0.0202756
COL2A1	NM_001844	0.271602	0.00221108	0.020338
BMP1	ENST00000520970	-0.285514	0.00221288	0.0203441
CNN1	NM_001299	-0.325352	0.00221818	0.0203785
LTBP1	NM_206943	-0.278319	0.00221893	0.0203785
AES	NM_198969	-0.26744	0.00222066	0.0203838
MARCH7	ENST00000259050	0.333403	0.00222751	0.0204278
NME1	NM_198175	0.30778	0.00222775	0.0204278
ATP6V1C1	NM_001695	0.41449	0.00223232	0.0204487
CRISPLD1	NM_031461	-0.327988	0.00223234	0.0204487
C1orf43	NM_001098616	0.294337	0.00223371	0.0204507
RRP1B	NM_015056	0.287957	0.00223955	0.020483
STAG1	ENST00000383202	0.462717	0.00223882	0.020483
SLC25A33	NM_032315	0.765627	0.00224112	0.0204868
	AK000815	0.263975	0.00224291	0.020492
DEPDC1	NM_001114120	0.368813	0.00224453	0.020492
TIMM8A	ENST00000372902	0.402175	0.00224632	0.020492
TYRO3P	NR_028510	0.380117	0.00224591	0.020492
RPP40	NM_006638	0.608273	0.00225092	0.0205234
C11orf71	ENST00000325636	0.367758	0.00225589	0.0205476
PIK3R4	NM_014602	0.292603	0.00225512	0.0205476
GPR137	NM_001170881	-0.321907	0.0022611	0.0205844
MSRA	NM_012331	-0.281896	0.00226575	0.0206163
YEATS2	NM_018023	0.254207	0.00226847	0.0206304
ANKRD10	NM_017664	0.304174	0.00227954	0.0207152
SOX11	NM_003108	-0.362739	0.00228013	0.0207152
GOLM1	NM_016548	0.2928	0.00228425	0.0207313
PNKP	NM_007254	-0.247047	0.00228397	0.0207313
SLC4A11	NM_001174089	-0.246943	0.00228631	0.0207395
GTF2E1	NM_005513	0.288797	0.00229445	0.020754
PDCD11	NM_014976	0.288963	0.00228938	0.020754
RPS6KA3	NM_004586	-0.48695	0.00229495	0.020754
SEMA4C	NM_017789	-0.245444	0.00229199	0.020754
TUSC2	NM_007275	0.307937	0.00229301	0.020754
USP45	NM_001080481	0.546061	0.00229414	0.020754
CRIP2	ENST00000329146	-0.252225	0.00230146	0.0207811
MTMR9	ENST00000221086	-0.302955	0.00230027	0.0207811
SPRR1B	NM_003125	0.321369	0.00230139	0.0207811
AGPAT9	NM_032717	0.380353	0.00230842	0.0208228
NCKAP5	NM_207363	-0.379808	0.00230762	0.0208228
CCDC51	NM_001256964	0.352082	0.00231005	0.0208269
MIR17HG	NR_027350	0.574406	0.00231247	0.0208381
USP36	NM_025090	0.266328	0.00231515	0.0208517
AKR1B1	NM_001628	-0.265377	0.00231709	0.0208585
ADCY10P1	NR_026938	-0.293773	0.00232267	0.0208664
ARL17A	NM_001113738	0.390357	0.00232182	0.0208664
ZBTB10	ENST00000430430	-0.295397	0.00232085	0.0208664
ZNF750	ENST00000269394	0.488063	0.00231998	0.0208664
MPZL1	NM_003953	0.283633	0.00232551	0.0208813
EXOSC10	AK296559	0.26474	0.00233253	0.0209195
KIF2A	NM_004520	0.268273	0.00233331	0.0209195
MRPL13	NM_014078	0.493239	0.00233172	0.0209195
APOBEC3F	NM_145298	-0.355162	0.00234574	0.0209679
FARSB	ENST00000281828	0.327003	0.00234312	0.0209679
MRPL45	NM_032351	0.245857	0.00234331	0.0209679
NFYC	NM_001142590	0.25464	0.0023458	0.0209679
NPL	NM_001200050	0.4387	0.00234432	0.0209679
RRP1	ENST00000497547	0.294843	0.00234033	0.0209679
CCKBR	NM_176875	-0.280426	0.00234909	0.0209867
HBEGF	ENST00000230990	0.32882	0.00235031	0.020987
VAMP2	NM_014232	0.360442	0.00235908	0.0210547
PDLIM2	NM_021630	-0.302327	0.00236084	0.0210598
FAM49B	NR_046359	0.443517	0.00236283	0.021067
CLCN6	ENST00000376487	0.289715	0.00236643	0.021083
IGSF11	ENST00000393775	-0.303792	0.002367	0.021083
SEP15	NM_004261	0.264923	0.00237701	0.0211614
CHST12	NM_001243794	-0.390322	0.00238372	0.0211787
PIK3CB	NM_001256045	0.333765	0.00238145	0.0211787
PYCR2	NM_013328	0.266707	0.00238102	0.0211787
SPICE1	NM_144718	0.404464	0.00238334	0.0211787
[truncated: 1,371 more rows]
