# Supplementary material for: MEF2B mutations in non-Hodgkin lymphoma dysregulate cell migration by decreasing MEF2B target gene activation
Source: Nat Commun. 2015 Aug 6;6:7953. doi: 10.1038/ncomms8953 (PMC4918335; doi:10.1038/ncomms8953)
Supplement: Supplementary Data 11 — Genes differentially expressed in microarray data for comparisons of D83V, Y69H, K4E and untransfected cells to WT MEF2B-V5 HEK293A cells. [file ncomms8953-s12.xlsx]

## Sheet: Sheet1
Supplementary Data 11: Genes differentially expressed in comparisons of D83V, Y69H, K4E and untransfected cells to WT MEF2B-V5 HEK293A cells (B-H adjusted eBayes p-values <0.05). Only genes with the same direction of expression change compared to WT for all three mutants are included. Positive log2 fold change indicates expression was higher in the mutant than WT. Data was produced using expressi…
		untransfected vs WT		D83V vs WT		Y69H vs WT		K4E vs WT
Gene Symbol	RNA Accession Number	log2 fold change	adjusted p-value	log2 fold change	adjusted p-value	log2 fold change	adjusted p-value	log2 fold change	adjusted p-value
EFEMP2	NM_016938	1.70893	2.15643e-05	-1.25696	5.53337e-05	-0.272963	0.0330433	-1.8024	6.56877e-06
OLFM1	NM_014279	1.87015	2.15643e-05	-1.5509	7.14803e-05	-1.01751	0.00436798	-2.10493	9.65838e-06
ULK2	NM_014683	-2.24622	2.15643e-05	2.28416	4.53541e-05	1.91973	9.5828e-05	2.58201	4.9475e-06
INA	NM_032727	1.79665	2.42303e-05	-1.68431	4.67055e-05	-1.6775	0.000114987	-2.20983	2.1627e-05
CPS1	NM_001122633	1.57982	4.18507e-05	-1.26749	0.000157894	-0.878856	0.00791123	-1.27394	0.000108355
TNFAIP8L1	NM_001167942	1.18155	4.27965e-05	-0.843108	0.000382577	-0.434214	0.0111004	-1.03659	0.000155913
ZNF532	ENST00000336078	1.44876	4.53384e-05	-1.29877	8.27299e-05	-0.366633	0.0249698	-1.28152	5.5872e-05
CCBE1	NM_133459	1.19658	6.08332e-05	-0.462363	0.00764618	-0.713375	0.00436798	-1.81312	1.03167e-05
NUPR1	ENST00000324873	1.42116	6.31095e-05	-1.15426	0.000176759	-0.776405	0.00658259	-1.39436	0.000208675
AMOT	ENST00000304758	1.18196	6.68222e-05	-0.850527	0.000299928	-0.291087	0.0488078	-1.41728	2.5217e-05
DERL3	ENST00000476077	0.968845	7.80914e-05	-0.55511	0.00111233	-0.448316	0.00813592	-1.00481	6.29617e-05
CHRDL1	NM_145234	-1.07015	8.65419e-05	0.685688	0.000869942	1.08256	0.00167621	2.05833	1.43737e-05
ERVMER34-1	ERVMER34-ENST00000443173	-1.21715	8.65419e-05	1.81004	4.54674e-05	1.16174	0.00131852	1.4562	0.000164665
ATP2B4	NM_001001396	1.001	8.83109e-05	-0.685247	0.000660454	-0.481193	0.00930999	-1.0322	0.000284595
LOXL2	NM_002318	0.901312	9.58023e-05	-0.77416	0.000398879	-0.264033	0.0291	-0.966262	5.5872e-05
LBH	NM_030915	1.35632	9.84716e-05	-0.626687	0.00202761	-0.484189	0.0266931	-1.04766	0.000269351
BHLHE40	ENST00000256495	0.898132	0.000130594	-0.43171	0.00335545	-0.332877	0.0255655	-0.968167	0.000184786
PCDHB14	NM_018934	0.959886	0.000147057	-0.865156	0.00183675	-1.03653	0.00399182	-0.845507	0.00570547
MAGED2	NM_014599	0.888797	0.00015974	-0.585363	0.00126211	-0.493787	0.00912664	-0.76249	0.000375038
SLC1A4	NM_003038	1.14211	0.00015974	-0.432817	0.00588256	-0.350957	0.0365695	-0.774426	0.000740945
CNDP2	NM_018235	1.03246	0.000173837	-0.5014	0.00346985	-0.647813	0.00484594	-0.84092	0.000596169
SCARA3	NM_016240	0.830879	0.000173837	-0.584792	0.00220924	-0.476603	0.0179065	-0.622675	0.00170516
SULF1	NM_001128205	0.980021	0.000173837	-0.947528	0.000237706	-0.413838	0.0281605	-1.57959	4.16503e-05
CYP11A1	ENST00000358632	0.905018	0.000176727	-0.383978	0.0236082	-0.325845	0.0255655	-1.19689	3.34642e-05
TCEA2	NM_198723	0.8396	0.000188279	-0.64692	0.000626571	-0.489463	0.0111004	-1.11573	4.96455e-05
MAP6	NM_207577	0.913406	0.000200124	-0.672442	0.000935627	-0.370092	0.02342	-1.10036	0.000164665
CADPS2	NM_001009571	-1.763	0.000217061	1.78947	0.000157894	0.630764	0.0440759	2.00316	9.22612e-05
ENPP2	ENST00000522826	-1.77669	0.000218211	1.57031	0.000237706	0.784535	0.0252603	2.28958	2.52288e-05
CTSB	NM_147780	0.799472	0.00022474	-0.48212	0.00186587	-0.306947	0.02342	-1.05507	6.48633e-05
PARD6G-AS1	PARD6G-NR_028339	0.92247	0.000231931	-0.560207	0.00166441	-0.529125	0.0138269	-1.26817	5.1432e-05
ALDH1A2	ENST00000249750	-1.79026	0.000267715	1.91247	0.000219203	1.40915	0.00678201	1.62018	0.000259898
GFRA2	ENST00000517892	0.924376	0.000267715	-0.490609	0.00296845	-0.27926	0.0401634	-1.04533	5.1432e-05
PARP14	ENST00000474629	0.956785	0.000295379	-0.397544	0.0272925	-0.852453	0.00436798	-1.68792	3.82671e-05
MEX3C	NM_016626	0.795187	0.000304586	-0.53921	0.00351154	-0.393857	0.0189726	-0.818873	0.000218246
IER3	NM_003897	1.06087	0.000306747	-0.403213	0.0121562	-0.655333	0.0110538	-0.616437	0.00414798
SLC29A4	NM_153247	0.74664	0.00031897	-0.842334	0.000219203	-0.33257	0.030171	-0.515755	0.00184709
FOSL2	ENST00000264716	0.738731	0.000348291	-0.435217	0.00557821	-0.257841	0.0312481	-0.581903	0.000557466
ADAMTS5	NM_007038	1.1454	0.000349925	-1.13679	0.000426854	-0.770133	0.0115499	-1.35126	0.000194836
CAV1	NM_001172895	0.680257	0.000349925	-0.448207	0.00368381	-0.46344	0.0100914	-0.397423	0.0152291
CACNB3	NM_000725	0.869884	0.000356443	-0.626563	0.00111221	-0.286977	0.0455928	-0.941631	0.000283745
ERBB4	ENST00000342788	-0.932447	0.000356443	0.87442	0.00047545	0.439501	0.034774	1.35038	0.000187514
CYP2S1	NM_030622	0.677807	0.000374432	-0.451053	0.00215385	-0.23145	0.039364	-0.584232	0.000601645
SELM	ENST00000402395	0.741653	0.000374432	-0.511143	0.00137423	-0.331387	0.0225646	-0.566417	0.000808943
PRAF2	ENST00000376390	0.64869	0.000383912	-0.29615	0.0119343	-0.33701	0.0154468	-0.4674	0.00173739
FBXO25	NM_183421	0.700475	0.000396236	-0.44255	0.00717512	-0.359957	0.0344441	-0.879253	0.000372063
U2AF1L4	NM_001040425	0.659061	0.000396236	-0.466512	0.00252318	-0.290736	0.0245988	-0.520616	0.00140976
ZNF544	NM_014480	1.22532	0.000398938	-1.18789	0.000620227	-0.503804	0.0386527	-1.46034	0.00019516
CCDC3	ENST00000378825	0.769891	0.000410424	-0.487628	0.00538621	-0.261267	0.047556	-0.516588	0.00215909
CYP4X1	NM_178033	0.794059	0.000410424	-0.887668	0.00093483	-0.427764	0.0168851	-1.01921	7.90991e-05
SLC44A2	NM_001145056	0.637343	0.000410424	-0.644873	0.000605679	-0.233927	0.0418007	-0.838027	0.000141577
TM7SF2	NM_003273	0.678677	0.000410424	-0.582463	0.00093483	-0.278907	0.0280819	-0.94386	8.98063e-05
LAMB2	NM_002292	0.705279	0.00041177	-0.553962	0.00158094	-0.533471	0.00484594	-0.766991	0.000363689
VEGFB	NM_003377	0.679267	0.00041177	-0.43787	0.00300997	-0.379817	0.0154586	-0.539337	0.00106456
C16orf58	ENST00000327237	0.705649	0.000416605	-0.440771	0.00368381	-0.379477	0.0151452	-0.633119	0.000752381
MTMR9	ENST00000221086	0.841463	0.000416605	-0.302955	0.0207811	-0.352217	0.0424932	-0.819187	0.00237717
EYA1	NM_172060	0.855953	0.000418846	-0.66864	0.00139353	-0.559661	0.013293	-1.19744	6.68491e-05
CUL7	NM_001168370	0.67308	0.00042326	-0.644085	0.00100944	-0.458641	0.00813592	-0.752742	0.000283745
FABP6	NM_001130958	-0.704031	0.00042326	0.449955	0.00545643	0.316233	0.0280819	1.47029	1.2215e-05
PITPNM1	ENST00000534749	0.613891	0.000423473	-0.360199	0.00457313	-0.238722	0.0343932	-0.418558	0.00238378
AMPH	NM_001635	0.762385	0.000424534	-0.781645	0.000832079	-0.793367	0.0066906	-0.634048	0.00158582
RCAN2	NM_001251973	0.642801	0.000434441	-0.309048	0.0118668	-0.311382	0.0283344	-0.660415	0.00139263
CALHM2	NM_015916	0.625589	0.000462921	-0.447033	0.00302101	-0.267003	0.03581	-0.50513	0.00110561
CORO2B	NM_006091	0.754454	0.000462921	-0.513614	0.00263359	-0.303149	0.0474465	-0.925369	0.000208675
SETBP1	NM_015559	0.803581	0.000462921	-0.530275	0.00252196	-0.35745	0.0316953	-0.861959	0.000372711
IQGAP3	NM_178229	0.708272	0.000467624	-0.410413	0.0061757	-0.488449	0.00813592	-0.851836	0.000723693
TNKS	ENST00000310430	0.931181	0.000469243	-0.593751	0.00292132	-0.470709	0.0482798	-1.16648	0.000284595
LRP2	NM_004525	-0.801113	0.000470254	0.850699	0.00045107	0.563435	0.0115499	0.859176	0.000880878
	GENSCAN00000002731	0.674653	0.000477909	-0.494261	0.00192305	-0.243723	0.0343932	-0.724176	0.000284595
TRIOBP	NM_001039141	0.681849	0.000485993	-0.522279	0.00191587	-0.35492	0.0214257	-0.538766	0.00274545
HNMT	NM_006895	0.752363	0.000495156	-0.355858	0.0304975	-0.3814	0.0431914	-0.272067	0.0476357
ZNF236	NM_007345	0.747078	0.000503707	-0.338343	0.0116411	-0.444235	0.0182874	-0.901337	0.00047621
SLC48A1	NM_017842	0.758507	0.000505887	-0.500837	0.00343175	-0.316453	0.0269643	-0.4768	0.00218822
ZNF185	NM_001178106	0.623728	0.000510834	-0.568009	0.00138415	-0.268445	0.0376596	-0.846159	0.000246372
ATP9B	NM_198531	1.02717	0.000522273	-0.708434	0.00216429	-0.527898	0.026872	-1.30529	0.000159064
SLC1A2	NM_001195728	1.11496	0.000526731	-0.910176	0.00132183	-0.588937	0.026644	-1.24911	0.000199191
IQUB	ENST00000466202	0.822818	0.000531748	-0.688074	0.00182598	-0.442917	0.0318037	-0.583161	0.00519491
FAM57A	ENST00000308278	-0.641263	0.000543	0.689857	0.0004691	0.317493	0.0280819	0.623327	0.00058483
MAN2B1	NM_000528	0.59985	0.000543	-0.38284	0.00398812	-0.345127	0.0144658	-0.472273	0.00139587
RBMS3	NM_001003793	0.957593	0.000543112	-0.799213	0.00161039	-0.468293	0.0365695	-0.729174	0.00376258
LIPG	NM_006033	0.781913	0.00054681	-0.247209	0.0304433	-0.231239	0.0401469	-0.828303	0.000372063
PMEPA1	NM_020182	0.721241	0.000550857	-0.535011	0.0023479	-0.382295	0.0246438	-0.551672	0.00174505
SERTM1	NM_203451	-0.622304	0.000557765	0.885444	0.000219203	0.453542	0.0109747	0.641469	0.000401886
LTBP3	NM_001130144	0.604793	0.000566547	-0.636707	0.000565243	-0.248963	0.0384404	-0.68273	0.000398105
RNMTL1	NM_018146	-0.697334	0.000571138	0.847188	0.000869942	0.434858	0.0115499	0.79708	0.000398105
SEPT3	NM_019106	0.7438	0.000578192	-0.485029	0.00343175	-0.392025	0.0220313	-0.695769	0.000992304
TGFB1	NM_000660	0.664396	0.000587932	-0.25804	0.0221998	-0.810796	0.00167621	-0.370123	0.00497055
RPSAP58	NR_003662	1.54237	0.00060067	-2.43883	0.000248714	-1.06435	0.01954	-1.40215	0.000701535
ZC3H6	ENST00000409871	0.988102	0.000606127	-0.926139	0.00050064	-0.895884	0.00924553	-1.27662	0.000141577
PLAT	NM_000930	0.574567	0.000612502	-0.384973	0.00586553	-0.287797	0.0278406	-0.973793	0.000123963
PQLC1	NM_025078	0.703609	0.000647588	-0.514461	0.00300997	-0.424426	0.0189849	-0.782589	0.00065971
CXXC1	NM_001101654	0.538663	0.00070173	-0.268543	0.0267082	-0.306893	0.0189726	-0.557232	0.000962703
CRK	ENST00000300574	-0.617907	0.000723876	0.681527	0.000646347	0.40645	0.0182874	0.572657	0.00163909
C20orf96	NM_153269	0.74835	0.000733878	-0.438721	0.0109649	-0.377643	0.0315184	-0.840252	0.000751394
ZNF627	NM_145295	0.823129	0.000733878	-0.57487	0.00495589	-0.487061	0.0276555	-1.03883	0.000432804
MAPK4	NM_002747	0.721105	0.000739062	-0.671635	0.00093483	-0.532178	0.0135383	-1.10009	0.000100715
MPZL2	NM_144765	-0.805971	0.000752335	0.42116	0.00959032	0.928439	0.00909482	0.458943	0.0318947
DCLK1	NM_004734	0.704367	0.000756816	-0.5565	0.00263359	-0.351095	0.0485418	-0.827284	0.000296918
TLCD1	NM_138463	-0.603253	0.000756816	0.536827	0.00151671	0.40492	0.0127524	0.709797	0.000342643
	AF269286	-0.701173	0.000782594	0.69116	0.00114454	0.440955	0.0182874	0.69204	0.014378
TPP1	NM_000391	0.57525	0.000801819	-0.35056	0.00579954	-0.298953	0.025572	-0.575103	0.00114262
LMNA	NM_170707	0.652543	0.000819976	-0.37398	0.00727243	-0.32027	0.0225646	-0.437607	0.00391187
PPP1R3C	NM_005398	-0.697865	0.000819976	0.606264	0.00300997	0.598245	0.00930999	1.25847	0.000225245
PHLPP1	NM_194449	0.778232	0.000824182	-0.420325	0.00842048	-0.419542	0.0295927	-0.903126	0.000441931
HIST1H3I	NM_003533	0.749293	0.000832943	-0.546527	0.00164001	-0.291937	0.0440759	-0.77197	0.000296918
TIMM22	NM_013337	-0.588233	0.000839139	0.675783	0.000537462	0.370017	0.0154586	0.679997	0.000586815
CA2	ENST00000285379	-0.732533	0.000840782	1.43658	0.000107639	2.11778	9.5828e-05	1.71601	6.29617e-05
SLCO2A1	NM_005630	0.616516	0.000840782	-0.306093	0.0192127	-0.506039	0.00980512	-0.503738	0.0020177
CNN2	NM_004368	0.666596	0.000854054	-0.268908	0.0346727	-0.509593	0.0113091	-0.53761	0.00206332
TSR1	NM_018128	-0.86204	0.000863361	1.07455	0.000559414	0.47315	0.0318037	0.972077	0.000401509
APLF	NM_173545	0.718925	0.000876583	-0.42993	0.00921946	-0.38829	0.0265325	-0.5951	0.00209293
SOCS6	NM_004232	0.935577	0.000893854	-0.619585	0.00214995	-0.577094	0.0182874	-1.142	0.000284595
PCDH18	NM_019035	0.573106	0.000897833	-0.570745	0.00303824	-0.337571	0.0307324	-0.361268	0.010281
TESK1	NM_006285	0.548733	0.000900107	-0.296467	0.010281	-0.22669	0.0396767	-0.425733	0.00259814
HCN2	NM_001194	0.779191	0.000932814	-0.519209	0.00313585	-0.41673	0.0252603	-0.668253	0.000742239
CLSTN2	NM_022131	0.734547	0.000934158	-0.466553	0.00358386	-0.425626	0.0150963	-0.787603	0.000401509
MOB3A	NM_130807	0.659623	0.000936239	-0.739887	0.00045107	-0.376987	0.01723	-0.833537	0.000310771
RARB	NM_000965	-0.709473	0.000936239	0.49359	0.00393755	0.336187	0.0457072	0.697878	0.000795961
THNSL2	ENST00000324166	0.581334	0.000936239	-0.293769	0.0127171	-0.307832	0.0243552	-0.573706	0.00572849
TNS3	NM_022748	0.663967	0.000936239	-0.538898	0.00350128	-0.323596	0.0281605	-0.368984	0.0157794
ARMCX1	NM_016608	0.553884	0.000936277	-0.870984	0.000259854	-0.547769	0.00658259	-0.304648	0.00998788
ITGB8	ENST00000222573	0.75336	0.000971563	-0.588604	0.00196871	-0.388695	0.0465624	-0.599511	0.00747397
KANK2	NM_001136191	0.52244	0.000980847	-0.362396	0.00517807	-0.358861	0.0172839	-0.58297	0.00123149
DHPS	NM_001206974	0.510237	0.00100559	-0.410463	0.00569673	-0.393183	0.0150963	-0.631977	0.000998423
TTYH3	NM_025250	0.584263	0.00100559	-0.592493	0.00251115	-0.45896	0.00909482	-0.62724	0.00110416
DFNA5	ENST00000545231	0.797281	0.00102139	-0.761718	0.00164001	-0.432343	0.0350779	-0.895841	0.00131539
MOSPD3	NM_001040097	0.53781	0.00102139	-0.534483	0.00373622	-0.28948	0.0330433	-0.514293	0.00264862
RTTN	NM_173630	1.03415	0.00102139	-0.590122	0.00816707	-0.701437	0.0266931	-1.14881	0.000432804
FZR1	NM_016263	0.520763	0.00102755	-0.428143	0.00292001	-0.27593	0.0280819	-0.524183	0.0012035
CREB3L2	NM_194071	0.513713	0.00104334	-0.448863	0.00292001	-0.253917	0.0386527	-0.454753	0.00311136
NTF3	NM_001102654	0.602086	0.00104752	-0.313078	0.0139792	-0.367479	0.02342	-0.57703	0.000891552
COL5A1	NM_000093	0.61397	0.00106487	-0.654823	0.000576238	-0.408709	0.0134449	-0.558924	0.000891552
NRM	ENST00000427944	0.526123	0.00108326	-0.302343	0.0134977	-0.262457	0.037879	-0.598383	0.00137511
MTMR11	NM_001145862	0.563801	0.00110489	-0.311883	0.0122746	-0.278041	0.0280819	-0.595174	0.000628508
INPP5K	NM_001135642	-0.547977	0.00110809	0.758467	0.000578152	0.441863	0.00910962	0.673473	0.000348056
PITPNA	ENST00000313486	-0.58705	0.00110809	0.704857	0.000716803	0.487977	0.0102414	0.645147	0.000701535
BMP1	ENST00000520970	0.497604	0.00111158	-0.285514	0.0203441	-0.390612	0.0115499	-0.516914	0.002462
BNC2	NM_017637	0.707612	0.00111158	-0.428276	0.00868852	-0.478879	0.0234654	-0.535174	0.00480704
C15orf38-AP3S2	C15orf38-NM_001199058	0.589487	0.0011123	-0.622147	0.000571116	-0.332963	0.0218118	-0.889335	0.000147578
PAX7	NM_001135254	0.529026	0.0011123	-0.41004	0.00455693	-0.278833	0.0339751	-0.420636	0.00252787
NPTX2	NM_002523	-0.545421	0.00114164	0.860069	0.000382577	0.279408	0.0350903	0.445951	0.0040462
RNF216	NM_207111	0.514614	0.00114164	-0.443907	0.00319713	-0.360563	0.0221385	-0.400916	0.0140733
HMG20B	NM_006339	0.545037	0.00117245	-0.466103	0.00192047	-0.41907	0.0115499	-0.371207	0.00421477
NRBP2	NM_178564	0.481552	0.0011856	-0.553162	0.00148702	-0.43088	0.00813592	-0.552148	0.00096693
SLC12A4	NM_005072	0.536254	0.0011856	-0.422793	0.00365941	-0.336273	0.0195335	-0.556701	0.00108821
EDNRA	NM_001957	-0.549793	0.00119269	0.643095	0.0021172	0.36251	0.0360144	0.770025	0.000687095
FBXO27	NM_178820	0.517984	0.00119269	-0.320981	0.0130464	-0.253732	0.0337192	-0.291038	0.0142282
DPYSL2	NM_001197293	0.702807	0.00120639	-0.39487	0.00769524	-0.274507	0.0318625	-0.874373	0.000184786
UBXN6	NM_025241	0.49436	0.00120749	-0.408942	0.00345582	-0.362421	0.0189849	-0.423366	0.00520624
CTIF	NM_001142397	0.472061	0.00120916	-0.35061	0.00593746	-0.314318	0.01954	-0.378039	0.00563028
DPH1	ENST00000263083	-0.555958	0.00120916	0.616325	0.00151671	0.454885	0.0135383	0.554355	0.00139171
PCDHB3	NM_018937	0.941638	0.00121374	-0.863106	0.00132183	-0.787816	0.0325356	-0.951097	0.0109263
SLC2A10	ENST00000359271	0.517471	0.00121374	-0.503603	0.00231635	-0.334308	0.0280819	-0.461954	0.00269481
CHAC1	ENST00000446533	0.690988	0.00123327	-0.458178	0.00380253	-0.408336	0.021595	-0.428726	0.00359147
MYH9	NM_002473	0.59439	0.0012367	-0.375117	0.00973871	-0.295557	0.0498906	-0.277	0.0492395
WDR7	ENST00000254442	0.761007	0.00124248	-0.366636	0.0170876	-0.477327	0.0242026	-0.771249	0.00105624
LGALS3BP	NM_005567	-0.489683	0.00127714	0.24427	0.020045	0.390203	0.0111004	0.656553	0.000478386
SNX8	BC021565	0.714232	0.00129033	-0.566187	0.00251115	-0.39522	0.0252603	-0.495853	0.00531492
PXDC1	ENST00000380283	0.671299	0.00129528	-0.245193	0.0306246	-0.368257	0.02342	-0.480515	0.00319918
HDAC6	NM_006044	0.487992	0.0012989	-0.226742	0.0391338	-0.314746	0.0184586	-0.428911	0.00335429
MN1	NM_002430	0.55353	0.0012989	-0.473789	0.00257722	-0.668606	0.00436798	-0.583034	0.000903026
HIST1H3A	NM_003529	0.489923	0.00132035	-0.2693	0.0191795	-0.309663	0.0281605	-0.358067	0.0108952
BCAM	NM_001013257	0.548084	0.00132645	-0.549596	0.00153253	-0.349034	0.0206418	-0.460731	0.00280417
MARK4	NM_031417	0.46029	0.00134334	-0.31683	0.00774917	-0.257513	0.0330002	-0.22212	0.042385
VPS28	NM_016208	0.53365	0.00134334	-0.54434	0.00154572	-0.39584	0.0179529	-0.600133	0.0010862
RAB11B	NM_004218	0.501967	0.00134828	-0.558723	0.00126211	-0.328807	0.0221385	-0.569567	0.00287464
ACTR1B	NM_005735	0.886804	0.00135362	-0.459056	0.0143104	-0.461498	0.0350779	-0.735449	0.00409493
CYTH3	ENST00000350796	0.549099	0.00135362	-0.35656	0.00930509	-0.376604	0.0214257	-0.377995	0.0124735
SMTN	ENST00000404496	0.47665	0.00141629	-0.472611	0.00196871	-0.450106	0.0088026	-0.24625	0.0237514
LGR6	ENST00000367278	0.564357	0.00142636	-0.429867	0.00296064	-0.52351	0.00834231	-0.573296	0.00300879
VPS53	NM_001128159	-0.55127	0.00144146	0.67043	0.00105487	0.326193	0.049559	0.63737	0.00118437
PLOD3	NM_001084	0.555607	0.00146369	-0.396523	0.00705022	-0.322713	0.0332586	-0.425893	0.00763595
TCF25	NM_014972	0.48207	0.00146369	-0.299353	0.010475	-0.37182	0.0150067	-0.5043	0.00390241
PCDHB15	NM_018935	1.10467	0.00149449	-1.02683	0.00122799	-0.832655	0.0134449	-1.03233	0.00311136
TMEM187	NM_003492	0.621608	0.00149449	-0.553692	0.0124335	-0.34323	0.0367113	-0.849549	0.000774167
S1PR1	NM_001400	0.511044	0.00152674	-0.333519	0.0319871	-0.29852	0.0382375	-0.410796	0.00446907
RHOU	NM_021205	0.502767	0.00160098	-0.332597	0.0077642	-0.26695	0.0280819	-0.637127	0.000797135
TSHZ1	NM_005786	0.461226	0.00160167	-0.335703	0.00741031	-0.39889	0.0128838	-0.589573	0.000632249
ARNT2	NM_014862	0.482845	0.00162361	-0.361183	0.0133031	-0.297178	0.0281605	-0.546546	0.00116538
ORAI3	ENST00000318663	0.587615	0.0016373	-0.483112	0.00345582	-0.319165	0.0379032	-0.644662	0.000735943
MCM5	ENST00000216122	0.43733	0.00164391	-0.439607	0.00321067	-0.244623	0.0340735	-0.376977	0.00416386
MTSS1	NM_014751	-0.470419	0.00164391	0.366573	0.00779228	0.367884	0.0172839	0.528607	0.00221744
PCDHB10	NM_018930	0.766995	0.00166046	-1.08765	0.000646347	-0.619426	0.0281605	-0.746997	0.00238378
ADAP1	NM_006869	0.515345	0.00166254	-0.423587	0.00479207	-0.382377	0.0219282	-0.336096	0.0125169
EFHA2	NM_181723	0.694	0.00169509	-0.436141	0.0215623	-0.518524	0.027506	-0.781407	0.00207763
MYBBP1A	NM_014520	-0.477147	0.00170081	0.56489	0.00109237	0.285457	0.0280819	0.509247	0.00134139
XRCC1	ENST00000458471	0.463133	0.00170127	-0.40244	0.0031357	-0.259277	0.0301902	-0.31172	0.0109749
GTF2A1L	NM_006872	0.696382	0.00173912	-0.402293	0.0103905	-0.380175	0.027506	-0.525027	0.00350706
SDK1	NM_001079653	0.494146	0.00175901	-0.442993	0.00424262	-0.342707	0.0179065	-0.505278	0.00174736
IFI30	NM_006332	-0.458683	0.00177412	0.69496	0.000557201	0.333773	0.0246438	0.442703	0.00236601
HGSNAT	NM_152419	0.744824	0.00178713	-0.585677	0.00277384	-0.424217	0.0295927	-1.15357	0.000283745
TRIP10	NM_004240	0.470513	0.00178713	-0.397263	0.0043753	-0.32509	0.0282003	-0.48701	0.00200783
SYDE1	ENST00000342784	0.485953	0.00179727	-0.424881	0.00330068	-0.323721	0.0227909	-0.312434	0.0109749
PCDHB16	NM_020957	0.646067	0.00188728	-0.974775	0.0014488	-0.609606	0.028348	-0.689754	0.0024834
ANTXR2	ENST00000403729	0.618546	0.00189302	-0.321466	0.0234753	-0.454124	0.0318037	-0.376831	0.0342199
DNMT3A	NM_175629	0.511549	0.00189432	-0.456571	0.00343175	-0.319769	0.0255655	-0.260478	0.0303844
EPB49	NM_001978	0.635942	0.00193292	-0.436067	0.00588256	-0.347176	0.0253458	-0.601455	0.000998423
KIAA0913	NM_015037	0.44401	0.00194981	-0.263233	0.0171271	-0.265472	0.034774	-0.41266	0.00298922
ZNF362	NM_152493	0.540405	0.00197682	-0.403538	0.00565652	-0.408168	0.01723	-0.48628	0.00341818
HTR1D	NM_000864	0.442809	0.00200193	-0.275877	0.0433651	-0.385523	0.0225646	-0.321151	0.00910976
RPA1	NM_002945	-0.65297	0.00200193	0.70347	0.00300349	0.4462	0.0350903	0.613033	0.00279779
VCAN	NM_004385	0.519893	0.00200264	-0.40431	0.00565934	-0.399967	0.0234842	-0.530593	0.00512026
NOS2	NM_000625	-0.403705	0.0020216	0.44689	0.00359582	0.237359	0.0413118	0.495857	0.00123149
TLE2	NM_003260	0.433749	0.00208955	-0.50314	0.00135913	-0.258296	0.0398231	-0.510823	0.00131539
ZNF16	NM_006958	0.564953	0.00208955	-0.3259	0.0342005	-0.632386	0.00930999	-0.639487	0.00261871
MSRA	NM_012331	0.454022	0.00211785	-0.281896	0.0206163	-0.349141	0.02342	-0.385955	0.00530045
R3HDM4	NM_138774	0.40065	0.00212066	-0.363773	0.00654852	-0.28623	0.0255655	-0.430143	0.00355264
GNA12	NM_007353	0.60651	0.00214591	-0.601403	0.00238575	-0.379967	0.0252082	-0.546007	0.00363322
PCDHB18	NR_001281	0.620788	0.00215874	-1.07034	0.00045107	-0.546292	0.0136196	-0.510811	0.00511126
SLC25A19	NM_001126121	-0.44976	0.00217009	0.636077	0.00148702	0.285977	0.0376377	0.4974	0.00211788
GPR108	NM_001080452	0.463877	0.00223035	-0.406623	0.00386036	-0.25449	0.0364859	-0.60213	0.00062015
ERMAP	NM_001017922	0.454778	0.00230732	-0.366978	0.00722086	-0.465931	0.0081742	-0.733139	0.000880512
ISYNA1	NM_016368	0.39723	0.00231028	-0.285677	0.0112663	-0.55384	0.00436798	-0.4863	0.00220419
H6PD	NM_004285	0.615783	0.00231318	-0.621287	0.00263359	-0.536763	0.0167618	-0.815885	0.00196695
MKNK2	NM_199054	0.5722	0.002464	-0.349953	0.00823692	-0.37299	0.0179065	-0.601003	0.000997689
ELAC1	NM_018696	0.644566	0.00247311	-0.516438	0.0198094	-0.656899	0.0154586	-0.872535	0.000792387
TP53INP1	NM_033285	0.553201	0.00250236	-0.380139	0.00948965	-0.448493	0.0252082	-0.677353	0.00146236
PLEKHG2	NM_022835	0.459137	0.00257472	-0.310222	0.00928468	-0.249125	0.0349532	-0.368976	0.00583922
CYB561	NM_001915	-0.619447	0.00261955	0.666457	0.00182598	1.00168	0.00139455	0.289742	0.0304415
GPRC5B	ENST00000300571	-0.388703	0.00261955	0.43322	0.00313585	0.301423	0.0229714	0.487623	0.00139797
FBXO4	ENST00000281623	0.527966	0.00262619	-0.292872	0.0361536	-0.459412	0.0217198	-1.10327	0.000891552
CD97	NM_078481	0.414813	0.00262686	-0.399	0.00614754	-0.31372	0.0240286	-0.441347	0.00329046
PCDH10	NM_032961	0.426693	0.00263168	-0.427503	0.00394534	-0.40959	0.0135383	-0.28881	0.0346663
RNPEPL1	NM_018226	0.523573	0.00264905	-0.41919	0.0101293	-0.331559	0.0330433	-0.332734	0.0174463
C5orf4	ENST00000326080	0.41799	0.00266674	-0.594984	0.00164001	-0.680298	0.00484594	-0.893873	0.000227465
ZNF250	NM_021061	0.515218	0.00267779	-0.259348	0.0443738	-0.682981	0.0113091	-0.529278	0.00454475
GPAA1	ENST00000355091	0.47446	0.00270928	-0.347763	0.0091422	-0.49053	0.0113517	-0.4332	0.00574422
SLIT2	ENST00000504154	-0.439813	0.0027121	0.257993	0.0197033	0.462217	0.0152709	0.376957	0.0055088
RBFA	NM_024805	0.487741	0.00274687	-0.317226	0.0262974	-0.314712	0.0443956	-0.55975	0.0022441
RTN4RL1	ENST00000331238	-0.64012	0.0028036	0.80195	0.00151671	0.559869	0.0220408	0.933307	0.000774167
FBXO17	NM_148169	0.447633	0.00288375	-0.422567	0.00378908	-0.26952	0.0367113	-0.263253	0.0257112
GLOD4	NM_016080	-0.564033	0.00288994	0.694754	0.00132183	0.365842	0.033735	0.572248	0.00121748
CEP72	NM_018140	0.42098	0.0029492	-0.34015	0.0101498	-0.25321	0.047829	-0.526993	0.00540968
GAS6	NM_000820	0.431254	0.00295557	-0.491641	0.00263359	-0.437536	0.0133481	-0.638684	0.000797135
CNIH3	NM_152495	0.681924	0.00309212	-0.265538	0.0396492	-0.525283	0.0136196	-0.75894	0.000614358
FKBP8	NM_012181	0.595413	0.00311909	-0.43735	0.0179677	-0.4684	0.0295927	-0.595393	0.00505711
C1RL	NM_016546	0.465876	0.00332436	-0.348738	0.0221912	-0.37142	0.0242026	-0.554037	0.00302649
RXRA	NM_002957	0.366257	0.00335592	-0.208343	0.0364328	-0.24411	0.037879	-0.367633	0.0043624
TTC28	NM_001145418	0.387077	0.00337641	-0.378353	0.00539468	-0.615887	0.00436798	-0.292727	0.0158333
DNASE2	NM_001375	0.404815	0.00343936	-0.240854	0.0329316	-0.26227	0.0400602	-0.437679	0.00313685
DCAF15	NM_138353	0.48628	0.00348431	-0.445107	0.00565934	-0.324183	0.0441296	-0.580363	0.00355501
ZNF516	NM_014643	0.380513	0.00348431	-0.246298	0.0222183	-0.215054	0.0441296	-0.419622	0.00279779
C8orf40	ENST00000417410	0.556763	0.00358079	-0.379594	0.0108838	-0.418278	0.0220313	-0.902514	0.000284595
EPC1	NM_025209	0.412707	0.00371217	-0.309403	0.0363754	-0.344903	0.0334021	-0.384297	0.0084601
CDKN1A	NM_001220778	0.42286	0.00383078	-0.256233	0.03284	-0.375857	0.0225646	-0.372397	0.0138142
CNTD1	NM_173478	0.597985	0.00385676	-0.559979	0.00521716	-0.365296	0.0447902	-0.801665	0.000828501
PFKL	NR_024108	0.444673	0.00385909	-0.3424	0.00780132	-0.267897	0.0348737	-0.592943	0.000880512
FBXW5	NM_018998	0.356087	0.00391183	-0.261393	0.0188955	-0.287793	0.0262192	-0.334097	0.0100592
ABCG1	NM_207627	0.420895	0.00391655	-0.409141	0.00699586	-0.44218	0.0167054	-0.49575	0.00352314
SHPK		-0.382679	0.00401	0.420469	0.00367685	0.363946	0.0225888	0.499166	0.0023399
GNAI2	ENST00000313601	0.437883	0.00405965	-0.302127	0.0177586	-0.272427	0.036042	-0.402827	0.00495941
TYK2	NM_003331	0.352607	0.00409872	-0.344154	0.00750166	-0.245986	0.0404939	-0.456664	0.00261871
IQCK	ENST00000320394	-0.405941	0.00415449	0.671701	0.00093483	0.261148	0.0406581	0.502598	0.00229406
MIR196B	ENST00000489695	0.462815	0.00421526	-0.333214	0.0184901	-0.414221	0.0291	-0.463292	0.00876132
SMG9	NM_019108	0.395177	0.00441572	-0.286053	0.0170266	-0.451473	0.0111004	-0.364683	0.0052651
ABL1	NM_007313	0.380887	0.00442568	-0.321623	0.00903464	-0.509353	0.00813592	-0.399487	0.00536119
GDI1	NM_001493	0.388957	0.00478086	-0.28192	0.0190493	-0.248797	0.0488461	-0.470827	0.00324029
TXNIP	ENST00000369317	0.379963	0.00480948	-0.636973	0.000626571	-0.37924	0.0167054	-0.826343	0.000295412
PCK2	ENST00000216780	0.397426	0.00486776	-0.415109	0.00477483	-0.422289	0.0167618	-0.363253	0.00756533
TSPO	NM_001256531	0.469817	0.00503668	-0.594238	0.00196871	-0.325983	0.0401223	-0.442237	0.00607227
MRPS7	NM_015971	-0.335623	0.00527321	0.30565	0.0111696	0.26286	0.0409849	0.473773	0.00152395
ZNF623	ENST00000532796	0.423927	0.00531495	-0.305131	0.0195564	-0.476313	0.0182874	-0.524731	0.015534
PRR5L	NM_024841	0.420306	0.00539157	-0.36348	0.00725158	-0.227311	0.0414436	-0.427774	0.00241692
ZNF358	NM_018083	0.463233	0.00545751	-0.469237	0.00361551	-0.294113	0.0389458	-0.523147	0.002376
CC2D1A	NM_017721	0.332053	0.00551979	-0.319835	0.00803773	-0.257134	0.0325655	-0.36563	0.00439036
CD99L2	NM_031462	0.312187	0.00551979	-0.228833	0.029877	-0.243847	0.0330433	-0.41965	0.00231517
GPRIN3	NM_198281	-0.410471	0.0055948	0.448157	0.0103937	0.278444	0.0334021	0.381351	0.0267869
RECQL4	NM_004260	0.34005	0.0055948	-0.307187	0.011524	-0.419107	0.0111004	-0.449327	0.00215569
GPR124	NM_032777	0.388777	0.00579087	-0.522687	0.00349072	-0.349287	0.0220313	-0.317967	0.015955
CEP89	ENST00000305768	0.360727	0.00581177	-0.262307	0.0473595	-0.290797	0.0395	-0.359073	0.00923951
RAPGEF5	NM_012294	0.372894	0.00585553	-0.297796	0.0144734	-0.481739	0.0187948	-0.418208	0.0257896
LRAT	NM_004744	-0.398736	0.00591969	0.564299	0.00232936	0.29549	0.0380568	0.450984	0.00399634
PACSIN3	NM_001184975	0.336927	0.00600864	-0.247	0.0255175	-0.228373	0.044233	-0.265393	0.0463364
SMARCD3	ENST00000392811	0.390862	0.00614382	-0.308423	0.0126478	-0.444314	0.0120372	-0.301686	0.0126316
BTBD2	NM_017797	0.39222	0.00622251	-0.530137	0.00160878	-0.272353	0.0291591	-0.418643	0.0252701
C4orf34	BC008502	0.525089	0.00622251	-0.547299	0.00309922	-0.498175	0.0252603	-1.01339	0.000401886
PRPF8	ENST00000572621	-0.338763	0.00622251	0.395127	0.00374738	0.258547	0.0322557	0.383317	0.00391193
SUN1	NM_001130965	0.36062	0.00622251	-0.45803	0.00343175	-0.33761	0.0281605	-0.458653	0.0122476
ESYT1	NM_001184796	0.3556	0.00651339	-0.272557	0.0247339	-0.273837	0.0418007	-0.30152	0.0144498
PORCN	NM_022825	0.349137	0.00654393	-0.213372	0.0484206	-0.290454	0.0332268	-0.423182	0.00450635
SLC16A2	NM_006517	0.32085	0.00654393	-0.424993	0.00252318	-0.231037	0.0358048	-0.243283	0.0322823
CYP51A1	NM_000786	0.493601	0.00669754	-0.340145	0.0253312	-0.339375	0.0450023	-0.352298	0.0267869
ROR2	NM_004560	-0.429487	0.00669754	0.509793	0.00367584	0.346919	0.03581	0.385801	0.00667914
ZNF706	ENST00000520347	0.608149	0.00695582	-0.346361	0.0342213	-0.516313	0.0369446	-0.749022	0.00376258
AKAP1	NM_003488	-0.329837	0.00695603	0.364157	0.00776743	0.348577	0.0203355	0.351897	0.00652194
HOXB9	NM_024017	-0.321713	0.00711021	0.20931	0.0388341	0.25227	0.0332268	0.339807	0.00647658
GRINA	NM_000837	0.388137	0.00719713	-0.28403	0.0255175	-0.300317	0.0400602	-0.403713	0.0103919
MIA-RAB4B	MIA-NR_037775	0.329507	0.00737045	-0.288051	0.0121415	-0.255314	0.0312904	-0.211672	0.0403576
MPND	NM_032868	0.359362	0.0073989	-0.354315	0.00894486	-0.288081	0.0410601	-0.463665	0.00611679
C14orf101	ENST00000261556	0.448673	0.00745985	-0.396907	0.0158289	-0.372107	0.0410134	-0.480903	0.0062843
WDR18	NM_024100	0.30605	0.00753618	-0.203157	0.0435102	-0.22323	0.0402222	-0.269233	0.0146797
NREP	NM_001142481	0.36304	0.00766889	-0.395138	0.00652804	-0.347078	0.0252603	-0.443699	0.017404
ATP13A1	NM_020410	0.305143	0.0077282	-0.212493	0.0376812	-0.343963	0.0147074	-0.29038	0.0179212
SMAD2	ENST00000262160	0.350067	0.00773285	-0.385061	0.0107928	-0.524121	0.02342	-1.13782	0.000811479
MYO1C	ENST00000359786	-0.368857	0.00774537	0.4198	0.00343175	0.313073	0.0219033	0.560573	0.00110416
SCO1	NM_004589	-0.35464	0.00786731	0.485273	0.00485792	0.465237	0.0179065	0.5206	0.00261871
IQCE	NM_152558	0.364503	0.00804362	-0.441595	0.00371963	-0.252459	0.0460667	-0.326558	0.0121418
STK11	NM_000455	0.294293	0.00811577	-0.260377	0.0356365	-0.238348	0.0365695	-0.366746	0.00829532
SPPL2B	NM_001077238	0.307563	0.0081814	-0.4272	0.00324367	-0.37735	0.0191453	-0.421674	0.00498556
ZC3H3	NM_015117	0.323073	0.00835595	-0.210251	0.0480765	-0.270427	0.0343003	-0.261506	0.0199335
CIRBP	NR_023312	0.28419	0.00843224	-0.524943	0.00151671	-0.288343	0.0252603	-0.706577	0.000284595
INTS1	ENST00000468115	0.444897	0.00845512	-0.454913	0.00435331	-0.409387	0.0131509	-0.33386	0.00974209
	AK023447	-0.294186	0.00854268	0.255318	0.0312359	0.268054	0.0465176	0.228094	0.0371611
ZKSCAN1	ENST00000324306	0.42738	0.00878892	-0.3316	0.0333668	-0.409947	0.0455928	-0.506813	0.0202669
FSTL3	NM_005860	0.447092	0.00890813	-0.45735	0.0039803	-0.388302	0.0297719	-0.32057	0.0216183
KIAA0664	NM_015229	-0.330793	0.00904081	0.572317	0.00108448	0.260443	0.0382375	0.481783	0.00160902
DGAT2	NM_032564	0.411851	0.00910277	-0.415297	0.00373622	-0.407967	0.0114467	-0.487932	0.00228218
PFKP	NM_001242339	-0.329717	0.00912899	0.39574	0.00649717	0.28151	0.0318625	0.39493	0.00416228
FNBP1	NM_015033	0.313873	0.00919855	-0.238433	0.0361536	-0.283973	0.03581	-0.230007	0.0379314
POLR3E	NM_018119	-0.331277	0.00958785	0.577893	0.00153253	0.371793	0.0221385	0.453273	0.00357773
FAM50B	ENST00000380274	-0.351268	0.00959176	0.280148	0.0347968	0.308814	0.0418283	0.312674	0.0336332
RHEB	NM_005614	0.582782	0.00965889	-0.386677	0.0274175	-0.606906	0.0214257	-0.618807	0.00417508
TMEFF2	ENST00000272771	-0.372491	0.00988941	0.306714	0.0398739	0.51228	0.0115499	1.32353	8.98063e-05
KREMEN1	NM_032045	0.323303	0.0103078	-0.281123	0.0127341	-0.345543	0.0168851	-0.200287	0.0491767
	TCONS_l2_00018181-XLOC_l2_009313	0.602731	0.0104841	-0.836457	0.00204971	-0.378951	0.0115499	-0.773196	0.0223235
RFXANK	NM_003721	0.303212	0.0111282	-0.394375	0.0058934	-0.238034	0.0418283	-0.402651	0.00445388
BACE1	ENST00000313005	0.313013	0.0111632	-0.314097	0.00955771	-0.261973	0.0326039	-0.35729	0.00454475
SHARPIN	NM_030974	0.303727	0.0113549	-0.317107	0.00941497	-0.416507	0.0132334	-0.472067	0.0015843
CCDC92	ENST00000238156	0.408247	0.0116606	-0.292953	0.0197386	-0.34804	0.0341965	-0.345047	0.0111083
CNPY4	ENST00000470153	0.419854	0.0118042	-0.320017	0.0262357	-0.383057	0.0418383	-0.389094	0.0200729
DHX33	NM_020162	-0.297207	0.0128197	0.438943	0.00398123	0.305803	0.026872	0.445033	0.00356404
NISCH	ENST00000345716	0.287282	0.0128562	-0.206764	0.0491421	-0.280671	0.0280819	-0.362367	0.0109626
SEMA6B	NM_032108	0.313778	0.0131082	-0.262749	0.0282842	-0.287093	0.0440759	-0.388557	0.00721544
NDUFAB1	NM_005003	-0.41571	0.013343	0.71861	0.00201245	0.409253	0.0457072	0.404607	0.0321451
POPDC3	NM_022361	-0.425444	0.0134896	0.696681	0.00134207	0.487484	0.0345828	0.601537	0.00245298
PKN1	NM_002741	0.37937	0.0135566	-0.289793	0.0123584	-0.24684	0.0365695	-0.427533	0.00269298
SLC25A23	NM_024103	0.283743	0.0135611	-0.332487	0.00649717	-0.32262	0.0189849	-0.301247	0.00933279
C1QBP	ENST00000225698	-0.2748	0.0137624	0.25014	0.0234689	0.292067	0.0280819	0.393553	0.00348528
FSCN1	NM_003088	0.469387	0.0139639	-0.488273	0.00741031	-0.360863	0.025572	-0.45958	0.00434625
MRC2	NM_006039	0.255655	0.0140403	-0.359812	0.00477483	-0.352238	0.0152709	-0.242888	0.0202669
SLC43A2	NM_152346	-0.300506	0.014704	0.61218	0.0017696	0.322536	0.0244618	0.320693	0.00983692
ATP5G1	NM_005175	-0.254407	0.0150647	0.305863	0.00995238	0.29585	0.0252603	0.41316	0.00298569
N4BP2L1	NM_052818	0.405902	0.0152166	-0.353833	0.0278579	-0.460257	0.0454544	-0.495723	0.0100592
ZADH2	ENST00000322342	0.259803	0.0162357	-0.272733	0.0255663	-0.46574	0.00813592	-0.47973	0.00273708
LRP5	NM_002335	0.27343	0.0167773	-0.294417	0.0135205	-0.257823	0.0380735	-0.27475	0.0212386
TUBB2B	NM_178012	-0.301187	0.0169583	0.38176	0.00614754	0.401777	0.0252603	0.528493	0.0014845
ZNF467	ENST00000302017	0.25751	0.0186683	-0.339218	0.00868841	-0.372484	0.0144658	-0.246246	0.0235605
SEMA6C	ENST00000341697	0.329298	0.0192433	-0.320686	0.0135274	-0.295329	0.03581	-0.278691	0.0300289
ASRGL1	NM_001083926	-0.326092	0.0196291	0.297553	0.0345606	0.379801	0.038629	0.313486	0.0455757
AES	NM_198969	0.24971	0.022023	-0.26744	0.0203838	-0.242947	0.0364859	-0.368557	0.00502474
PELP1	NM_014389	-0.2728	0.022056	0.422337	0.00490615	0.25227	0.0414436	0.34652	0.00709866
PIK3R2	ENST00000222254	0.241663	0.0238093	-0.252487	0.0256246	-0.311637	0.0297719	-0.38965	0.00591907
C6orf57	NM_145267	0.41457	0.0266665	-0.486344	0.01719	-0.653852	0.0117965	-0.553572	0.0119861
PIPOX	NM_016518	-0.259534	0.0269232	0.357157	0.0104724	0.315269	0.0455928	0.310658	0.0207894
LRRC14	NM_014665	0.320365	0.0272532	-0.260566	0.0435662	-0.527991	0.0120372	-0.419444	0.0105655
PIGL	NM_004278	-0.32106	0.0277776	0.387395	0.00961215	0.330397	0.0350779	0.39787	0.0118438
C6orf183	AK094715	-0.235345	0.0281097	0.259039	0.0281234	0.337867	0.02342	0.270068	0.0230789
CPSF1	NM_013291	0.216707	0.0284199	-0.34447	0.00565934	-0.454833	0.00813592	-0.276113	0.0278335
TCEB2	NM_007108	-0.249543	0.0295246	0.51888	0.00302192	0.38791	0.0320579	0.270353	0.0387137
MED31	NM_016060	-0.21266	0.0295313	0.261303	0.043426	0.341073	0.0204099	0.371453	0.0042788
UGT3A2	NM_174914	-0.228241	0.0296336	0.272176	0.0171271	0.390427	0.0115499	0.61223	0.000979234
GGA2	NM_015044	-0.20969	0.0307349	0.32441	0.0121562	0.3557	0.0154586	0.297877	0.0122255
POLDIP2	NM_015584	-0.20789	0.0321399	0.20672	0.0416184	0.230123	0.0387248	0.283597	0.0115249
AP4M1	ENST00000416938	0.273359	0.0323126	-0.249891	0.0308855	-0.336793	0.0278406	-0.518375	0.00345057
ZNF34	NM_030580	0.330296	0.0327855	-0.278689	0.0366725	-0.331102	0.0471483	-0.422549	0.00743187
SLC9A3R1	NM_004252	-0.212933	0.0338072	0.383807	0.00386401	0.267073	0.026644	0.293767	0.00969378
MEF2C	NM_002397	-0.259958	0.0338475	0.419405	0.0091422	0.470359	0.0252603	0.385256	0.0176629
PIK3IP1	NM_052880	0.230632	0.034496	-0.315803	0.0109649	-0.307278	0.0249226	-0.280495	0.0135003
ABCA2	NM_001606	0.220863	0.0348767	-0.2928	0.0121919	-0.37612	0.015184	-0.360052	0.00789045
SMCR8	NM_144775	-0.232879	0.0351861	0.420979	0.00387013	0.477099	0.0128838	0.442333	0.00615415
IKZF4	ENST00000262032	0.214865	0.0479911	-0.233059	0.0408803	-0.254787	0.0434398	-0.340844	0.00973778
HLA-DRB1	HLA-NM_002124	-0.466905	0.0493393	0.816752	0.00316439	0.7719	0.0278406	0.990999	0.00135793
