# Supplementary material for: MEF2B mutations in non-Hodgkin lymphoma dysregulate cell migration by decreasing MEF2B target gene activation
Source: Nat Commun. 2015 Aug 6;6:7953. doi: 10.1038/ncomms8953 (PMC4918335; doi:10.1038/ncomms8953)
Supplement: Supplementary Data 12 — Genes differentially expressed in RNA-seq data for K4E versus WT MEF2B-V5 HEK293A cells. [file ncomms8953-s13.xlsx]

## Sheet: Sheet1
Supplementary Data 12: Genes differentially expressed in K4E versus WT MEF2B-V5 HEK293A cells (B-H adjusted DEseq p-values <0.05). Positive log2 fold change indicates expression was higher in K4E than WT cells. Data was produced using RNA-seq.
Gene symbol	Gene ID	log2 fold change	p-value	adjusted p-value	adjusted p-value <0.05 in microarray data
MAGEA12	ENSG00000197172	7.21533	8.35227e-35	2.24091e-30
CYB561	ENSG00000008283	8.08281	1.15352e-32	1.54744e-28	yes
GABRA3	ENSG00000011677	6.60392	5.45917e-23	4.88232e-19	yes
ULK2	ENSG00000083290	6.04316	7.71695e-22	4.30539e-18	yes
AR	ENSG00000169083	5.73788	8.02347e-22	4.30539e-18
THNSL2	ENSG00000144115	-6.1796	4.0566e-21	1.81398e-17	yes
	ENSG00000267383	-Infinity	1.42283e-20	5.45349e-17
	ENSG00000244556	-7.31239	4.0806e-20	1.36853e-16
PRR16	ENSG00000184838	5.42517	5.68973e-18	1.69617e-14	yes
MAGEA6	ENSG00000221867	5.50725	8.34545e-18	2.03553e-14
	ENSG00000233836	-7.47678	8.15757e-18	2.03553e-14
ASTN1	ENSG00000152092	Infinity	1.8924e-16	4.2311e-13
GSTM4	ENSG00000168765	4.44518	1.40429e-15	2.89824e-12	yes
ISL1	ENSG00000016082	4.8448	5.54166e-15	1.06202e-11
	ENSG00000249853	Infinity	7.4983e-15	1.3412e-11
	ENSG00000226887	3.73388	6.27118e-14	1.0516e-10
ODZ4	ENSG00000149256	3.59652	7.33316e-14	1.15735e-10
PKP3	ENSG00000184363	-3.5031	2.19732e-13	3.27523e-10
	ENSG00000188738	Infinity	7.33034e-13	1.03512e-09
INA	ENSG00000148798	-3.74821	5.69319e-12	7.63741e-09	yes
PAK3	ENSG00000077264	4.94077	7.63007e-12	9.74832e-09	yes
CAPN6	ENSG00000077274	4.49979	1.21329e-11	1.47966e-08
ALS2CR11	ENSG00000155754	5.51138	3.86153e-11	4.50456e-08	yes
ABCA8	ENSG00000141338	3.3841	1.18265e-10	1.29949e-07	yes
BEND5	ENSG00000162373	6.40668	1.21086e-10	1.29949e-07
RFX6	ENSG00000185002	4.38585	3.53637e-10	3.64926e-07	yes
DLGAP1	ENSG00000170579	3.25579	8.46319e-10	8.4099e-07
VAMP8	ENSG00000118640	2.9045	2.51322e-09	2.4082e-06	yes
NHLRC1	ENSG00000187566	Infinity	5.66998e-09	5.24571e-06
ZXDA	ENSG00000198205	3.86752	8.92543e-09	7.98231e-06
HS3ST1	ENSG00000002587	3.91961	1.05697e-08	9.14792e-06	yes
NUPR1	ENSG00000176046	-2.55888	1.62719e-08	1.3643e-05	yes
SOX18	ENSG00000203883	2.49666	1.90253e-08	1.54681e-05	yes
OLFML1	ENSG00000183801	2.82285	2.80002e-08	2.20955e-05	yes
PLXDC2	ENSG00000120594	4.11545	4.59284e-08	3.52074e-05
CHRDL1	ENSG00000101938	2.45768	6.11661e-08	4.38612e-05	yes
SLC6A3	ENSG00000142319	-2.95502	6.1787e-08	4.38612e-05
GPR173	ENSG00000184194	-2.51632	6.21216e-08	4.38612e-05
CA2	ENSG00000104267	2.34518	1.58953e-07	0.000109351	yes
OPRK1	ENSG00000082556	4.49201	2.41981e-07	0.000162309
HAAO	ENSG00000162882	4.97604	2.51406e-07	0.000164518
TNNI3	ENSG00000129991	2.97033	3.71564e-07	0.000237359
DUSP2	ENSG00000158050	2.99405	4.45233e-07	0.000277805
SLC17A9	ENSG00000101194	2.67487	5.36644e-07	0.000327231
GRIK3	ENSG00000163873	4.79826	7.86848e-07	0.000469136
CADPS2	ENSG00000081803	2.16024	1.13456e-06	0.000661742	yes
COL2A1	ENSG00000139219	2.09945	1.40921e-06	0.000804451	yes
ASB9	ENSG00000102048	2.85103	1.56205e-06	0.000873123
GPM6A	ENSG00000150625	2.31616	2.23249e-06	0.0011997
ONECUT3	ENSG00000205922	-2.07679	2.23575e-06	0.0011997
ALDH1A2	ENSG00000128918	2.07133	2.70761e-06	0.00142441	yes
GPX3	ENSG00000211445	2.07126	2.8354e-06	0.00146296	yes
PRKG2	ENSG00000138669	3.83099	3.12849e-06	0.00157671	yes
VGLL2	ENSG00000170162	4.11545	3.17341e-06	0.00157671
HLA-DRB5	ENSG00000198502	4.7255	4.60149e-06	0.00224469
	ENSG00000225548	2.14901	5.24077e-06	0.00251089
RAC2	ENSG00000128340	2.36305	5.49381e-06	0.00258594	yes
SLC35F1	ENSG00000196376	2.30192	6.07226e-06	0.00280894
MFAP5	ENSG00000197614	2.81505	7.83335e-06	0.00356218	yes
PI15	ENSG00000137558	4.93361	8.44077e-06	0.00371255
PPAPDC1A	ENSG00000203805	2.22328	8.33051e-06	0.00371255
KCNJ3	ENSG00000162989	3.00502	9.65895e-06	0.00417983
TRPM3	ENSG00000083067	4.45248	1.12387e-05	0.00471147
TEK	ENSG00000120156	3.58177	1.10983e-05	0.00471147
GPR37	ENSG00000170775	2.26806	1.21978e-05	0.00503487
SLC30A2	ENSG00000158014	2.69437	1.24087e-05	0.00504431
NMUR2	ENSG00000132911	3.7255	1.28486e-05	0.00514521	yes
GJB7	ENSG00000164411	2.13362	1.30755e-05	0.00515907	yes
	ENSG00000167281	2.02155	1.63784e-05	0.00636859
SORBS2	ENSG00000154556	2.62241	1.79648e-05	0.00678867
	ENSG00000259663	4.32695	1.77998e-05	0.00678867
FGF5	ENSG00000138675	2.80612	2.04239e-05	0.00761074	yes
GDF15	ENSG00000130513	-2.15633	2.18077e-05	0.00790391	yes
MPZL2	ENSG00000149573	2.91191	2.20944e-05	0.00790391	yes
CCNL2	ENSG00000112486	2.54559	2.18369e-05	0.00790391
FABP6	ENSG00000170231	Infinity	2.29726e-05	0.00810994	yes
PCDHB7	ENSG00000113212	-2.43314	2.56309e-05	0.0088268	yes
ZNF467	ENSG00000181444	-1.86463	2.56612e-05	0.0088268	yes
HES5	ENSG00000197921	2.01784	3.01336e-05	0.010234
ITGA8	ENSG00000077943	2.04309	3.11016e-05	0.0104307	yes
PRLR	ENSG00000113494	2.23747	3.16103e-05	0.0104704
RASGRF2	ENSG00000113319	1.82568	3.2355e-05	0.0105864	yes
	ENSG00000260001	-2.02184	3.31591e-05	0.0107188
POU6F2	ENSG00000106536	1.92568	3.5033e-05	0.0109338	yes
CDH7	ENSG00000081138	Infinity	3.45072e-05	0.0109338
PGR	ENSG00000082175	-1.85034	3.50469e-05	0.0109338
YBX2	ENSG00000006047	Infinity	3.90205e-05	0.0120336
	ENSG00000227674	-2.60641	4.08183e-05	0.012445
IAH1	ENSG00000134330	1.85644	4.36094e-05	0.0131465
IGFBP4	ENSG00000141753	1.88689	4.49211e-05	0.0133915
	ENSG00000255594	2.36502	4.64254e-05	0.0136878
OXGR1	ENSG00000165621	4.91191	5.02383e-05	0.014651
TMEM92	ENSG00000167105	2.53048	5.37184e-05	0.0154975	yes
WDR72	ENSG00000166415	2.97604	5.64406e-05	0.0161096
KLK8	ENSG00000129455	2.41932	5.83288e-05	0.0164733
TCF4	ENSG00000196628	-1.72957	6.45347e-05	0.0180361	yes
CLCNKA	ENSG00000186510	2.35937	6.83753e-05	0.0189125
PRKCB	ENSG00000166501	1.81194	7.08095e-05	0.0193859	yes
MEF2B	ENSG00000064489	1.7036	7.23361e-05	0.0194078
	ENSG00000253414	-2.16143	7.21435e-05	0.0194078
GHR	ENSG00000112964	1.79555	7.5083e-05	0.0199453	yes
	ENSG00000213999	1.69808	7.6068e-05	0.0200089
CCDC102B	ENSG00000150636	-1.99948	7.83641e-05	0.0204127
CLDN3	ENSG00000165215	2.55078	8.51158e-05	0.0219582
IKZF1	ENSG00000185811	2.46207	8.62035e-05	0.0220271
MYO7A	ENSG00000137474	1.88532	9.41301e-05	0.0238256
TKTL1	ENSG00000007350	1.85481	0.000103159	0.0258668	yes
TMEM42	ENSG00000169964	1.87191	0.000106217	0.0263871
VAV1	ENSG00000141968	2.22116	0.000107282	0.026407
	ENSG00000261179	-1.73634	0.000110068	0.0268466
KIAA1683	ENSG00000130518	-1.82205	0.000119208	0.0288139
PCDH19	ENSG00000165194	1.68734	0.000120953	0.0289746
IGLON5	ENSG00000142549	2.40668	0.00012615	0.0297814
HCLS1	ENSG00000180353	3.1455	0.00012654	0.0297814
PDGFRB	ENSG00000113721	2.09403	0.000132481	0.0309083
PRAME	ENSG00000185686	1.65793	0.00013421	0.0310417	yes
IFI16	ENSG00000163565	2.48643	0.000141385	0.0324218	yes
SLC16A9	ENSG00000165449	-1.6714	0.000142816	0.0324724	yes
HRH2	ENSG00000113749	4.25984	0.000144334	0.0325418
KCNT2	ENSG00000162687	2.41184	0.000150938	0.0337472
STAB1	ENSG00000010327	2.0097	0.000159339	0.0353311
CHSY3	ENSG00000198108	1.75859	0.000164177	0.0361055
ACE2	ENSG00000130234	2.49979	0.000179741	0.039207	yes
PPP1R3C	ENSG00000119938	2.70041	0.000198549	0.0421565	yes
NLRP11	ENSG00000179873	-1.74892	0.000199548	0.0421565	yes
SRPK3	ENSG00000184343	1.74813	0.000198357	0.0421565
	ENSG00000240086	2.41005	0.000195221	0.0421565
IGSF21	ENSG00000117154	1.88606	0.000210705	0.0441657	yes
OLFM1	ENSG00000130558	-1.60807	0.000219628	0.0453279	yes
HLA-DOA	ENSG00000204252	1.90644	0.000218785	0.0453279
PCDHB10	ENSG00000120324	-1.75492	0.000227695	0.0461505	yes
PLEKHA6	ENSG00000143850	1.65193	0.000226846	0.0461505
COL6A3	ENSG00000163359	2.65412	0.000228775	0.0461505
	ENSG00000256124	Infinity	0.000231872	0.0464263
BMPER	ENSG00000164619	1.84459	0.000242205	0.0477821	yes
MGC70870	ENSG00000212884	Infinity	0.000241371	0.0477821
LPPR4	ENSG00000117600	4.22507	0.000250134	0.0486602
PAX1	ENSG00000125813	1.92641	0.000250284	0.0486602
