# Supplementary material for: MEF2B mutations in non-Hodgkin lymphoma dysregulate cell migration by decreasing MEF2B target gene activation
Source: Nat Commun. 2015 Aug 6;6:7953. doi: 10.1038/ncomms8953 (PMC4918335; doi:10.1038/ncomms8953)
Supplement: Supplementary Data 13 — Genes differentially expressed in RNA-seq data for Y69H versus WT MEF2B-V5 HEK293A cells. [file ncomms8953-s14.xlsx]

## Sheet: Sheet1
Supplementary Data 13: Genes differentially expressed in Y69H versus WT MEF2B-V5 HEK293A cells (B-H adjusted DEseq p-values <0.05). Positive log2 fold change indicates expression was higher in Y69H than WT cells. Data was produced using RNA-seq.
Gene symbol	Gene ID	log2 fold change	p-value	adjusted p-value	adjusted p-value <0.05 in microarray data
CARD11	ENSG00000198286	-10.7429	6.18518e-57	1.6679e-52	yes
SOX11	ENSG00000176887	-12.095	1.14468e-48	1.54337e-44	yes
ULK2	ENSG00000083290	9.33701	2.28461e-44	2.05356e-40	yes
PARP14	ENSG00000173193	-10.4631	7.14942e-43	4.81978e-39	yes
ZNF544	ENSG00000198131	-8.58016	1.26236e-35	6.80817e-32	yes
GALNT13	ENSG00000144278	7.43705	9.70586e-35	4.36214e-31	yes
GALC	ENSG00000054983	Infinity	2.87599e-33	1.10792e-29	yes
RUNX3	ENSG00000020633	6.58897	1.04596e-31	3.52568e-28	yes
SLC35F1	ENSG00000196376	6.62856	1.91704e-31	5.74387e-28
PLBD1	ENSG00000121316	8.91097	1.23073e-30	3.31878e-27	yes
THNSL2	ENSG00000144115	-Infinity	2.96689e-28	7.27319e-25	yes
ALG1L	ENSG00000188921	Infinity	1.76649e-27	3.96959e-24
ARSD	ENSG00000006756	-Infinity	2.12288e-27	4.40352e-24
PLXDC2	ENSG00000120594	7.63201	8.13692e-27	1.56729e-23	yes
TNK1	ENSG00000174292	-8.42359	1.031e-26	1.85346e-23
	ENSG00000240747	5.76896	7.39757e-24	1.24677e-20
	ENSG00000249550	5.39761	1.9226e-23	3.04969e-20
ISL1	ENSG00000016082	6.16158	1.56083e-22	2.33829e-19	yes
CLIP4	ENSG00000115295	6.26278	1.32722e-21	1.88368e-18	yes
ZNF257	ENSG00000197134	5.55122	2.25019e-21	3.03394e-18
INA	ENSG00000148798	-5.94273	7.84707e-21	1.00764e-17	yes
CYB561	ENSG00000008283	6.23141	1.18723e-20	1.45522e-17	yes
PRR16	ENSG00000184838	5.84048	2.61306e-20	3.06364e-17	yes
FABP6	ENSG00000170231	Infinity	2.44552e-19	2.74775e-16	yes
GYG2	ENSG00000056998	-4.44919	4.61058e-19	4.97316e-16	yes
ENPP2	ENSG00000136960	4.28318	7.23187e-19	7.50057e-16	yes
MLH3	ENSG00000119684	4.62621	9.44904e-19	9.43714e-16	yes
LHFPL4	ENSG00000156959	Infinity	4.21846e-18	4.06268e-15	yes
C14ORF169	ENSG00000170468	Infinity	5.08489e-18	4.46975e-15	yes
ELOVL3	ENSG00000119915	7.01364	5.00191e-18	4.46975e-15	yes
	ENSG00000255242	Infinity	5.13841e-18	4.46975e-15
ARSE	ENSG00000157399	-4.97682	2.59319e-17	2.18525e-14	yes
GPM6A	ENSG00000150625	4.32133	5.67464e-17	4.63704e-14	yes
PKP3	ENSG00000184363	-4.03842	2.00237e-16	1.58812e-13	yes
NPW	ENSG00000183971	5.26536	2.53587e-16	1.95378e-13
IQCA1	ENSG00000132321	-6.86884	2.74401e-16	2.05542e-13	yes
KCNT2	ENSG00000162687	5.04254	3.18672e-16	2.32252e-13	yes
ATP2B3	ENSG00000067842	4.20232	4.89328e-16	3.47243e-13	yes
	ENSG00000179296	7.65435	6.72345e-16	4.64883e-13
FBLN7	ENSG00000144152	-6.05774	2.42283e-15	1.63335e-12	yes
CHSY3	ENSG00000198108	3.90876	3.26978e-15	2.15056e-12	yes
TLL1	ENSG00000038295	5.07057	4.18276e-15	2.68553e-12	yes
ZNF671	ENSG00000083814	Infinity	9.48845e-15	5.95036e-12
DUSP2	ENSG00000158050	4.57828	1.16769e-14	7.15637e-12
PAX1	ENSG00000125878	-6.6427	2.28607e-14	1.36992e-11
ALPK3	ENSG00000136383	3.5824	2.9925e-14	1.75426e-11	yes
PTPLAD2	ENSG00000188738	Infinity	3.46108e-14	1.98577e-11
PAK3	ENSG00000077264	5.40544	6.95324e-14	3.90627e-11	yes
SLC17A9	ENSG00000101194	4.10828	7.14929e-14	3.93445e-11	yes
	ENSG00000226887	3.71186	9.24688e-14	4.98703e-11
KCNJ3	ENSG00000162989	4.97912	1.19498e-13	6.31839e-11	yes
PPP1R3C	ENSG00000119938	5.1245	1.64101e-13	8.50991e-11	yes
CAPN6	ENSG00000077274	4.90552	1.83701e-13	9.34658e-11
	ENSG00000246705	-3.67653	2.85576e-13	1.42608e-10
ZIC3	ENSG00000156925	Infinity	3.69789e-13	1.81304e-10
	ENSG00000266602	Infinity	3.88953e-13	1.87295e-10
CHRDL1	ENSG00000101938	3.36872	8.12165e-13	3.84225e-10	yes
	ENSG00000249853	Infinity	1.73446e-12	8.06406e-10
MYC	ENSG00000136997	3.17208	3.18828e-12	1.43292e-09	yes
SCNN1A	ENSG00000111319	3.4078	3.14994e-12	1.43292e-09	yes
CADPS2	ENSG00000081803	3.2222	3.28864e-12	1.45379e-09	yes
ESRP1	ENSG00000104413	-4.28201	7.28279e-12	3.11726e-09	yes
WDR72	ENSG00000166415	4.94762	7.17223e-12	3.11726e-09	yes
ELFN2	ENSG00000166897	-3.10089	1.78965e-11	7.5406e-09
GPR37	ENSG00000170775	3.56358	2.11967e-11	8.7937e-09	yes
MAP6	ENSG00000171533	-3.03382	2.89603e-11	1.18325e-08	yes
AR	ENSG00000169083	3.79401	3.7421e-11	1.50611e-08
CD6	ENSG00000013725	-5.84624	4.7942e-11	1.90118e-08
IGFBP4	ENSG00000141753	3.14534	5.54682e-11	2.16776e-08	yes
ALS2CR11	ENSG00000155754	5.44244	7.33441e-11	2.82542e-08	yes
FGF5	ENSG00000138675	4.22612	8.3482e-11	3.17067e-08	yes
GHR	ENSG00000112964	3.03948	1.24245e-10	4.65333e-08	yes
PTGIS	ENSG00000124212	-Infinity	1.61023e-10	5.94816e-08
VILL	ENSG00000136059	3.77594	1.77503e-10	6.46829e-08
FHAD1	ENSG00000142621	3.00765	1.87186e-10	6.73022e-08
ASB9	ENSG00000102048	3.79946	2.23225e-10	7.92039e-08
COL6A3	ENSG00000163359	4.47851	2.28548e-10	8.00392e-08
TMEM42	ENSG00000169964	3.1359	2.62282e-10	9.06757e-08
VAT1L	ENSG00000171724	-2.84019	9.5942e-10	3.2749e-07	yes
SYTL1	ENSG00000142765	-2.82993	1.05778e-09	3.56552e-07
ANGPTL2	ENSG00000136859	2.9395	1.10469e-09	3.67767e-07	yes
	ENSG00000259663	5.72362	1.14728e-09	3.77288e-07
PPFIA2	ENSG00000139220	4.47851	1.17915e-09	3.83096e-07	yes
NUPR1	ENSG00000176046	-2.77333	1.42057e-09	4.56035e-07	yes
ALDH1A2	ENSG00000128918	2.71639	1.93504e-09	6.13886e-07	yes
ADCYAP1	ENSG00000141433	-3.3855	2.02543e-09	6.3509e-07	yes
C21ORF90	ENSG00000182912	4.68555	2.25063e-09	6.97591e-07
	ENSG00000167281	2.85232	2.94768e-09	9.03264e-07
ITGA8	ENSG00000077943	2.9454	4.10768e-09	1.24458e-06	yes
SLCO1A2	ENSG00000084453	3.36426	4.17479e-09	1.25086e-06	yes
ABCA8	ENSG00000141338	3.06413	4.36076e-09	1.29222e-06	yes
NDRG1	ENSG00000104419	2.59565	5.14734e-09	1.50873e-06	yes
CTCFL	ENSG00000124092	3.25445	5.81171e-09	1.65467e-06	yes
HTR2C	ENSG00000147246	5.92329	5.71484e-09	1.65467e-06
	ENSG00000254815	-2.66046	5.82933e-09	1.65467e-06
EFEMP2	ENSG00000172638	-2.59443	7.46214e-09	2.09608e-06	yes
NACAD	ENSG00000136274	-2.61507	7.97201e-09	2.21622e-06
ZNF804A	ENSG00000170396	2.6748	8.46365e-09	2.32888e-06	yes
HAAO	ENSG00000162882	5.43786	8.83108e-09	2.40544e-06	yes
PRKG2	ENSG00000138669	4.63051	1.00542e-08	2.71123e-06	yes
SLC2A3	ENSG00000059804	-2.53572	1.22671e-08	3.2752e-06	yes
KLK8	ENSG00000129455	3.42909	1.27857e-08	3.38018e-06	yes
ODZ4	ENSG00000149256	2.64106	1.32477e-08	3.46832e-06
TNNI3	ENSG00000129991	3.31403	1.53144e-08	3.97084e-06
LSR	ENSG00000105699	-2.5166	1.6714e-08	4.29247e-06	yes
PLA2G4A	ENSG00000116711	2.80247	1.83487e-08	4.66783e-06	yes
P2RX7	ENSG00000089041	4.65435	1.86004e-08	4.68765e-06	yes
ZNF626	ENSG00000188171	-Infinity	2.18569e-08	5.45735e-06
MIR564	ENSG00000206052	Infinity	2.38784e-08	5.90738e-06
USP44	ENSG00000136014	3.17365	3.48429e-08	8.54157e-06	yes
FBP1	ENSG00000165140	3.38658	4.22607e-08	1.02667e-05	yes
RIC3	ENSG00000166405	-3.26541	4.48746e-08	1.08043e-05	yes
COL12A1	ENSG00000111799	-2.40717	5.1973e-08	1.24027e-05	yes
	ENSG00000267121	-2.95785	5.85881e-08	1.38587e-05
GABRA3	ENSG00000011677	3.59398	7.69545e-08	1.80448e-05
SLC1A2	ENSG00000110436	-2.43247	7.76564e-08	1.80524e-05	yes
PLXNA4	ENSG00000221866	-2.39022	8.18894e-08	1.88738e-05	yes
TMEFF2	ENSG00000144339	2.73675	8.58311e-08	1.96146e-05	yes
DDR2	ENSG00000162733	2.55026	9.76439e-08	2.21266e-05	yes
CDH4	ENSG00000179242	-2.34484	1.30235e-07	2.9266e-05	yes
SH3TC1	ENSG00000125089	-2.65411	1.4372e-07	3.20294e-05
	ENSG00000214167	-2.78176	1.54358e-07	3.41183e-05
MEIS3P1	ENSG00000179277	-3.70637	1.62092e-07	3.55364e-05
C7ORF58	ENSG00000106034	2.7009	1.65578e-07	3.60078e-05
CACNG4	ENSG00000075461	-2.3813	1.68658e-07	3.63843e-05	yes
	ENSG00000243902	-2.93227	1.84823e-07	3.9555e-05
AGTR1	ENSG00000144891	3.50123	1.96614e-07	4.17472e-05	yes
POU6F2	ENSG00000106536	2.44636	2.22106e-07	4.67914e-05	yes
C17ORF104	ENSG00000180336	-2.68932	2.27969e-07	4.76543e-05
CA2	ENSG00000104267	2.31194	2.46033e-07	5.10348e-05	yes
PAMR1	ENSG00000149090	-2.31943	2.52725e-07	5.20228e-05	yes
ODZ1	ENSG00000009694	-2.8081	2.80125e-07	5.72262e-05
ERBB4	ENSG00000178568	2.27131	3.60451e-07	7.30821e-05	yes
LRP1B	ENSG00000168702	3.82982	4.36554e-07	8.78515e-05
KHDRBS3	ENSG00000131773	2.27331	4.53564e-07	9.05986e-05	yes
	ENSG00000225548	2.38843	5.0399e-07	9.99309e-05
OXGR1	ENSG00000165621	5.67781	5.55333e-07	0.000109307	yes
MST1	ENSG00000173531	-2.32701	7.43685e-07	0.000144823
	ENSG00000228549	2.77807	7.4651e-07	0.000144823
ESX1	ENSG00000123576	2.42729	7.69128e-07	0.000148145	yes
ADCYAP1R1	ENSG00000078549	2.46966	8.1432e-07	0.000154641	yes
	ENSG00000234493	2.50165	8.08741e-07	0.000154641
ST6GALNAC5	ENSG00000117069	2.45882	8.78081e-07	0.000165583	yes
ENPEP	ENSG00000138792	2.33811	9.15438e-07	0.000171429	yes
VAV1	ENSG00000141968	2.80793	9.39522e-07	0.000174725
C16ORF89	ENSG00000153446	4.42406	1.03416e-06	0.000191008
SLC6A3	ENSG00000142319	2.33848	1.05318e-06	0.000193198	yes
	ENSG00000233421	3.60136	1.08142e-06	0.000197037
SERPINF1	ENSG00000132386	2.25816	1.10014e-06	0.000199102	yes
TCN2	ENSG00000185339	2.49033	1.13727e-06	0.000204452	yes
ARC	ENSG00000198576	2.14752	1.16044e-06	0.000207234
HES5	ENSG00000197921	2.36585	1.24261e-06	0.000220449
DHRS2	ENSG00000100867	2.16684	1.25457e-06	0.000221116	yes
	ENSG00000220023	-2.1788	1.26712e-06	0.000221878
	ENSG00000242779	2.23832	1.29267e-06	0.000224891
HCN4	ENSG00000138622	-2.29034	1.33423e-06	0.000230633
TMEM35	ENSG00000126950	3.30858	1.47175e-06	0.000252784
NOS2	ENSG00000007171	2.22388	1.65905e-06	0.000283151	yes
HLA-DRB5	ENSG00000198502	4.89354	1.70985e-06	0.000289985	yes
ZNF852	ENSG00000196345	-2.71379	1.8063e-06	0.000304429	yes
THBS2	ENSG00000186340	2.38394	1.93049e-06	0.000323339	yes
ADAMTS5	ENSG00000154736	-2.09581	2.16523e-06	0.000360417	yes
EDN1	ENSG00000078401	-2.96754	2.31404e-06	0.000382825	yes
	ENSG00000256546	2.23096	2.59342e-06	0.000426428
SORBS2	ENSG00000154556	2.8693	2.6396e-06	0.00043139
OLFM1	ENSG00000130558	-2.07945	2.70365e-06	0.000439196	yes
SLC13A3	ENSG00000158296	2.53991	2.89861e-06	0.000468048
PPL	ENSG00000118898	2.26105	3.20484e-06	0.000514416
GALNTL6	ENSG00000174473	3.03866	3.26152e-06	0.000520415
HOXA11	ENSG00000005073	2.16922	3.34228e-06	0.000530164	yes
CDH7	ENSG00000081138	Infinity	3.78809e-06	0.000597367
MTMR7	ENSG00000003987	-2.1526	4.09917e-06	0.000642664	yes
RHOD	ENSG00000173156	-2.0441	4.28658e-06	0.000668162	yes
	ENSG00000261179	-2.09046	4.49918e-06	0.00069727
GJA5	ENSG00000143140	2.3416	5.12148e-06	0.000789176	yes
SLC30A2	ENSG00000158014	2.80703	5.33305e-06	0.000817109
OXER1	ENSG00000162881	Infinity	5.91815e-06	0.000901632
FAM131B	ENSG00000159784	-2.08602	6.24828e-06	0.000946579	yes
KLK7	ENSG00000169035	3.53097	6.37618e-06	0.000960558	yes
LYL1	ENSG00000104903	-2.29628	6.79265e-06	0.00101761
ACSM3	ENSG00000005187	2.07305	6.97887e-06	0.00103974	yes
C3	ENSG00000125813	2.35976	8.21477e-06	0.00121049
	ENSG00000231806	2.22294	8.17407e-06	0.00121049
HLA-DOA	ENSG00000204252	2.31233	8.27275e-06	0.00121241
ZIC1	ENSG00000152977	2.00962	8.75559e-06	0.00127623	yes
ITGA4	ENSG00000115232	1.97489	9.0778e-06	0.00131609	yes
NPR1	ENSG00000169418	2.12507	9.44679e-06	0.00136226
SULF1	ENSG00000137573	-1.93045	1.01093e-05	0.00145004	yes
MAGEA12	ENSG00000197172	-4.13436	1.04316e-05	0.00148836
	ENSG00000250654	Infinity	1.05661e-05	0.0014996
TTYH1	ENSG00000167614	Infinity	1.08004e-05	0.00152484
KRTAP19-5	ENSG00000186977	3.71068	1.12269e-05	0.00157679
	ENSG00000241935	2.01763	1.14158e-05	0.0015868
	ENSG00000263146	-1.99559	1.13782e-05	0.0015868
SERP2	ENSG00000151778	-2.30345	1.15318e-05	0.0015947	yes
FN1	ENSG00000115414	-1.8949	1.21419e-05	0.00166202	yes
GPR116	ENSG00000069122	-2.04817	1.21195e-05	0.00166202	yes
C19ORF33	ENSG00000167644	-4.47278	1.25114e-05	0.00170395
CALCRL	ENSG00000064989	2.43846	1.26477e-05	0.00171386	yes
CNIH2	ENSG00000174871	-1.92455	1.3464e-05	0.00181536	yes
SYT1	ENSG00000067715	1.97679	1.55766e-05	0.00208974	yes
ADAMTS1	ENSG00000154734	-1.8681	1.58043e-05	0.00210979	yes
	ENSG00000227403	2.08192	1.59414e-05	0.00211762
AMOT	ENSG00000126542	Infinity	1.68118e-05	0.00221453
UTF1	ENSG00000171794	2.32452	1.68352e-05	0.00221453
KCNJ12	ENSG00000184185	1.90446	1.71816e-05	0.00224912
SYTL3	ENSG00000164674	2.13565	1.72968e-05	0.00225326
C6ORF132	ENSG00000188112	2.01229	1.77601e-05	0.00230249
MGST1	ENSG00000008394	1.87778	1.8256e-05	0.00235546	yes
CCBE1	ENSG00000183287	-1.88533	1.95553e-05	0.00251109	yes
JPH3	ENSG00000154118	-1.91232	2.01082e-05	0.00256984
	ENSG00000249871	Infinity	2.05909e-05	0.00261912
SYNPO	ENSG00000171992	-1.86801	2.26578e-05	0.0028685
ATP9B	ENSG00000166377	-1.84901	2.35969e-05	0.00297343	yes
MAT1A	ENSG00000151224	2.28921	2.38147e-05	0.00298692
AGMAT	ENSG00000116771	-3.31591	2.46209e-05	0.00307373	yes
	ENSG00000243742	1.96719	2.60384e-05	0.00323572
FIBIN	ENSG00000176971	-2.0277	2.70982e-05	0.00335197	yes
	ENSG00000255079	4.91344	2.96036e-05	0.00364516
CYP11A1	ENSG00000140459	-1.95098	3.06678e-05	0.00375903	yes
OPRL1	ENSG00000125510	-1.94238	3.27088e-05	0.00399106
LOC729383	ENSG00000207783	5.42406	3.30067e-05	0.00400927
IKZF1	ENSG00000185811	2.60332	3.35671e-05	0.00405906
CD40	ENSG00000101017	3.69324	3.37861e-05	0.00406731
CLSTN2	ENSG00000158258	-1.82882	3.55151e-05	0.00425644	yes
AMIGO1	ENSG00000181754	1.95377	3.71434e-05	0.00443189
DYSF	ENSG00000135636	-2.10013	3.89741e-05	0.00460954
	ENSG00000203849	2.79891	3.89493e-05	0.00460954
TLE2	ENSG00000065717	-1.79685	3.93908e-05	0.00463849	yes
BEX1	ENSG00000133169	3.36747	3.96317e-05	0.00464656	yes
ADAMTS16	ENSG00000145536	-1.81787	4.23612e-05	0.00494508	yes
CD69	ENSG00000110848	-3.59831	4.25657e-05	0.00494753
DOK6	ENSG00000205293	4.16656	4.33165e-05	0.00501319
VPREB3	ENSG00000128218	Infinity	4.55501e-05	0.00524916
ZNF141	ENSG00000131127	1.78861	4.85403e-05	0.00556995	yes
TEX19	ENSG00000182459	1.84469	4.88755e-05	0.00558465	yes
TRIB1	ENSG00000173334	1.74578	5.35291e-05	0.00609058	yes
	ENSG00000256802	2.27821	5.67463e-05	0.0064295
SMC1B	ENSG00000077935	Infinity	6.06611e-05	0.0068443
	ENSG00000237452	3.70547	6.26389e-05	0.007038
C21ORF7	ENSG00000156265	-2.66105	6.98841e-05	0.00781948	yes
COL23A1	ENSG00000050767	1.91847	7.14112e-05	0.00795733
FAIM2	ENSG00000135472	-1.91263	7.24009e-05	0.00803441	yes
MAP3K12	ENSG00000139625	-1.73359	7.46109e-05	0.00824573	yes
EBF4	ENSG00000088881	-1.71179	7.71531e-05	0.00849188	yes
	ENSG00000265179	-3.4914	8.12474e-05	0.00890617
	ENSG00000231453	Infinity	8.23212e-05	0.00897469
	ENSG00000248433	2.92749	8.25381e-05	0.00897469
TMEM59L	ENSG00000105696	-1.7166	8.67651e-05	0.00939642	yes
LAMA2	ENSG00000196569	1.82516	9.0545e-05	0.00976654	yes
RPS6KA6	ENSG00000072133	1.72598	9.178e-05	0.00986032	yes
TNFAIP8L1	ENSG00000185361	-1.70448	9.23264e-05	0.00987965	yes
	ENSG00000260001	-1.89305	9.38048e-05	0.00999819
TKTL1	ENSG00000007350	-1.97999	9.5859e-05	0.0101709	yes
	ENSG00000240280	4.50498	9.61799e-05	0.0101709
DERL3	ENSG00000099958	-1.6786	0.000100768	0.0106145	yes
RD3	ENSG00000198570	2.73484	0.00010249	0.0107538
TRPM3	ENSG00000083067	4.04555	0.000104531	0.0109255
EFNA2	ENSG00000099617	-1.79009	0.000105436	0.0109354	yes
RFX6	ENSG00000185002	2.72362	0.000105281	0.0109354	yes
SLC2A14	ENSG00000173262	-1.99885	0.000106264	0.0109564	yes
RAX	ENSG00000134438	2.16324	0.000106452	0.0109564
	ENSG00000227777	2.9224	0.000114132	0.0117022
SBK2	ENSG00000187550	-2.90087	0.000116057	0.0118545
DPP4	ENSG00000197635	1.89073	0.000121186	0.0123318	yes
C14ORF39	ENSG00000179008	-2.70637	0.000121786	0.0123462
SLC22A3	ENSG00000146477	1.92228	0.00012407	0.0125306	yes
LRAT	ENSG00000121207	1.77976	0.00012739	0.0128179	yes
YBX2	ENSG00000006047	Infinity	0.000130859	0.0131181
ADCY5	ENSG00000173175	-1.70135	0.000132199	0.0131546	yes
LRP2	ENSG00000081479	1.66165	0.000131772	0.0131546	yes
EPS8L2	ENSG00000177106	-1.6477	0.000134937	0.0133776	yes
RAB42	ENSG00000188060	4.24718	0.000136098	0.0134433
C13ORF36	ENSG00000180440	1.78663	0.000136961	0.0134792
PARD6G	ENSG00000178184	-1.64986	0.0001406	0.013787
PLCXD2	ENSG00000144824	-1.6434	0.0001429	0.0139618	yes
AZGP1	ENSG00000160862	Infinity	0.000143598	0.0139793
BCAS1	ENSG00000064787	3.01312	0.000144117	0.0139793
TCF15	ENSG00000126016	-1.63463	0.000145026	0.0140171	yes
TNC	ENSG00000041982	-1.64077	0.000146639	0.0141224	yes
	ENSG00000230454	-1.9589	0.000148154	0.0142175
PTGER4	ENSG00000171522	-1.69389	0.000150334	0.0143756	yes
ADAMTS19	ENSG00000145808	1.85932	0.000152988	0.0144754	yes
ECM1	ENSG00000143369	-1.73179	0.000152528	0.0144754	yes
	ENSG00000233836	-2.12883	0.000152888	0.0144754
OLFML1	ENSG00000183801	1.89354	0.000153872	0.014508	yes
NXPH2	ENSG00000144227	Infinity	0.000155681	0.014603
	ENSG00000240086	2.44798	0.000155962	0.014603
MAGEH1	ENSG00000187601	1.70498	0.000157731	0.0147175	yes
IGSF10	ENSG00000152580	1.84097	0.000158741	0.0147607	yes
SLITRK6	ENSG00000184564	-3.52431	0.000159845	0.0148123
RARB	ENSG00000077092	1.6673	0.000163451	0.0150946	yes
ADAM12	ENSG00000148848	-1.74902	0.000165756	0.0152552	yes
EFHC2	ENSG00000183690	1.76079	0.000167544	0.0153299	yes
	ENSG00000242540	-Infinity	0.000167705	0.0153299
RXRG	ENSG00000143171	2.61978	0.000173369	0.0157646	yes
BCHE	ENSG00000114200	Infinity	0.00017363	0.0157646
LOC645015	ENSG00000189366	1.76593	0.000175351	0.0158675
	ENSG00000223855	-1.75741	0.000183377	0.0165383
MPZL2	ENSG00000149573	2.5816	0.00019002	0.0170802	yes
	ENSG00000224189	1.64354	0.00019136	0.0171436
ANXA1	ENSG00000135046	-1.60195	0.000195657	0.0174128	yes
ZNF532	ENSG00000074657	-1.6154	0.00019533	0.0174128	yes
	ENSG00000228496	2.78251	0.000196634	0.0174422
KRTAP19-1	ENSG00000184351	2.55369	0.000201667	0.01783	yes
HOXD13	ENSG00000128714	1.59671	0.000215466	0.0189877	yes
ZNF506	ENSG00000198153	-2.02812	0.000218753	0.0192146
ZIK1	ENSG00000171649	1.60721	0.000220189	0.019278
	ENSG00000260073	Infinity	0.000221941	0.0193685
NCKAP1L	ENSG00000123338	2.02813	0.000229745	0.0199849
PCOLCE2	ENSG00000163710	1.63426	0.000232287	0.0200574	yes
IAH1	ENSG00000134330	1.6686	0.00023281	0.0200574
	ENSG00000261572	1.84256	0.000232063	0.0200574
RBP1	ENSG00000114115	-1.75585	0.000240106	0.0206201	yes
BDKRB2	ENSG00000168398	-1.85712	0.000244719	0.0208835
SRPK3	ENSG00000184343	-1.80516	0.000244722	0.0208835
	ENSG00000247287	2.39104	0.000248381	0.0211288
RGS6	ENSG00000182732	-1.79654	0.000254247	0.0215598	yes
VGLL2	ENSG00000170162	3.26794	0.000260228	0.0219978
CNTD1	ENSG00000176563	-2.55437	0.000261986	0.0220772	yes
ANKFN1	ENSG00000153930	Infinity	0.000267206	0.022447
SLC18A3	ENSG00000187714	Infinity	0.000278742	0.0233433
CLUL1	ENSG00000079101	-1.79994	0.000281353	0.0234891	yes
PADI3	ENSG00000142619	2.67781	0.000286059	0.0238082
DLX2	ENSG00000115844	1.5596	0.000290514	0.0241046	yes
	ENSG00000267123	2.08619	0.000295323	0.0244285
FAM83H	ENSG00000180921	-1.55447	0.000299795	0.0247225	yes
	ENSG00000237181	-Infinity	0.000306965	0.0252367
DUSP10	ENSG00000143507	-1.59879	0.000308697	0.0253019	yes
NME5	ENSG00000112981	-2.43865	0.000310016	0.025333	yes
HRH2	ENSG00000113749	4.08117	0.000311386	0.0253681
	ENSG00000179066	1.89825	0.000318548	0.0258734
PRRX1	ENSG00000116132	1.6565	0.000323775	0.026219	yes
PDGFRB	ENSG00000113721	1.9685	0.000330803	0.0267079
ARHGAP6	ENSG00000047648	3.34811	0.000348836	0.0280797
	ENSG00000215374	-1.75468	0.000350088	0.0280966
MTMR11	ENSG00000014914	-1.61464	0.000353297	0.02827	yes
	ENSG00000250337	1.54931	0.000359165	0.0286546
AGAP2	ENSG00000135439	-1.68199	0.000367146	0.0292049
SOX17	ENSG00000164736	-1.56317	0.000371037	0.0294276	yes
PTCHD1	ENSG00000165186	1.55713	0.000379348	0.0299985	yes
RAMP2	ENSG00000131477	-2.51342	0.000384162	0.0302904	yes
TM7SF2	ENSG00000149809	-1.52727	0.000387426	0.0304587	yes
ABCA12	ENSG00000144452	2.49414	0.000393536	0.0308491
LIPG	ENSG00000101670	-1.74923	0.000395924	0.0309464	yes
FAM150A	ENSG00000196711	Infinity	0.000398563	0.0310626
SCUBE2	ENSG00000175356	-1.77671	0.000411572	0.031984	yes
SLIT3	ENSG00000184347	-1.52462	0.000424668	0.0329069	yes
LPPR5	ENSG00000117598	Infinity	0.000436276	0.0335392
FAM198A	ENSG00000144649	1.65055	0.000434129	0.0335392
	ENSG00000229676	-1.54548	0.000436559	0.0335392
GPR123	ENSG00000197177	-2.10646	0.000439491	0.0336685
AFAP1L2	ENSG00000169129	-1.53758	0.0004579	0.0349794	yes
SCIN	ENSG00000006747	1.72063	0.00046915	0.0357376	yes
GFAP	ENSG00000131095	2.53097	0.00047157	0.0358208
MTSS1	ENSG00000170873	1.52507	0.000473918	0.035898	yes
	ENSG00000261716	1.50569	0.000479952	0.0362532
	ENSG00000251095	2.33367	0.000501869	0.0378028
	ENSG00000260244	1.847	0.000517268	0.0388542
GGN	ENSG00000179168	-1.63694	0.000522317	0.0391244
TMEM221	ENSG00000188051	-1.92307	0.000530768	0.0396473
BMP5	ENSG00000112175	-2.01335	0.000540322	0.0402495	yes
HDX	ENSG00000165259	1.54729	0.000548848	0.040772	yes
PRAME	ENSG00000185686	1.49706	0.000555651	0.0410512	yes
TAF7L	ENSG00000102387	1.50337	0.000555482	0.0410512	yes
LPAR5	ENSG00000184574	-1.59996	0.000558266	0.0411317
	ENSG00000243899	Infinity	0.000571935	0.042024
RTN4RL1	ENSG00000185924	1.49399	0.000575879	0.0421988	yes
TUBA4A	ENSG00000127824	1.66485	0.000582666	0.0425804	yes
EPHA6	ENSG00000080224	3.42406	0.00058721	0.0427965	yes
SUSD2	ENSG00000099994	-1.56907	0.000591231	0.0429734	yes
PLCXD1	ENSG00000182378	-1.47866	0.000602697	0.043689
MGC45922	ENSG00000180279	3.18305	0.000616179	0.044458
PENK	ENSG00000181195	Infinity	0.000616603	0.044458
TSR1	ENSG00000167721	1.46494	0.000628526	0.0450767	yes
TMEM72	ENSG00000187783	-2.37036	0.000627745	0.0450767
	ENSG00000261514	1.57761	0.000631044	0.0451372
	ENSG00000259970	-2.1712	0.000640485	0.0456913
	ENSG00000256463	-1.46417	0.000654982	0.0466022
ADAMTSL5	ENSG00000185761	-1.59551	0.000664011	0.0471203	yes
MYCN	ENSG00000134323	-1.51016	0.000669963	0.0471703	yes
IL1R2	ENSG00000115590	3.63051	0.000669522	0.0471703
PLCL1	ENSG00000115896	1.60384	0.000668515	0.0471703
LOC100133511	ENSG00000125730	1.98832	0.000681259	0.0478407
	ENSG00000260430	3.07411	0.000693485	0.0485727
INPP5K	ENSG00000132376	1.4617	0.000698181	0.0487652	yes
FAM43A	ENSG00000185112	-1.46095	0.000699849	0.0487652
FBN3	ENSG00000142449	-1.79535	0.000709071	0.0492804
