# Supplementary material for: MEF2B mutations in non-Hodgkin lymphoma dysregulate cell migration by decreasing MEF2B target gene activation
Source: Nat Commun. 2015 Aug 6;6:7953. doi: 10.1038/ncomms8953 (PMC4918335; doi:10.1038/ncomms8953)
Supplement: Supplementary Data 14 — Genes differentially expressed in RNA-seq data for D83V versus WT MEF2B-V5 HEK293A cells. [file ncomms8953-s15.xlsx]

## Sheet: Sheet1
Supplementary Data 14: Genes differentially expressed in D83V versus WT MEF2B-V5 HEK293A cells (B-H adjusted DEseq p-values <0.05). Positive log2 fold change indicates expression was higher in D83V than WT cells. Data was produced using RNA-seq.
Gene symbol	Gene ID	log2 fold change	p-value	adjusted p-value	adjusted p-value <0.05 in microarray data
ULK2	ENSG00000083290	8.71026	5.48371e-40	1.47298e-35	yes
CYB561	ENSG00000008283	7.72984	2.70467e-30	3.63251e-26	yes
GALC	ENSG00000054983	Infinity	3.71649e-26	3.32762e-22	yes
RUNX3	ENSG00000020633	5.34315	2.752e-23	1.84804e-19	yes
PLBD1	ENSG00000121316	7.0087	4.13254e-19	2.06776e-15	yes
GALNT13	ENSG00000144278	5.06007	4.61881e-19	2.06776e-15	yes
IQCA1	ENSG00000132321	-Infinity	3.77225e-18	1.44752e-14	yes
DUSP2	ENSG00000158050	5.1729	5.53063e-18	1.85698e-14
LHFPL4	ENSG00000156959	Infinity	7.37238e-17	2.20033e-13	yes
PLXDC2	ENSG00000120594	5.87653	1.43606e-16	3.85741e-13	yes
ELOVL3	ENSG00000119915	6.60816	6.02727e-16	1.4718e-12	yes
	ENSG00000240747	4.43573	1.00793e-15	2.25616e-12
	ENSG00000233836	-5.96495	1.47554e-15	3.0488e-12
PGR	ENSG00000082175	-3.92854	1.61197e-15	3.0928e-12	yes
PTAFR	ENSG00000169403	4.5397	4.52744e-15	8.10744e-12	yes
SFRP2	ENSG00000145423	6.21224	1.32093e-14	2.21759e-11	yes
IFI16	ENSG00000163565	4.89992	6.4824e-14	1.02426e-10	yes
ODZ1	ENSG00000009694	-4.80147	7.82147e-14	1.16718e-10
	ENSG00000226887	3.57199	5.56003e-13	7.86042e-10
MLH3	ENSG00000119684	3.41957	1.05531e-11	1.41734e-08	yes
	ENSG00000179296	6.67703	1.23459e-11	1.57916e-08
CLIP4	ENSG00000115295	4.34897	2.3405e-11	2.85764e-08	yes
ISL1	ENSG00000016082	4.09451	4.34217e-11	4.95229e-08	yes
PKP3	ENSG00000184363	-3.0847	4.42482e-11	4.95229e-08	yes
INA	ENSG00000148798	-3.4895	6.95102e-11	7.46845e-08	yes
	ENSG00000188738	Infinity	9.73936e-11	9.68922e-08
	ENSG00000236081	5.90291	9.53421e-11	9.68922e-08
ALS2CR11	ENSG00000155754	5.34897	1.65065e-10	1.58351e-07	yes
	ENSG00000266602	Infinity	9.42385e-10	8.72876e-07
GSTM4	ENSG00000168765	3.26569	1.68469e-09	1.50841e-06	yes
MGC70870	ENSG00000212884	Infinity	2.50209e-09	2.16802e-06
ENPP2	ENSG00000136960	2.54212	1.42913e-08	1.19962e-05	yes
ARMCX1	ENSG00000126947	-2.60975	1.66725e-08	1.35709e-05	yes
ALPK3	ENSG00000136383	2.4835	3.72718e-08	2.94458e-05
ESRP1	ENSG00000104413	-3.08196	6.59996e-08	5.06518e-05	yes
SLC6A3	ENSG00000142319	-2.82885	1.4973e-07	0.000111719	yes
LOC100271840	ENSG00000212857	-2.36192	1.99776e-07	0.000145032
TNNI3	ENSG00000129991	3.01443	2.50634e-07	0.000177165
	ENSG00000233639	-3.21844	5.1398e-07	0.000354001
OSTN	ENSG00000188729	2.93393	5.5884e-07	0.000375275
HAAO	ENSG00000162882	4.83878	6.34547e-07	0.000415721
	ENSG00000235098	2.70829	8.75925e-07	0.000560196
ZNF626	ENSG00000188171	-5.61501	1.00658e-06	0.000628783
PPP1R3C	ENSG00000119938	3.42374	1.15338e-06	0.000704111	yes
ADPRH	ENSG00000144843	4.27012	1.35968e-06	0.000811611	yes
COL3A1	ENSG00000168542	-2.12792	1.96622e-06	0.00114815	yes
FABP6	ENSG00000170231	Infinity	2.34061e-06	0.00133768	yes
YBX2	ENSG00000006047	Infinity	2.43317e-06	0.00136161
IGFBP4	ENSG00000141753	2.16801	3.20259e-06	0.00175561	yes
MYC	ENSG00000136997	2.01636	3.50096e-06	0.00188079	yes
VAV1	ENSG00000141968	2.64683	3.7055e-06	0.00195164	yes
NUPR1	ENSG00000176046	-2.05105	3.90433e-06	0.00201681	yes
ZNF804A	ENSG00000170396	-2.23709	4.08708e-06	0.00207138
PRLR	ENSG00000113494	-3.22798	4.60862e-06	0.00229245
OLFM1	ENSG00000130558	-2.02095	4.72553e-06	0.00230786	yes
TLL1	ENSG00000038295	2.99602	5.15229e-06	0.002428	yes
PPL	ENSG00000118898	2.20942	5.08371e-06	0.002428
PLAC1	ENSG00000170965	-2.04212	5.9129e-06	0.00273838	yes
MXRA8	ENSG00000162576	2.08687	6.12615e-06	0.00278906
TMEM42	ENSG00000169964	2.1783	7.06556e-06	0.00316313
ZMAT1	ENSG00000166432	-2.43406	8.33064e-06	0.00366835	yes
CHSY3	ENSG00000198108	2.07642	9.57601e-06	0.00414873	yes
	ENSG00000263887	Infinity	1.02347e-05	0.00436374
P2RX1	ENSG00000108405	2.89392	1.53193e-05	0.00640731
WDR72	ENSG00000166415	3.16942	1.55048e-05	0.00640731
MPZL2	ENSG00000149573	2.95089	1.68065e-05	0.00673789	yes
	ENSG00000260001	-2.10469	1.66958e-05	0.00673789
ENPEP	ENSG00000138792	2.02503	1.80711e-05	0.00713834	yes
NRK	ENSG00000123572	5.0232	1.90628e-05	0.00742094
	ENSG00000249853	Infinity	2.28936e-05	0.00878493
KCNT2	ENSG00000162687	2.65236	2.4758e-05	0.00936656	yes
	ENSG00000261179	-1.90204	2.57405e-05	0.00960301
	ENSG00000167281	1.96431	2.80747e-05	0.0103303
TLE2	ENSG00000065717	-1.8182	3.1299e-05	0.0113611	yes
ALDH1A2	ENSG00000128918	1.81432	3.53466e-05	0.0126593	yes
NDRG1	ENSG00000104419	1.7775	3.7348e-05	0.0132	yes
CADPS2	ENSG00000081803	1.81091	3.8381e-05	0.013389	yes
TSTD1	ENSG00000215845	Infinity	4.03281e-05	0.0138878
ZNF467	ENSG00000181444	-1.79844	4.80544e-05	0.0163391	yes
	ENSG00000225548	1.90444	5.0859e-05	0.0170766
	ENSG00000266795	-4.9605	5.3083e-05	0.0176032
PVRL4	ENSG00000143217	1.76901	5.96177e-05	0.0195292	yes
MAGEA12	ENSG00000197172	-3.47863	6.13565e-05	0.0198566
SORBS2	ENSG00000154556	2.44974	6.37962e-05	0.0204004
	ENSG00000256802	2.24559	7.17511e-05	0.0226742
HES5	ENSG00000197921	1.9109	7.65096e-05	0.0236221
	ENSG00000235531	-1.8568	7.62283e-05	0.0236221
	ENSG00000263235	2.01956	7.99396e-05	0.0244007
PRKG2	ENSG00000138669	3.30535	8.17267e-05	0.0246658
SMC1B	ENSG00000077935	Infinity	9.26212e-05	0.0276433
SLC30A2	ENSG00000158014	2.41329	9.4248e-05	0.0278197
	ENSG00000267472	3.62727	0.000105637	0.0308425
POU6F2	ENSG00000106536	1.77369	0.000134058	0.0387196
SERPINF1	ENSG00000132386	1.74547	0.000137215	0.0388179	yes
	ENSG00000234493	1.9161	0.000137288	0.0388179
COL17A1	ENSG00000065618	1.78785	0.000141071	0.039472
VAMP8	ENSG00000118640	1.79716	0.000152666	0.0418751	yes
MYRIP	ENSG00000170011	-1.89919	0.000152777	0.0418751
