# Supplementary material for: MEF2B mutations in non-Hodgkin lymphoma dysregulate cell migration by decreasing MEF2B target gene activation
Source: Nat Commun. 2015 Aug 6;6:7953. doi: 10.1038/ncomms8953 (PMC4918335; doi:10.1038/ncomms8953)
Supplement: Supplementary Data 15 — Genes differentially expressed in MEF2B mutant versus WT GCB DLBCL patient samples. [file ncomms8953-s16.xlsx]

## Sheet: Sheet1
Supplementary Data 15: Genes differentially expressed in MEF2B mutant versus WT GCB DLBCL patient samples (B-H adjusted DEseq p-value <0.1). Positive log2 fold change indicates expression was higher in the mutant than WT.
Gene symbol	Gene ID	log2 fold change	p-value	adjusted p-value
NR5A1	ENSG00000136931	8.41225	2.33543e-33	7.49416e-29
FAM9C	ENSG00000187268	6.62534	2.26047e-28	3.6268e-24
TLX1	ENSG00000107807	6.86297	1.38502e-23	1.48147e-19
IGHVIII-11-1	ENSG00000218460	6.41418	1.81429e-22	1.45547e-18
CHRNA4	ENSG00000101204	6.04008	1.29098e-19	8.28523e-16
MAGEA4	ENSG00000147381	-13.2084	1.46405e-18	7.82997e-15
DPYSL5	ENSG00000157851	5.85645	3.8055e-17	1.7445e-13
EDN3	ENSG00000124205	5.44205	1.9042e-16	7.63799e-13
TCF21	ENSG00000118526	4.98015	5.34236e-15	1.90479e-11
BLACE	ENSG00000204960	-9.17009	1.57866e-14	5.06576e-11
FOXR2	ENSG00000189299	-Infinity	2.11635e-14	6.17377e-11
KRT6A	ENSG00000205420	-8.84745	8.21367e-14	2.1964e-10
LIN28B	ENSG00000187772	-8.87145	9.10048e-14	2.24635e-10
RGS21	ENSG00000215825	-10.4126	1.04148e-13	2.38715e-10
C20ORF191	ENSG00000099389	6.57966	1.72747e-13	3.69552e-10
KRT6C	ENSG00000170465	-10.3115	2.73144e-13	5.47807e-10
	ENSG00000210349	6.0612	6.02199e-13	1.1367e-09
PTPRH	ENSG00000080031	4.51759	9.13019e-13	1.62766e-09
	ENSG00000219485	-Infinity	1.03246e-12	1.74372e-09
CD5L	ENSG00000073754	4.14977	1.47723e-12	2.25729e-09
KRT6B	ENSG00000185479	-9.20178	1.46171e-12	2.25729e-09
SPRR3	ENSG00000163209	-8.6571	1.92748e-12	2.8114e-09
A2BP1	ENSG00000078328	-8.18336	3.00416e-12	4.19133e-09
KRT13	ENSG00000171401	-8.03547	3.21186e-12	4.29439e-09
GPR128	ENSG00000144820	-Infinity	3.73381e-12	4.79256e-09
AQP2	ENSG00000167580	6.76988	4.92177e-12	6.07441e-09
LOC728361	ENSG00000105261	5.26567	9.45732e-12	1.12399e-08
MAGEA1	ENSG00000198681	-8.19187	1.03974e-11	1.19158e-08
SPRR1A	ENSG00000169474	-Infinity	1.34241e-11	1.4854e-08
SPRR1B	ENSG00000169469	-7.372	2.15829e-11	2.23411e-08
KRT16	ENSG00000186832	-7.54802	2.10072e-11	2.23411e-08
	ENSG00000207833	3.47283	3.50383e-11	3.51357e-08
C8ORF12	ENSG00000184608	-7.67911	4.76796e-11	4.63633e-08
NR0B2	ENSG00000131910	4.37143	6.09205e-11	5.58536e-08
C14ORF23	ENSG00000186960	-7.37903	6.08269e-11	5.58536e-08
MMP3	ENSG00000149968	4.12277	7.31062e-11	6.5164e-08
C11ORF53	ENSG00000150750	-6.29851	8.4192e-11	7.30172e-08
GDPD2	ENSG00000130055	4.15995	9.23716e-11	7.8003e-08
SPRR2E	ENSG00000203785	-Infinity	1.06814e-10	8.78856e-08
CGA	ENSG00000135346	-7.44425	1.11556e-10	8.94933e-08
ENHO	ENSG00000168913	4.43995	1.38522e-10	1.08415e-07
SSX2	ENSG00000165583	-8.19941	1.45195e-10	1.10933e-07
PKHD1	ENSG00000170927	-6.43019	1.60523e-10	1.19791e-07
PIK3C2G	ENSG00000139144	-6.79461	1.85349e-10	1.35175e-07
BBOX1	ENSG00000129151	-6.03416	2.58242e-10	1.84149e-07
ACTL8	ENSG00000117148	-5.8293	2.77287e-10	1.93432e-07
SLC5A1	ENSG00000100170	4.93056	3.58868e-10	2.45016e-07
SOHLH1	ENSG00000165643	-8.13253	4.94586e-10	3.30641e-07
TRIM42	ENSG00000155890	-6.0689	6.41662e-10	4.2021e-07
GPR88	ENSG00000181656	3.81682	7.45968e-10	4.78747e-07
HTR2C	ENSG00000147246	-Infinity	9.40749e-10	5.91916e-07
NKX2-3	ENSG00000119919	4.01277	1.34618e-09	8.30721e-07
CNTN5	ENSG00000149972	4.94757	1.40368e-09	8.49862e-07
FBP2	ENSG00000130957	-5.71292	1.51565e-09	9.00658e-07
IGLC3	ENSG00000211668	2.95232	1.63722e-09	9.55214e-07
GP9	ENSG00000169704	7.39847	1.72622e-09	9.718e-07
OR6B3	ENSG00000178586	-Infinity	1.70052e-09	9.718e-07
LOC400558	ENSG00000205015	4.72448	2.12633e-09	1.17641e-06
DSG3	ENSG00000134757	-7.33752	2.16843e-09	1.17937e-06
OIT3	ENSG00000138315	3.47814	2.24932e-09	1.18325e-06
GPR78	ENSG00000155269	6.24811	2.22421e-09	1.18325e-06
PNLIP	ENSG00000175535	-Infinity	2.79698e-09	1.44762e-06
MUM1L1	ENSG00000157502	-5.31071	3.38491e-09	1.69716e-06
SERPINB10	ENSG00000166404	-6.16322	3.34848e-09	1.69716e-06
LGALS13	ENSG00000105198	-Infinity	4.15118e-09	2.04934e-06
KRT4	ENSG00000170477	-6.29692	4.29819e-09	2.08977e-06
DSG1	ENSG00000134760	-7.25806	4.4794e-09	2.14536e-06
KRT14	ENSG00000186847	-5.99213	4.78776e-09	2.25933e-06
FAM106A	ENSG00000205217	3.21716	4.9231e-09	2.28953e-06
MYF6	ENSG00000111046	-7.85707	6.08686e-09	2.7903e-06
CRNN	ENSG00000143536	-6.48929	6.46456e-09	2.92171e-06
ADCY8	ENSG00000155897	-6.69788	7.98758e-09	3.55991e-06
PRAME	ENSG00000185686	-5.61626	8.83039e-09	3.88162e-06
SPRR2A	ENSG00000196805	-6.33702	1.43929e-08	6.24127e-06
FADS6	ENSG00000172782	5.40863	1.53757e-08	6.57853e-06
AP1M2	ENSG00000129354	-5.6032	1.95488e-08	8.25395e-06
MAGEA3	ENSG00000213401	-6.04318	2.29137e-08	9.54904e-06
SSX1	ENSG00000126752	-5.13666	2.34647e-08	9.65331e-06
	ENSG00000166104	-5.70242	2.47133e-08	1.00383e-05
SLC7A3	ENSG00000165349	2.46984	2.60601e-08	1.0453e-05
DPCR1	ENSG00000168631	-6.14935	2.6495e-08	1.04963e-05
CES7	ENSG00000159398	-4.35155	2.85888e-08	1.11876e-05
WNT4	ENSG00000162552	3.73919	3.80751e-08	1.47204e-05
HOXD13	ENSG00000128714	-Infinity	3.93512e-08	1.50326e-05
LRTM1	ENSG00000144771	4.18668	4.12757e-08	1.55823e-05
AIF1L	ENSG00000126878	3.12843	4.33549e-08	1.61769e-05
	ENSG00000214112	4.13603	4.77383e-08	1.76078e-05
KRTAP7-1	ENSG00000184586	-7.98556	5.17112e-08	1.88564e-05
EPHA7	ENSG00000135333	3.59914	5.81534e-08	2.09672e-05
ESRP1	ENSG00000104413	-5.96686	7.13158e-08	2.54273e-05
MC4R	ENSG00000166603	4.78189	7.22716e-08	2.54849e-05
C19ORF21	ENSG00000099812	-4.61191	7.78397e-08	2.6596e-05
TTR	ENSG00000118271	4.44126	7.79091e-08	2.6596e-05
SLC34A2	ENSG00000157765	-5.53535	7.78369e-08	2.6596e-05
RBMY1A3P	ENSG00000197038	-Infinity	8.07404e-08	2.72724e-05
DCAF12L1	ENSG00000198889	4.2544	9.04748e-08	3.02422e-05
NKX2-5	ENSG00000183072	3.09631	9.55466e-08	3.16082e-05
LRP1B	ENSG00000168702	-4.88674	9.9281e-08	3.22825e-05
LHFPL3	ENSG00000187416	-5.36065	9.95971e-08	3.22825e-05
GABRG2	ENSG00000113327	-8.26609	1.17925e-07	3.78409e-05
FGFBP1	ENSG00000137440	-4.98157	1.21387e-07	3.85662e-05
CXORF48	ENSG00000169551	-6.38661	1.27508e-07	4.01138e-05
GPR98	ENSG00000164199	-5.15695	1.53603e-07	4.73938e-05
	ENSG00000219931	-4.57433	1.52768e-07	4.73938e-05
GAD2	ENSG00000136750	-6.92703	1.6046e-07	4.90381e-05
S100A7	ENSG00000143556	-5.2769	1.67842e-07	5.08102e-05
TAS1R1	ENSG00000173662	-4.58356	2.19989e-07	6.5974e-05
STMN2	ENSG00000104435	2.95131	2.51283e-07	7.46613e-05
	ENSG00000189423	2.79825	2.92544e-07	8.61233e-05
CSMD1	ENSG00000183117	-4.64392	2.9867e-07	8.71276e-05
MAGEA12	ENSG00000197172	-5.09213	3.18311e-07	9.20205e-05
POU6F2	ENSG00000106536	-6.52911	3.21318e-07	9.20605e-05
CXCR1	ENSG00000163464	3.20921	3.43281e-07	9.74828e-05
NCR2	ENSG00000096264	-4.46701	3.61462e-07	0.000101745
C2ORF40	ENSG00000119147	2.74115	3.6759e-07	0.000102298
NPY	ENSG00000122585	-4.45696	3.75252e-07	0.000102298
IGF2BP1	ENSG00000159217	-4.39747	3.76176e-07	0.000102298
CALML3	ENSG00000178363	-Infinity	3.73491e-07	0.000102298
TDRD1	ENSG00000095627	-4.10341	4.07681e-07	0.000109017
SLC34A1	ENSG00000131183	3.54436	4.05471e-07	0.000109017
PDX1	ENSG00000139515	-6.07269	4.25614e-07	0.000112872
CRYM	ENSG00000103316	3.00518	4.42449e-07	0.000113582
AGR3	ENSG00000173467	-7.76002	4.39442e-07	0.000113582
FAM133A	ENSG00000179083	-4.9489	4.39252e-07	0.000113582
FAM75B	ENSG00000204561	-5.48908	4.36381e-07	0.000113582
TAC1	ENSG00000006128	3.80461	5.01423e-07	0.0001277
SPRYD5	ENSG00000124900	-Infinity	5.45668e-07	0.000137874
PPBP	ENSG00000163736	3.49325	5.62334e-07	0.000140975
	ENSG00000219764	2.98028	5.77932e-07	0.000143762
RIMS1	ENSG00000079841	-4.38968	6.07375e-07	0.000149923
NKX2-1	ENSG00000136352	-7.76499	6.13264e-07	0.000150221
SPRR2D	ENSG00000163216	-4.22823	6.70359e-07	0.000162963
	ENSG00000220405	2.85891	7.0481e-07	0.00017005
HBE1	ENSG00000213931	4.54848	8.27045e-07	0.000198053
UPK1A	ENSG00000105668	3.20577	8.94905e-07	0.000212716
DNAH5	ENSG00000039139	-4.17356	9.45595e-07	0.000222147
LIPI	ENSG00000188992	-4.39281	9.48429e-07	0.000222147
LRRTM3	ENSG00000198739	-5.16167	1.13219e-06	0.000263268
CDH18	ENSG00000145526	-4.66313	1.17649e-06	0.000271601
IMPG1	ENSG00000112706	4.22183	1.21229e-06	0.000277865
NMS	ENSG00000204640	-4.86421	1.32075e-06	0.000300579
KCNT1	ENSG00000107147	2.63081	1.46745e-06	0.000331612
PITPNM3	ENSG00000091622	3.09547	1.47847e-06	0.000331767
DGKB	ENSG00000136267	-3.67322	1.50314e-06	0.000334961
EEF1A2	ENSG00000101210	-4.17043	1.63982e-06	0.000362899
SIGLEC11	ENSG00000161640	2.90267	1.68636e-06	0.000370642
SPRR2G	ENSG00000159516	-6.23628	1.95801e-06	0.000427419
	ENSG00000211499	4.94909	2.06535e-06	0.000447804
LY6D	ENSG00000167656	-Infinity	2.10228e-06	0.000452752
IL1F5	ENSG00000136695	-Infinity	2.51266e-06	0.000537526
DUSP13	ENSG00000079393	-4.72456	2.64759e-06	0.000555285
CT45A6	ENSG00000203946	-6.42772	2.64238e-06	0.000555285
	ENSG00000220356	-4.00752	2.61447e-06	0.000555285
CNTN6	ENSG00000134115	-4.65885	2.8986e-06	0.000603982
STAB2	ENSG00000136011	2.59906	3.07117e-06	0.000635811
IL12B	ENSG00000113302	2.32732	3.11785e-06	0.000641337
	ENSG00000216838	-4.98353	3.19236e-06	0.000652482
LRRC14B	ENSG00000185028	2.99127	3.24449e-06	0.00065894
IFNW1	ENSG00000177047	-3.87922	3.5411e-06	0.000714657
NPY1R	ENSG00000164128	2.77666	3.60757e-06	0.000723522
	ENSG00000218921	3.57575	3.86024e-06	0.000769386
DOK7	ENSG00000175920	2.54365	3.89854e-06	0.000772223
FCGR3B	ENSG00000162747	2.85101	4.0121e-06	0.000789175
IVL	ENSG00000163207	-5.21986	4.03331e-06	0.000789175
RPTN	ENSG00000215853	-6.24447	4.1236e-06	0.000801953
CHAT	ENSG00000070748	-4.00058	4.20404e-06	0.000812671
RGS7	ENSG00000182901	2.39264	4.39054e-06	0.000843642
	ENSG00000220087	-4.5554	4.72972e-06	0.000903405
TMEM56	ENSG00000152078	3.54524	5.13992e-06	0.000975945
PROM1	ENSG00000007062	-3.36596	5.60829e-06	0.00105242
KPRP	ENSG00000203786	-Infinity	5.5936e-06	0.00105242
NLGN1	ENSG00000169760	-4.74407	6.03788e-06	0.00112645
	ENSG00000216839	2.91214	6.10801e-06	0.00113295
SLITRK5	ENSG00000165300	-4.07543	6.53476e-06	0.00120514
HAO2	ENSG00000116882	-3.39412	6.86598e-06	0.00125899
OR51B4	ENSG00000183251	4.67443	7.26639e-06	0.00132484
SLC6A11	ENSG00000132164	3.28067	7.31687e-06	0.0013265
CACNG6	ENSG00000130433	-5.04683	7.54042e-06	0.00135935
CNTNAP2	ENSG00000174469	-3.46483	7.73113e-06	0.00138595
TMPRSS4	ENSG00000137648	-3.78153	8.00301e-06	0.00142657
SERPINA5	ENSG00000188488	2.7055	8.04665e-06	0.00142657
SBSN	ENSG00000189001	-3.7629	8.42054e-06	0.00148465
MYBPC1	ENSG00000196091	-3.32234	8.46924e-06	0.00148508
C7ORF33	ENSG00000170279	-6.59	8.68485e-06	0.00151461
C1ORF210	ENSG00000184157	-4.23577	8.81814e-06	0.00152954
CTNNA2	ENSG00000066032	-2.71076	8.92875e-06	0.0015404
CACNA1E	ENSG00000198216	2.21913	9.0163e-06	0.00154719
MAMDC2	ENSG00000165072	2.50582	9.15366e-06	0.0015624
CNGB3	ENSG00000170289	-4.17182	9.59164e-06	0.0016285
IGLV1-41	ENSG00000217344	1.35446	9.87235e-06	0.00166734
ZIC2	ENSG00000043355	-4.10739	1.01588e-05	0.00170673
RSPO4	ENSG00000101282	-4.01892	1.05129e-05	0.00175702
LCE3D	ENSG00000163202	-Infinity	1.09938e-05	0.00182788
C11ORF87	ENSG00000185742	3.40454	1.13125e-05	0.00186762
	ENSG00000210921	-4.01561	1.13492e-05	0.00186762
USH2A	ENSG00000042781	-3.90803	1.22701e-05	0.00200886
AADACL2	ENSG00000197953	3.4121	1.2502e-05	0.00203643
KCNB2	ENSG00000182674	2.86693	1.26812e-05	0.00205519
	ENSG00000180720	3.04349	1.28659e-05	0.00207464
DMP1	ENSG00000152592	-4.86034	1.57645e-05	0.00252934
	ENSG00000211905	-3.86528	1.64831e-05	0.00263147
DNER	ENSG00000187957	2.64156	1.67564e-05	0.00266185
SLC22A9	ENSG00000149742	-3.67877	1.69204e-05	0.00267468
MAGEC2	ENSG00000046774	-Infinity	1.71408e-05	0.00269622
VEPH1	ENSG00000197415	2.47595	1.72842e-05	0.00270552
UMODL1	ENSG00000177398	-3.47765	1.74763e-05	0.00272232
PF4V1	ENSG00000109272	4.21707	1.8401e-05	0.00284824
PID1	ENSG00000153823	2.31549	1.84622e-05	0.00284824
C19ORF77	ENSG00000095932	3.0647	1.86929e-05	0.00287003
SFTPB	ENSG00000168878	-4.67999	1.89629e-05	0.00289763
SLC6A15	ENSG00000072041	-5.44458	1.9489e-05	0.0029639
LOC729722	ENSG00000163046	-4.10387	1.96703e-05	0.00297642
CLCNKA	ENSG00000186510	-3.4964	1.97569e-05	0.00297642
	ENSG00000198702	-Infinity	2.1022e-05	0.00315222
UNC5D	ENSG00000156687	-4.7807	2.12383e-05	0.00316918
IGHJ2P	ENSG00000219961	-4.09244	2.13327e-05	0.00316918
C5ORF23	ENSG00000181495	2.39985	2.19442e-05	0.00324501
NEUROD1	ENSG00000162992	-6.32456	2.24925e-05	0.00331083
DCAF8L1	ENSG00000189186	-Infinity	2.31804e-05	0.00339652
MMP1	ENSG00000196611	2.67669	2.36825e-05	0.00345431
ZNF536	ENSG00000198597	-4.15718	2.44265e-05	0.00354671
CXCR2	ENSG00000180871	2.51014	2.47275e-05	0.00357424
PPP1R14A	ENSG00000167641	2.28546	2.50034e-05	0.00359791
RNF17	ENSG00000132972	2.31133	2.52407e-05	0.00361585
WDR72	ENSG00000166415	-5.8104	2.58529e-05	0.00368709
FBXO16	ENSG00000213940	-2.95193	2.65384e-05	0.0037681
LYZL1	ENSG00000120563	-5.77702	2.70304e-05	0.00382105
KRT78	ENSG00000170423	-3.96332	2.75761e-05	0.00388109
	ENSG00000219998	-Infinity	2.83927e-05	0.00397857
ASPN	ENSG00000106819	1.92752	3.16249e-05	0.00441222
NAT2	ENSG00000156006	4.04136	3.19079e-05	0.00443243
GRPR	ENSG00000126010	-3.72125	3.36113e-05	0.00464893
OGDHL	ENSG00000197444	-3.93308	3.39966e-05	0.00468205
OVCH2	ENSG00000183378	-3.8879	3.563e-05	0.00488603
	ENSG00000219159	3.64111	3.61734e-05	0.00493944
SPTLC3	ENSG00000172296	3.20714	3.64628e-05	0.00495786
SH2D4B	ENSG00000178217	-3.25872	3.66331e-05	0.00495999
DDX53	ENSG00000184735	-6.58829	3.69285e-05	0.00497899
SERPINB5	ENSG00000206075	-4.77766	3.71306e-05	0.00498528
TGM3	ENSG00000125780	-3.55253	3.83739e-05	0.00512717
	ENSG00000216792	-Infinity	3.85069e-05	0.00512717
FOXG1	ENSG00000176165	-3.85713	3.94346e-05	0.00522899
IGKV1-35	ENSG00000218193	2.67197	4.02367e-05	0.0053134
HEPACAM2	ENSG00000188175	-1.79882	4.10268e-05	0.00539552
C3ORF15	ENSG00000183833	2.46036	4.1533e-05	0.0054398
IGKC	ENSG00000211603	3.98932	4.43937e-05	0.00579086
PNMA5	ENSG00000198883	-2.98967	4.80497e-05	0.00624238
NELL1	ENSG00000165973	-4.06159	4.82717e-05	0.00624594
ADRA1B	ENSG00000170214	2.41882	4.88066e-05	0.00628978
CCDC144A	ENSG00000154898	1.89208	4.9493e-05	0.00635108
RLN3	ENSG00000171136	3.1568	4.96781e-05	0.00635108
MLC1	ENSG00000100427	-3.74244	5.03748e-05	0.00639652
SLC5A12	ENSG00000148942	-3.83746	5.04322e-05	0.00639652
FAM123A	ENSG00000165566	-4.53065	5.41198e-05	0.00678379
MGC34800	ENSG00000179755	-Infinity	5.39027e-05	0.00678379
HBB	ENSG00000221842	2.05285	5.39153e-05	0.00678379
KCNJ16	ENSG00000153822	-3.09591	5.4494e-05	0.00680412
BANF2	ENSG00000125888	-5.99592	5.55034e-05	0.00690329
IYD	ENSG00000009765	-4.34934	5.64482e-05	0.00697792
PRR18	ENSG00000176381	-4.80464	5.65384e-05	0.00697792
COL25A1	ENSG00000188517	-3.89243	5.74781e-05	0.00706672
RNY4P7	ENSG00000206895	5.9734	5.78459e-05	0.0070848
DCC	ENSG00000187323	-4.36383	5.94231e-05	0.0072503
HOXD11	ENSG00000128713	-4.89494	6.86747e-05	0.00834736
T	ENSG00000164458	-3.11144	6.94172e-05	0.00840576
CNTFR	ENSG00000122756	2.29188	7.14732e-05	0.00862219
TEX101	ENSG00000131126	-4.55457	7.19066e-05	0.00864199
FGFR3	ENSG00000068078	1.56794	7.28174e-05	0.00868638
CRCT1	ENSG00000169509	-6.00275	7.25762e-05	0.00868638
KCNK2	ENSG00000082482	1.69465	7.34057e-05	0.00872414
CSRNP3	ENSG00000178662	-3.0535	7.52635e-05	0.00889424
MYH6	ENSG00000197616	-3.29128	7.53913e-05	0.00889424
RGSL1	ENSG00000121446	-3.90596	7.66915e-05	0.00898483
SERPINB13	ENSG00000197641	-Infinity	7.67192e-05	0.00898483
GIPC2	ENSG00000137960	2.3208	8.30256e-05	0.00968803
FLJ43763	ENSG00000205653	-Infinity	8.76237e-05	0.0101875
NPY6R	ENSG00000159279	2.62908	8.85172e-05	0.0102543
GPC5	ENSG00000179399	-2.6726	9.2144e-05	0.010636
RPL31P43	ENSG00000213557	1.82295	9.2827e-05	0.0106764
DPPA2	ENSG00000163530	-7.05925	9.36603e-05	0.0107338
DPP6	ENSG00000130226	1.97479	9.70083e-05	0.0110779
SPRR2B	ENSG00000213166	-Infinity	0.000100148	0.0113959
	ENSG00000220543	3.02526	0.000101906	0.011555
RGS8	ENSG00000135824	-3.32541	0.000103035	0.0116418
BMP5	ENSG00000112175	-3.15988	0.000107612	0.0120576
SSTR1	ENSG00000139874	2.36183	0.000107658	0.0120576
VWA5B2	ENSG00000145198	1.90265	0.000108064	0.0120576
NLRP7	ENSG00000167634	-3.25255	0.000108231	0.0120576
B3GNT6	ENSG00000198488	-3.11566	0.000108593	0.0120576
ATOH1	ENSG00000172238	-Infinity	0.000110205	0.0121944
SLITRK1	ENSG00000178235	-4.75108	0.000112792	0.0124378
KRTDAP	ENSG00000188508	-3.98775	0.000114603	0.0125942
IGHVII-31-1	ENSG00000218667	-6.04391	0.000115885	0.0126916
SAA2	ENSG00000134339	2.679	0.000117504	0.0128251
AMHR2	ENSG00000135409	2.63213	0.000118746	0.0129168
PKD1L2	ENSG00000166473	1.90169	0.000120341	0.013046
MAGEA9	ENSG00000166008	-3.22043	0.000125068	0.0134674
C1ORF126	ENSG00000175147	2.29152	0.000124749	0.0134674
KIR3DX1	ENSG00000104970	-3.03571	0.000128254	0.0137644
ASZ1	ENSG00000154438	-Infinity	0.000133424	0.0142714
PPM1E	ENSG00000175175	2.2725	0.000133902	0.014275
SFTA2	ENSG00000196260	-6.15216	0.000142527	0.0151442
SLC16A9	ENSG00000165449	2.25967	0.000149625	0.0158459
	ENSG00000219474	-3.24887	0.000151111	0.0159507
	ENSG00000211904	-3.02639	0.000152332	0.0160268
	ENSG00000198348	1.73701	0.000157899	0.0165583
C5ORF46	ENSG00000178776	2.13164	0.000162962	0.0170336
FCRL4	ENSG00000163518	-2.85077	0.000166636	0.0173609
COL2A1	ENSG00000139219	1.82735	0.000170039	0.0176582
CKMT1A	ENSG00000166998	-3.51273	0.000174687	0.0180824
VSTM2A	ENSG00000170419	-4.88615	0.000175622	0.0181207
LOC100129278	ENSG00000218819	-3.45334	0.000180666	0.0185814
IQCJ	ENSG00000214216	-4.6467	0.000181568	0.0186145
CALHM1	ENSG00000185933	-3.14153	0.000182428	0.0186431
ADAM2	ENSG00000104755	-Infinity	0.000185175	0.0188637
MATN3	ENSG00000132031	1.69138	0.000187182	0.0190079
GLT1D1	ENSG00000151948	-3.05312	0.000188948	0.0190826
KRT75	ENSG00000170454	-Infinity	0.000189108	0.0190826
GABRA3	ENSG00000011677	2.69681	0.000191079	0.0191572
ITGB6	ENSG00000115221	-4.45708	0.000192235	0.0191572
CXCL6	ENSG00000124875	1.85711	0.00019205	0.0191572
IGHV7-27	ENSG00000153613	-4.39295	0.000191239	0.0191572
TMPRSS11B	ENSG00000185873	-3.99217	0.000194979	0.0193705
C1QTNF7	ENSG00000163145	2.08921	0.000199298	0.0197385
PADI2	ENSG00000117115	2.3898	0.000201939	0.0199386
NYX	ENSG00000188937	-3.77233	0.000204628	0.020142
SPINK7	ENSG00000145879	-4.58858	0.000209966	0.0206043
HIF3A	ENSG00000124440	2.10116	0.000212484	0.0207878
	ENSG00000216442	-4.19862	0.00022263	0.0217142
KAZ	ENSG00000189337	2.20379	0.000223596	0.0217423
PDE2A	ENSG00000186642	2.15549	0.000224296	0.0217445
IGKC	ENSG00000211609	1.90776	0.000226819	0.0219228
VSTM2L	ENSG00000132821	2.00268	0.000237694	0.022905
GSTM1	ENSG00000134184	-2.6304	0.000239187	0.0229113
NTF3	ENSG00000185652	2.9305	0.000238679	0.0229113
OVOL2	ENSG00000125850	-2.19705	0.000245675	0.0234477
IGSF1	ENSG00000147255	-3.50792	0.000246249	0.0234477
IL17F	ENSG00000112116	2.35635	0.0002497	0.0237059
DSC3	ENSG00000134762	-3.87016	0.000252652	0.0239155
DHRS2	ENSG00000100867	2.40424	0.000255399	0.0241044
FOXN1	ENSG00000109101	-5.64857	0.00025698	0.0241825
IFNA21	ENSG00000137080	-3.02633	0.000263783	0.0247501
MYOCD	ENSG00000141052	-2.89393	0.000273946	0.0256287
IGHVII-60-1	ENSG00000217663	-2.94642	0.000279519	0.0260741
SPRR2F	ENSG00000213163	-Infinity	0.000282084	0.0262371
DAZL	ENSG00000092345	-2.49301	0.000288286	0.0266594
KCNV1	ENSG00000164794	-4.99039	0.000287491	0.0266594
MRAP2	ENSG00000135324	2.07407	0.000297269	0.0274111
	ENSG00000196593	3.94273	0.000298731	0.027467
EPHA8	ENSG00000070886	2.56869	0.00030011	0.027515
MAB21L1	ENSG00000180660	1.79975	0.000308988	0.0282482
IL1F6	ENSG00000136694	-3.57082	0.000310357	0.0282927
AICDA	ENSG00000111732	-2.87961	0.000327723	0.0297913
IGLC5	ENSG00000219388	-2.64411	0.000334361	0.0303088
HBA1	ENSG00000206172	1.60039	0.000342724	0.0309794
LOC100130238	ENSG00000204589	4.15359	0.000344405	0.0310438
EVPL	ENSG00000167880	-3.60263	0.000359244	0.0322907
GLP2R	ENSG00000065325	2.12543	0.000364239	0.032483
ST6GALNAC1	ENSG00000070526	1.96856	0.000366515	0.032483
MAEL	ENSG00000143194	1.63654	0.000368469	0.032483
SFN	ENSG00000175793	-3.45337	0.000367272	0.032483
C12ORF56	ENSG00000185306	-3.93125	0.00036822	0.032483
MAGEB16	ENSG00000189023	-Infinity	0.000365598	0.032483
	ENSG00000220016	-2.41426	0.000365861	0.032483
RAET1E	ENSG00000164520	2.97332	0.000373502	0.0326323
CPA6	ENSG00000165078	-2.93868	0.000372723	0.0326323
SLC6A5	ENSG00000165970	2.4783	0.000373232	0.0326323
SOX2	ENSG00000181449	-2.20695	0.000374231	0.0326323
RPS3AP1	ENSG00000189005	3.70649	0.000378261	0.0328055
SLC30A10	ENSG00000196660	1.63139	0.000377358	0.0328055
CEACAM5	ENSG00000105388	-2.84383	0.000391982	0.0339038
LOC391722	ENSG00000164302	2.16508	0.000406646	0.0350776
	ENSG00000213826	4.3787	0.000421849	0.0362914
NPY5R	ENSG00000164129	2.18183	0.00042512	0.0364751
CYP24A1	ENSG00000019186	-3.2389	0.000428961	0.0367065
CCDC27	ENSG00000162592	1.95598	0.000437257	0.0372899
COL4A6	ENSG00000197565	-2.64803	0.000438103	0.0372899
SCEL	ENSG00000136155	-3.53258	0.000446675	0.0379189
NBPF6	ENSG00000196427	-5.19614	0.000447985	0.0379298
ADRA1D	ENSG00000171873	2.2475	0.000450778	0.038042
	ENSG00000211958	2.89097	0.000451681	0.038042
TFPI2	ENSG00000105825	-2.35616	0.000457564	0.0384365
KLK12	ENSG00000186474	-3.36397	0.000465477	0.0389992
	ENSG00000220852	2.0646	0.000466773	0.039006
MAGEC1	ENSG00000155495	-3.6763	0.000469035	0.0390932
GLP1R	ENSG00000112164	-4.07689	0.000470581	0.0391204
OSTN	ENSG00000188729	-3.01145	0.000473297	0.0392445
ORM1	ENSG00000187681	-2.45632	0.000479306	0.0396404
TNNT2	ENSG00000118194	-3.3312	0.000486113	0.0400999
LCE3E	ENSG00000185966	-Infinity	0.000489378	0.0402658
	ENSG00000218977	-Infinity	0.0004952	0.0406406
P2RX6	ENSG00000099957	2.13494	0.000514278	0.0420986
ANGPT1	ENSG00000154188	2.04323	0.000523642	0.0427561
LAMC3	ENSG00000050555	2.3144	0.000540449	0.0440164
WIT1	ENSG00000183242	2.03763	0.000547764	0.0444992
	ENSG00000214050	-2.4817	0.000565871	0.0458541
	ENSG00000220579	-2.50225	0.000572755	0.046295
KRT5	ENSG00000186081	-3.05195	0.000584967	0.0471633
SLC6A14	ENSG00000087916	-Infinity	0.000587892	0.0472674
SERPINI2	ENSG00000114204	-3.50917	0.000589204	0.0472674
LOC100133187	ENSG00000203900	5.26747	0.000626997	0.0501738
FLJ37396	ENSG00000177460	-2.30639	0.000633869	0.0505975
	ENSG00000146666	-3.09918	0.000636842	0.0506286
FMN2	ENSG00000155816	-2.48092	0.000637413	0.0506286
OFCC1	ENSG00000181355	-Infinity	0.000650676	0.0515544
REG3A	ENSG00000172016	-Infinity	0.000660278	0.052122
CCL15	ENSG00000213494	2.17959	0.000661088	0.052122
	ENSG00000197047	1.47658	0.000665437	0.0523363
CCL24	ENSG00000106178	2.32335	0.000669911	0.0525593
LEPREL1	ENSG00000090530	2.02035	0.000672892	0.0526644
CSF2	ENSG00000164400	1.99212	0.000678599	0.0529819
TG	ENSG00000042832	-3.13415	0.00068998	0.0536096
MAL2	ENSG00000147676	-3.49507	0.000688915	0.0536096
PPP1R14C	ENSG00000198729	-2.8442	0.00069691	0.0540173
	ENSG00000212712	-3.08075	0.000701529	0.0542442
CACNA1D	ENSG00000157388	-2.67018	0.000713597	0.0547814
NLRP14	ENSG00000158077	-1.90368	0.000712449	0.0547814
	ENSG00000220377	-3.64277	0.00071243	0.0547814
VWA3A	ENSG00000175267	1.5866	0.000716131	0.0548447
MET	ENSG00000105976	-2.4255	0.00072479	0.0553756
MUC15	ENSG00000169550	-4.3655	0.000759328	0.0577395
HBG2	ENSG00000196565	3.22569	0.000757678	0.0577395
	ENSG00000216392	-Infinity	0.000769114	0.0583454
LYVE1	ENSG00000133800	2.20449	0.000772378	0.0584548
MAGEB6	ENSG00000176746	-4.44697	0.000795585	0.0600695
PAX6	ENSG00000007372	-2.95576	0.000800979	0.0603348
HRASLS	ENSG00000127252	-2.73626	0.000802876	0.060336
KRT9	ENSG00000171403	-2.76494	0.000804996	0.060354
KLK5	ENSG00000167754	-3.23721	0.000818901	0.0611673
APLN	ENSG00000171388	2.17662	0.000819656	0.0611673
	ENSG00000215474	2.96055	0.00082332	0.0612982
	ENSG00000210854	-3.03893	0.00082904	0.0615812
MYOD1	ENSG00000129152	-3.16776	0.000840647	0.0622991
SIM1	ENSG00000112246	-3.69918	0.000845836	0.0624715
	ENSG00000211927	-4.32307	0.000848423	0.0624715
LOC648691	ENSG00000220891	-Infinity	0.000848814	0.0624715
IL21	ENSG00000138684	1.48146	0.000862574	0.063339
IGSF21	ENSG00000117154	2.24542	0.000866901	0.0634491
KRT17	ENSG00000186831	-2.68942	0.000868028	0.0634491
PRSS21	ENSG00000007038	-2.85833	0.000913357	0.0666107
MAGEB17	ENSG00000182798	-3.96188	0.00091913	0.0668797
REG4	ENSG00000134193	-2.6312	0.000936044	0.0679564
GPIHBP1	ENSG00000182851	2.12949	0.000941361	0.0681881
SAA4	ENSG00000148965	2.98861	0.000957705	0.0692157
ST8SIA5	ENSG00000101638	1.05995	0.000963375	0.0694069
RORB	ENSG00000198963	-2.10358	0.000964676	0.0694069
IGHVII-22-1	ENSG00000216348	-2.96508	0.000971623	0.0697504
	ENSG00000221908	-4.48226	0.000976508	0.0699446
PLAC1	ENSG00000170965	-3.50616	0.000986586	0.0705091
	ENSG00000207830	2.33788	0.000993768	0.0708645
PDGFRL	ENSG00000104213	1.39278	0.000999519	0.0711165
CCL16	ENSG00000161573	2.22611	0.00101048	0.0717376
DLG2	ENSG00000150672	-2.36733	0.00104454	0.0739918
TGM4	ENSG00000163810	2.67705	0.00107264	0.0758145
EPCAM	ENSG00000119888	-2.90745	0.00111626	0.0787244
TPSD1	ENSG00000095917	-2.89952	0.00114922	0.0808713
CYP11A1	ENSG00000140459	2.10865	0.00115751	0.0812761
LOC100132257	ENSG00000215398	-5.84196	0.00116314	0.0814936
IL17A	ENSG00000112115	1.93922	0.00117363	0.0820496
HHATL	ENSG00000010282	-4.36752	0.00121958	0.0847079
HTR1A	ENSG00000178394	-Infinity	0.00121583	0.0847079
TAT	ENSG00000198650	-2.22025	0.00121816	0.0847079
ASCL4	ENSG00000187855	-2.96772	0.00124142	0.0860389
C6ORF222	ENSG00000189325	-2.12035	0.00124956	0.0864163
TPD52L3	ENSG00000170777	-3.5151	0.00125681	0.0866108
FAM71C	ENSG00000180219	-6.2089	0.00125777	0.0866108
	ENSG00000220937	1.70726	0.00126057	0.0866176
IL8	ENSG00000169429	2.11256	0.00129994	0.0891319
MAB21L2	ENSG00000181541	-3.09118	0.0013055	0.0893137
	ENSG00000196847	-2.57785	0.00130816	0.0893137
KLK10	ENSG00000129451	-2.72724	0.00132078	0.0899844
IGLVVI-22-1	ENSG00000218875	-Infinity	0.00133581	0.0908151
GRB14	ENSG00000115290	2.29675	0.00133958	0.0908787
ADH1A	ENSG00000196616	2.01784	0.00134896	0.091265
ACCSL	ENSG00000205126	-2.43751	0.00135096	0.091265
KCNQ2	ENSG00000075043	-3.36045	0.0013712	0.0924377
	ENSG00000217038	-3.52434	0.001381	0.0927093
LOC389895	ENSG00000220274	-4.49557	0.00137869	0.0927093
RASL11B	ENSG00000128045	1.81345	0.00138916	0.0930619
HBA1	ENSG00000188536	1.48912	0.00139398	0.0931904
GPR115	ENSG00000153294	-2.63903	0.00140307	0.093603
GULP1	ENSG00000144366	1.70596	0.00140946	0.0938346
C13ORF18	ENSG00000215471	-Infinity	0.00143348	0.0952358
BTN1A1	ENSG00000124557	-2.07701	0.00145385	0.0962288
ASMT	ENSG00000196433	-2.65346	0.00145609	0.0962288
	ENSG00000220750	-2.46183	0.00145742	0.0962288
LOC100131138	ENSG00000185847	-3.22469	0.0014809	0.0975116
	ENSG00000217491	-2.55053	0.00148293	0.0975116
KLK13	ENSG00000167759	-3.20236	0.00150376	0.0986795
