# Supplementary material for: MEF2B mutations in non-Hodgkin lymphoma dysregulate cell migration by decreasing MEF2B target gene activation
Source: Nat Commun. 2015 Aug 6;6:7953. doi: 10.1038/ncomms8953 (PMC4918335; doi:10.1038/ncomms8953)
Supplement: Supplementary Data 16 — Genes differentially expressed in GCB DLBCL patient samples versus reactive centroblasts. [file ncomms8953-s17.xlsx]

## Sheet: Sheet1
Supplementary Data 16: Genes differentially expressed in GCB DLBCL patient samples versus reactive centroblasts (B-H adjusted DEseq p-value <0.05). Positive log2 fold change indicates expression was higher in the GCB DLBCL than centroblasts.
Gene symbol	Gene ID	log2 fold change	p-value	adjusted p-value
	ENSG00000219946	-Infinity	2.45e-55	7.95e-51
	ENSG00000215006	-Infinity	2.34e-50	3.79e-46
	ENSG00000217281	-Infinity	5.77e-43	6.22e-39
PPP1R2P9	ENSG00000102055	-6.8213	1.18e-42	9.54e-39
	ENSG00000204586	-8.19779	1.68e-38	1.09e-34
HSPA1A	ENSG00000204389	-8.04631	3.75e-37	2.02e-33
B3GALT4	ENSG00000204222	-8.5094	1.25e-36	5.79e-33
HSPA1A	ENSG00000204388	-7.89943	3.08e-35	1.24e-31
	ENSG00000212066	-Infinity	3.43e-32	1.24e-28
FOSB	ENSG00000125740	-6.36674	3.1e-31	1e-27
HSPA6	ENSG00000173110	-5.81241	3.05e-25	8.98e-22
AREGB	ENSG00000109321	-5.67764	1.98e-23	5.35e-20
POSTN	ENSG00000133110	13.9609	1.42e-22	3.53e-19
	ENSG00000217746	-6.16092	2.17e-21	5.03e-18
NR4A1	ENSG00000123358	-5.12294	8.15e-21	1.76e-17
ODF3L1	ENSG00000182950	-4.97144	4.53e-20	9.16e-17
COL3A1	ENSG00000168542	12.7729	8.01e-20	1.53e-16
NR4A3	ENSG00000119508	-4.99323	1.25e-19	2.24e-16
KRTAP4-6	ENSG00000212721	-8.96591	1.79e-19	3.05e-16
DLX2	ENSG00000115844	-5.1203	3.31e-19	5.35e-16
COMP	ENSG00000105664	12.1957	4.96e-19	7.65e-16
	ENSG00000198229	-5.92798	7.73e-19	1.09e-15
BGN	ENSG00000182492	12.1538	7.52e-19	1.09e-15
	ENSG00000213155	-6.24606	9.1e-19	1.18e-15
ZBED1	ENSG00000214717	-5.47731	8.88e-19	1.18e-15
LUM	ENSG00000139329	11.8112	2.75e-18	3.43e-15
C7	ENSG00000112936	12.1068	4.53e-18	5.43e-15
	ENSG00000207832	-4.88635	4.83e-18	5.56e-15
ARC	ENSG00000198576	-4.57301	4.98e-18	5.56e-15
CFH	ENSG00000000971	11.2799	5.38e-18	5.81e-15
PPP1R15A	ENSG00000087074	-4.56802	7.23e-18	7.31e-15
COL12A1	ENSG00000111799	11.6574	7.06e-18	7.31e-15
LAMA4	ENSG00000112769	11.4422	9.43e-18	9.25e-15
IL33	ENSG00000137033	11.3713	1.12e-17	1.05e-14
VSIG4	ENSG00000155659	12.1229	1.13e-17	1.05e-14
CCL14	ENSG00000161574	Infinity	1.39e-17	1.25e-14
COL4A1	ENSG00000187498	11.4804	1.49e-17	1.3e-14
ADH1C	ENSG00000196616	13.0778	1.68e-17	1.43e-14
PODN	ENSG00000174348	12.8125	2.02e-17	1.68e-14
NR4A2	ENSG00000153234	-4.72045	3.04e-17	2.46e-14
VWF	ENSG00000110799	10.818	3.82e-17	3.02e-14
	ENSG00000211620	-5.47699	7.19e-17	5.54e-14
APLNR	ENSG00000134817	12.1624	7.9e-17	5.95e-14
P2RY8	ENSG00000182162	-5.36991	1.16e-16	8.5e-14
IGHV1-17	ENSG00000219876	-4.46513	1.26e-16	9.04e-14
JUND	ENSG00000130522	-4.99677	1.88e-16	1.33e-13
SLIT3	ENSG00000184347	12.0547	2.03e-16	1.4e-13
ERG	ENSG00000157554	12.7074	2.48e-16	1.67e-13
CXCL9	ENSG00000138755	10.7646	2.68e-16	1.77e-13
RPL32P1	ENSG00000219309	-7.19048	2.97e-16	1.89e-13
GPR116	ENSG00000069122	10.2604	2.94e-16	1.89e-13
CHRDL1	ENSG00000101938	12.1517	3.38e-16	2.1e-13
HIST1H2BC	ENSG00000197697	-3.92523	3.62e-16	2.21e-13
CST1	ENSG00000170373	Infinity	3.89e-16	2.33e-13
COL14A1	ENSG00000187955	10.7363	4.12e-16	2.42e-13
ORM1	ENSG00000187681	11.4947	4.54e-16	2.63e-13
COL11A1	ENSG00000060718	11.4148	5.07e-16	2.88e-13
SFRP4	ENSG00000106483	10.5559	6.97e-16	3.89e-13
MAFA	ENSG00000182759	-4.41399	7.31e-16	4.01e-13
SULF1	ENSG00000137573	9.91745	7.51e-16	4.05e-13
RGS2	ENSG00000116741	-4.37644	7.77e-16	4.12e-13
CCDC80	ENSG00000091986	10.1534	9.97e-16	5.18e-13
EFEMP1	ENSG00000115380	10.3725	1.01e-15	5.18e-13
HBB	ENSG00000221842	11.0467	1.07e-15	5.42e-13
ARHGEF15	ENSG00000198844	Infinity	1.18e-15	5.89e-13
PLA2G2A	ENSG00000188257	11.795	1.21e-15	5.96e-13
DPT	ENSG00000143196	10.1359	1.26e-15	6.1e-13
THY1	ENSG00000154096	10.2072	1.42e-15	6.46e-13
ROBO4	ENSG00000154133	10.7207	1.37e-15	6.46e-13
ITGA11	ENSG00000137809	11.1811	1.4e-15	6.46e-13
CCL8	ENSG00000108700	Infinity	1.4e-15	6.46e-13
MAGEA4	ENSG00000147381	10.7339	1.44e-15	6.49e-13
CCL19	ENSG00000172724	10.1083	1.52e-15	6.75e-13
MXRA5	ENSG00000101825	10.3119	1.58e-15	6.9e-13
EGR4	ENSG00000135625	-4.40116	1.95e-15	8.29e-13
WNT2	ENSG00000105989	Infinity	1.93e-15	8.29e-13
NNMT	ENSG00000166741	10.1116	2.29e-15	9.61e-13
CD163	ENSG00000177575	10.2087	2.48e-15	1.03e-12
CCL2	ENSG00000108691	10.1767	3.27e-15	1.34e-12
TIMP3	ENSG00000100234	10.0666	3.37e-15	1.36e-12
CDH5	ENSG00000179776	9.629	3.44e-15	1.38e-12
CILP	ENSG00000138615	10.5408	3.67e-15	1.45e-12
ITGBL1	ENSG00000198542	10.4728	4.06e-15	1.58e-12
	ENSG00000197794	-4.92988	4.56e-15	1.74e-12
ELTD1	ENSG00000162618	10.0252	4.58e-15	1.74e-12
A2M	ENSG00000175899	9.74382	4.98e-15	1.87e-12
COL4A2	ENSG00000134871	9.84898	5.07e-15	1.89e-12
COL1A2	ENSG00000164692	9.91174	5.24e-15	1.92e-12
MMP2	ENSG00000087245	9.99935	5.28e-15	1.92e-12
MAGEB1	ENSG00000214107	Infinity	5.37e-15	1.93e-12
SEMA3C	ENSG00000075223	9.4434	5.69e-15	2.02e-12
EHD2	ENSG00000024422	9.7053	5.79e-15	2.02e-12
WISP1	ENSG00000104415	11.6613	5.82e-15	2.02e-12
HSPA1L	ENSG00000204390	-4.75166	6.22e-15	2.14e-12
RND1	ENSG00000172602	-4.13641	6.33e-15	2.16e-12
SULT1C2	ENSG00000198203	10.8342	7.29e-15	2.46e-12
FBLN1	ENSG00000077942	9.29566	7.73e-15	2.58e-12
HEPH	ENSG00000089472	10.3279	7.9e-15	2.61e-12
VEGFC	ENSG00000150630	10.5429	9.23e-15	3e-12
NOX4	ENSG00000086991	Infinity	9.25e-15	3e-12
TDO2	ENSG00000151790	10.4702	9.39e-15	3.01e-12
ABCC9	ENSG00000069431	10.8085	1.02e-14	3.23e-12
GALR1	ENSG00000166573	-5.02806	1.07e-14	3.37e-12
OLFML2B	ENSG00000162745	9.75694	1.14e-14	3.54e-12
NPTX2	ENSG00000106236	-3.90331	1.18e-14	3.63e-12
PRSS23	ENSG00000150687	9.69906	1.19e-14	3.64e-12
SERPING1	ENSG00000149131	9.54639	1.36e-14	4.11e-12
FAP	ENSG00000078098	9.24904	1.56e-14	4.68e-12
KCNE4	ENSG00000152049	10.1127	1.6e-14	4.77e-12
ADAMTS2	ENSG00000087116	10.1718	1.68e-14	4.93e-12
KRTAP4-12	ENSG00000213416	-5.6273	1.86e-14	5.43e-12
COL8A1	ENSG00000144810	10.682	2.11e-14	6.09e-12
SIGLEC1	ENSG00000088827	9.721	2.22e-14	6.37e-12
SLC1A3	ENSG00000079215	9.89912	2.27e-14	6.44e-12
GPNMB	ENSG00000136235	9.43607	2.43e-14	6.67e-12
IGFBP5	ENSG00000115461	9.59189	2.4e-14	6.67e-12
CPZ	ENSG00000109625	10.4648	2.39e-14	6.67e-12
FABP4	ENSG00000170323	10.9768	2.43e-14	6.67e-12
SEPP1	ENSG00000211446	9.38795	2.57e-14	6.99e-12
	ENSG00000209696	-4.75233	2.71e-14	7.31e-12
FAM198B	ENSG00000164125	9.88999	2.82e-14	7.54e-12
APOE	ENSG00000130203	9.6535	2.91e-14	7.72e-12
MSR1	ENSG00000038945	9.30259	2.98e-14	7.84e-12
PCDH18	ENSG00000189184	10.7084	3.12e-14	8.15e-12
SLAMF8	ENSG00000158714	9.59413	3.21e-14	8.32e-12
ADIPOQ	ENSG00000181092	Infinity	3.34e-14	8.58e-12
AQP1	ENSG00000106125	8.90123	3.46e-14	8.83e-12
TMEM47	ENSG00000147027	10.0202	3.52e-14	8.89e-12
CCL21	ENSG00000137077	9.20716	3.63e-14	9.1e-12
MGP	ENSG00000111341	9.43805	3.7e-14	9.22e-12
C1QB	ENSG00000173369	9.72402	4.16e-14	1.02e-11
BBOX1	ENSG00000129151	Infinity	4.15e-14	1.02e-11
EDNRB	ENSG00000136160	10.081	4.24e-14	1.03e-11
CMKLR1	ENSG00000174600	9.16593	4.39e-14	1.06e-11
ANTXR1	ENSG00000169604	9.25824	4.86e-14	1.16e-11
RARRES1	ENSG00000118849	9.25416	4.99e-14	1.19e-11
CXCL12	ENSG00000107562	9.48145	5.34e-14	1.26e-11
DAB2	ENSG00000153071	9.04629	5.61e-14	1.31e-11
COL1A1	ENSG00000108821	9.44464	5.7e-14	1.32e-11
	ENSG00000218599	10.6792	5.73e-14	1.32e-11
SIGLEC8	ENSG00000105366	9.30038	6.11e-14	1.39e-11
FGF7	ENSG00000140285	9.92588	6.08e-14	1.39e-11
INS-IGF2	ENSG00000167244	9.47602	6.19e-14	1.4e-11
TEK	ENSG00000120156	9.81036	6.53e-14	1.46e-11
LILRB5	ENSG00000105609	10.1148	6.52e-14	1.46e-11
KCNJ10	ENSG00000177807	9.63756	7.24e-14	1.61e-11
FAM133A	ENSG00000179083	Infinity	7.55e-14	1.66e-11
HIST3H2BB	ENSG00000196890	-3.29602	7.79e-14	1.7e-11
PDGFRA	ENSG00000134853	9.03913	7.89e-14	1.71e-11
FLRT2	ENSG00000185070	8.99311	7.99e-14	1.72e-11
HTRA1	ENSG00000166033	8.94536	8.23e-14	1.76e-11
KCNJ8	ENSG00000121361	9.46459	9.38e-14	2e-11
LRRC15	ENSG00000172061	9.25173	1.1e-13	2.34e-11
IGLV2-5	ENSG00000216427	-4.20512	1.14e-13	2.4e-11
KCNE3	ENSG00000175538	8.98776	1.17e-13	2.45e-11
C1QA	ENSG00000173372	9.42798	1.18e-13	2.46e-11
PLA2G2D	ENSG00000117215	9.12053	1.22e-13	2.52e-11
FCGR3A	ENSG00000203747	9.43819	1.26e-13	2.58e-11
SLC22A3	ENSG00000146477	9.45891	1.27e-13	2.58e-11
TMTC1	ENSG00000133687	9.82873	1.28e-13	2.6e-11
DNAJB1	ENSG00000132002	-4.38157	1.41e-13	2.82e-11
SEMA3A	ENSG00000075213	9.99266	1.42e-13	2.84e-11
C13ORF33	ENSG00000102802	10.4671	1.49e-13	2.95e-11
HSD11B1	ENSG00000117594	9.16482	1.52e-13	2.99e-11
MARCO	ENSG00000019169	8.95511	1.55e-13	3.05e-11
GPX8	ENSG00000164294	9.59495	1.59e-13	3.11e-11
INMT	ENSG00000011177	9.79917	1.65e-13	3.2e-11
FSTL1	ENSG00000163430	9.0079	1.71e-13	3.29e-11
SHANK3	ENSG00000099882	9.31447	1.76e-13	3.34e-11
TMEM155	ENSG00000164112	9.80876	1.75e-13	3.34e-11
SIGLEC15	ENSG00000197046	10.34	1.78e-13	3.37e-11
SVEP1	ENSG00000165124	9.26927	1.84e-13	3.46e-11
KIRREL	ENSG00000183853	8.82416	1.93e-13	3.59e-11
TPSAB1	ENSG00000172236	11.088	1.93e-13	3.59e-11
JUN	ENSG00000177606	-3.93833	1.96e-13	3.62e-11
RERG	ENSG00000134533	8.94147	1.97e-13	3.62e-11
C1QC	ENSG00000159189	9.114	2.07e-13	3.79e-11
GJA5	ENSG00000143140	8.5184	2.45e-13	4.46e-11
TFPI	ENSG00000003436	8.88526	2.5e-13	4.5e-11
CPA3	ENSG00000163751	11.1446	2.5e-13	4.5e-11
LDB2	ENSG00000169744	9.33565	2.63e-13	4.71e-11
GREM1	ENSG00000166923	9.01963	3.14e-13	5.58e-11
CD209	ENSG00000090659	8.97864	3.21e-13	5.68e-11
CHI3L1	ENSG00000133048	9.02135	3.31e-13	5.81e-11
TM4SF18	ENSG00000163762	9.06606	3.38e-13	5.91e-11
TM7SF4	ENSG00000164935	9.86448	3.66e-13	6.36e-11
WISP2	ENSG00000064205	9.60172	3.68e-13	6.38e-11
DAPL1	ENSG00000163331	12.0538	3.71e-13	6.38e-11
C9ORF150	ENSG00000153714	10.3936	3.79e-13	6.49e-11
ADAMTS5	ENSG00000154736	9.42394	3.83e-13	6.52e-11
ANKRD22	ENSG00000152766	8.7552	3.88e-13	6.58e-11
ADAMTS12	ENSG00000151388	9.50653	3.95e-13	6.66e-11
C17ORF107	ENSG00000205710	-3.88017	4.11e-13	6.86e-11
MFRP	ENSG00000184824	8.6684	4.1e-13	6.86e-11
HTRA3	ENSG00000170801	8.80366	4.4e-13	7.3e-11
CCL13	ENSG00000181374	Infinity	4.49e-13	7.41e-11
CFI	ENSG00000205403	8.94683	4.58e-13	7.53e-11
RNASE1	ENSG00000129538	8.49205	4.71e-13	7.7e-11
LOXL1	ENSG00000129038	8.70528	4.8e-13	7.8e-11
RASL12	ENSG00000103710	8.8068	4.96e-13	7.99e-11
OLFML3	ENSG00000116774	9.17018	4.95e-13	7.99e-11
SIRPB2	ENSG00000196209	8.74155	5.07e-13	8.12e-11
FCGR1A	ENSG00000150337	9.12606	5.12e-13	8.16e-11
CX3CL1	ENSG00000006210	8.89903	5.15e-13	8.18e-11
CXCL6	ENSG00000124875	10.6637	5.28e-13	8.34e-11
C16ORF54	ENSG00000185905	-4.47056	5.4e-13	8.41e-11
MPDZ	ENSG00000107186	8.93124	5.4e-13	8.41e-11
SOD3	ENSG00000109610	9.01149	5.38e-13	8.41e-11
PLA2G7	ENSG00000146070	8.80836	5.68e-13	8.76e-11
FCGR1B	ENSG00000198019	Infinity	5.68e-13	8.76e-11
PI15	ENSG00000137558	8.28599	6.79e-13	1.04e-10
CCL11	ENSG00000172156	Infinity	7.63e-13	1.16e-10
EDNRA	ENSG00000151617	9.24883	7.89e-13	1.2e-10
HS3ST2	ENSG00000122254	9.98103	8.35e-13	1.26e-10
THBS1	ENSG00000137801	8.37725	8.44e-13	1.27e-10
FN1	ENSG00000115414	8.57557	8.55e-13	1.28e-10
FPR3	ENSG00000187474	8.983	8.67e-13	1.29e-10
CYP1B1	ENSG00000138061	8.54478	9.5e-13	1.41e-10
MYBPC1	ENSG00000196091	8.09027	9.59e-13	1.42e-10
TNC	ENSG00000041982	8.2582	9.66e-13	1.42e-10
ATP6V0D2	ENSG00000147614	9.99483	1.1e-12	1.62e-10
TIFAB	ENSG00000214707	8.42939	1.26e-12	1.84e-10
CD93	ENSG00000125810	8.43106	1.27e-12	1.85e-10
NPY1R	ENSG00000164128	8.21322	1.3e-12	1.87e-10
MRGPRF	ENSG00000172935	9.43176	1.3e-12	1.87e-10
TPSAB1	ENSG00000197253	10.9641	1.34e-12	1.92e-10
FOXI3	ENSG00000214336	-3.64255	1.36e-12	1.93e-10
KDR	ENSG00000128052	9.26948	1.35e-12	1.93e-10
MFAP4	ENSG00000166482	8.77326	1.42e-12	2e-10
CHRD	ENSG00000090539	9.38811	1.48e-12	2.08e-10
FOS	ENSG00000170345	-3.65288	1.54e-12	2.16e-10
THBS2	ENSG00000186340	8.41782	1.57e-12	2.19e-10
C2ORF77	ENSG00000154479	-4.06521	1.65e-12	2.3e-10
ALOX15B	ENSG00000179593	8.39591	1.72e-12	2.38e-10
IGLV3-22	ENSG00000211661	-4.48299	1.8e-12	2.49e-10
CYYR1	ENSG00000166265	8.1062	1.85e-12	2.51e-10
PROS1	ENSG00000184500	8.14604	1.86e-12	2.51e-10
LYVE1	ENSG00000133800	8.60747	1.84e-12	2.51e-10
FBLIM1	ENSG00000162458	8.79487	1.84e-12	2.51e-10
SPARC	ENSG00000113140	8.34102	1.88e-12	2.53e-10
IGLV3-6	ENSG00000219472	-3.89863	1.93e-12	2.59e-10
ADAMTS9	ENSG00000163638	8.40972	1.99e-12	2.66e-10
DOCK1	ENSG00000150760	8.28619	2.21e-12	2.93e-10
EGFL6	ENSG00000198759	9.70452	2.2e-12	2.93e-10
LOX	ENSG00000113083	8.57117	2.24e-12	2.96e-10
	ENSG00000214445	9.46324	2.25e-12	2.96e-10
RUNX1T1	ENSG00000079102	11.8168	2.27e-12	2.98e-10
NUPR1	ENSG00000176046	8.22982	2.29e-12	2.99e-10
KAL1	ENSG00000011201	8.3547	2.34e-12	3.03e-10
AOX1	ENSG00000138356	8.59173	2.34e-12	3.03e-10
BCAM	ENSG00000187244	8.46634	2.55e-12	3.29e-10
C12ORF34	ENSG00000139438	-3.85282	2.57e-12	3.3e-10
C10ORF11	ENSG00000148655	9.74147	2.58e-12	3.3e-10
ST6GALNAC5	ENSG00000117069	9.90541	2.59e-12	3.3e-10
SLC7A2	ENSG00000003989	8.5296	2.61e-12	3.31e-10
KCNJ5	ENSG00000120457	9.07251	2.68e-12	3.38e-10
FASLG	ENSG00000117560	8.68886	2.72e-12	3.43e-10
CLEC14A	ENSG00000176435	8.27179	2.83e-12	3.53e-10
GPIHBP1	ENSG00000182851	9.85553	2.82e-12	3.53e-10
FIBIN	ENSG00000176971	9.48354	2.94e-12	3.65e-10
GFRA1	ENSG00000151892	9.49503	3e-12	3.73e-10
PLSCR4	ENSG00000114698	8.16603	3.03e-12	3.74e-10
CXORF36	ENSG00000147113	8.27001	3.07e-12	3.78e-10
FMOD	ENSG00000122176	8.44643	3.18e-12	3.9e-10
ADAMTS1	ENSG00000154734	8.39089	3.34e-12	4.07e-10
MRC1	ENSG00000120586	Infinity	3.33e-12	4.07e-10
CTSL1	ENSG00000135047	8.19	3.4e-12	4.12e-10
PMP22	ENSG00000109099	8.31238	3.59e-12	4.34e-10
SNCAIP	ENSG00000064692	8.33471	3.67e-12	4.41e-10
ACSM5	ENSG00000183549	9.7544	3.85e-12	4.61e-10
FGF1	ENSG00000113578	Infinity	3.87e-12	4.62e-10
CYP27A1	ENSG00000135929	8.41834	3.9e-12	4.64e-10
GZMA	ENSG00000145649	8.07928	3.97e-12	4.7e-10
COL16A1	ENSG00000084636	8.28258	4.04e-12	4.77e-10
HNMT	ENSG00000150540	8.23398	4.17e-12	4.91e-10
COL6A3	ENSG00000163359	8.14619	4.23e-12	4.97e-10
CA12	ENSG00000074410	7.85015	4.37e-12	5.11e-10
PLXDC2	ENSG00000120594	8.22458	4.67e-12	5.44e-10
ANO1	ENSG00000131620	7.83302	4.95e-12	5.75e-10
HIST1H2AG	ENSG00000198374	-3.08954	5.05e-12	5.83e-10
HIST1H2BM	ENSG00000196374	-3.02176	5.08e-12	5.83e-10
ABI3BP	ENSG00000154175	7.90132	5.09e-12	5.83e-10
TUSC3	ENSG00000104723	7.9901	5.08e-12	5.83e-10
LIMCH1	ENSG00000064042	8.19141	5.21e-12	5.94e-10
SH3PXD2B	ENSG00000174705	8.32528	5.26e-12	5.98e-10
ROBO2	ENSG00000185008	8.75783	5.42e-12	6.14e-10
VCAN	ENSG00000038427	7.94261	5.51e-12	6.21e-10
PARVA	ENSG00000197702	8.15553	5.6e-12	6.29e-10
SPARCL1	ENSG00000152583	7.91079	5.94e-12	6.65e-10
TPSD1	ENSG00000095917	9.18282	6.08e-12	6.79e-10
WDFY3	ENSG00000163625	7.84485	6.53e-12	7.27e-10
APOC1	ENSG00000130208	8.25804	6.69e-12	7.42e-10
DTNA	ENSG00000134769	8.82007	6.78e-12	7.49e-10
HK3	ENSG00000160883	7.94871	6.94e-12	7.64e-10
TINAGL1	ENSG00000142910	7.65341	7.68e-12	8.43e-10
CPE	ENSG00000109472	7.73621	7.89e-12	8.61e-10
PCDH17	ENSG00000118946	8.07601	7.91e-12	8.61e-10
TREM2	ENSG00000095970	8.60934	7.92e-12	8.61e-10
ANGPTL2	ENSG00000136859	8.24027	8.13e-12	8.8e-10
CLEC1A	ENSG00000150048	8.19935	8.21e-12	8.86e-10
PTRF	ENSG00000177469	7.99493	8.92e-12	9.6e-10
CLEC4E	ENSG00000166523	7.94439	8.98e-12	9.63e-10
ITGA9	ENSG00000144668	8.99109	9.13e-12	9.76e-10
PDGFRB	ENSG00000113721	7.82285	9.39e-12	9.87e-10
LRP1	ENSG00000123384	7.84025	9.33e-12	9.87e-10
COL6A1	ENSG00000142156	7.92876	9.37e-12	9.87e-10
	ENSG00000214515	8.10086	9.29e-12	9.87e-10
GULP1	ENSG00000144366	9.25009	9.32e-12	9.87e-10
CDH11	ENSG00000140937	8.0166	9.47e-12	9.92e-10
PALMD	ENSG00000099260	8.8035	9.68e-12	1.01e-09
GZMH	ENSG00000100450	8.02303	1.01e-11	1.04e-09
TMEM176A	ENSG00000002933	8.17404	1.01e-11	1.04e-09
TNS1	ENSG00000079308	8.06304	1.04e-11	1.07e-09
MFAP2	ENSG00000117122	8.4463	1.04e-11	1.07e-09
SIGLEC9	ENSG00000129450	8.29902	1.06e-11	1.09e-09
CHAC1	ENSG00000128965	-3.73739	1.1e-11	1.12e-09
SIGLEC7	ENSG00000168995	8.13891	1.1e-11	1.12e-09
FAM13C	ENSG00000148541	8.31227	1.14e-11	1.16e-09
FMO3	ENSG00000007933	8.34428	1.14e-11	1.16e-09
ME1	ENSG00000065833	7.84448	1.21e-11	1.22e-09
IGHJ1P	ENSG00000218768	-4.69899	1.22e-11	1.23e-09
NOTCH3	ENSG00000074181	7.58754	1.23e-11	1.23e-09
C2	ENSG00000204364	7.88196	1.23e-11	1.24e-09
RNU5A	ENSG00000199568	-3.54979	1.26e-11	1.26e-09
NLGN4X	ENSG00000146938	7.34673	1.28e-11	1.27e-09
SLCO2A1	ENSG00000174640	7.64207	1.3e-11	1.29e-09
TSKU	ENSG00000182704	8.12518	1.32e-11	1.3e-09
SDC3	ENSG00000162512	8.02902	1.34e-11	1.32e-09
MSRB3	ENSG00000174099	8.06138	1.35e-11	1.32e-09
TRPC6	ENSG00000137672	8.57969	1.35e-11	1.32e-09
FAM101A	ENSG00000178882	8.3811	1.37e-11	1.34e-09
SHROOM4	ENSG00000158352	8.58159	1.39e-11	1.35e-09
FKBPL	ENSG00000204315	-4.17529	1.43e-11	1.39e-09
ART4	ENSG00000111339	8.96183	1.49e-11	1.45e-09
PCDH8	ENSG00000136099	-4.43898	1.51e-11	1.46e-09
OTUD1	ENSG00000165312	-3.85449	1.56e-11	1.51e-09
EPYC	ENSG00000083782	8.11095	1.57e-11	1.51e-09
ADAM33	ENSG00000149451	9.0017	1.6e-11	1.53e-09
BMP5	ENSG00000112175	Infinity	1.61e-11	1.53e-09
EMCN	ENSG00000164035	7.83587	1.64e-11	1.56e-09
HOXD8	ENSG00000175879	9.78788	1.64e-11	1.56e-09
A2BP1	ENSG00000078328	Infinity	1.65e-11	1.56e-09
KLF6	ENSG00000067082	-3.87568	1.66e-11	1.57e-09
TMEM176B	ENSG00000106565	7.81394	1.67e-11	1.57e-09
ZNF462	ENSG00000148143	7.64409	1.72e-11	1.62e-09
RHOJ	ENSG00000126785	7.99766	1.73e-11	1.62e-09
COL5A2	ENSG00000204262	7.7334	1.79e-11	1.66e-09
DYSF	ENSG00000135636	7.83208	1.78e-11	1.66e-09
SFRP2	ENSG00000145423	7.85772	1.83e-11	1.68e-09
MMP3	ENSG00000149968	9.67399	1.82e-11	1.68e-09
ZNF385D	ENSG00000151789	9.82175	1.82e-11	1.68e-09
SOX18	ENSG00000203883	7.8851	1.87e-11	1.72e-09
TLR8	ENSG00000101916	8.15485	1.87e-11	1.72e-09
GNLY	ENSG00000115523	7.51161	1.9e-11	1.74e-09
LEP	ENSG00000174697	Infinity	1.91e-11	1.74e-09
FZD4	ENSG00000174804	7.60156	1.95e-11	1.78e-09
CAV2	ENSG00000105971	7.66417	1.97e-11	1.78e-09
SRPX2	ENSG00000102359	7.42968	1.99e-11	1.8e-09
MMP9	ENSG00000100985	7.8451	2.04e-11	1.83e-09
GPR158	ENSG00000151025	9.63172	2.03e-11	1.83e-09
RGS18	ENSG00000150681	7.57273	2.08e-11	1.87e-09
PDGFC	ENSG00000145431	8.20062	2.09e-11	1.87e-09
CES1	ENSG00000196959	8.31885	2.17e-11	1.94e-09
CCL18	ENSG00000006074	7.90717	2.2e-11	1.95e-09
SIGLEC12	ENSG00000160296	9.18555	2.21e-11	1.96e-09
HECW1	ENSG00000002746	11.289	2.29e-11	2.03e-09
LAMB1	ENSG00000091136	7.57175	2.41e-11	2.12e-09
NR2F1	ENSG00000175745	8.91293	2.41e-11	2.12e-09
BNC2	ENSG00000173068	8.07979	2.44e-11	2.14e-09
TCF21	ENSG00000118526	9.00492	2.48e-11	2.17e-09
LOC653879	ENSG00000125730	7.57095	2.5e-11	2.18e-09
LPHN2	ENSG00000117114	7.57159	2.52e-11	2.18e-09
LMOD1	ENSG00000163431	8.29819	2.5e-11	2.18e-09
ACVRL1	ENSG00000139567	7.73594	2.55e-11	2.2e-09
LILRB4	ENSG00000186818	7.80768	2.58e-11	2.23e-09
NR2F2	ENSG00000185551	7.66759	2.63e-11	2.27e-09
CSAG1	ENSG00000198930	10.14	2.68e-11	2.3e-09
SDPR	ENSG00000168497	7.76098	2.73e-11	2.33e-09
NR5A1	ENSG00000136931	8.51206	2.72e-11	2.33e-09
CSF1R	ENSG00000182578	7.89916	2.79e-11	2.38e-09
VGLL3	ENSG00000206538	7.58095	2.93e-11	2.49e-09
STEAP2	ENSG00000157214	7.94565	2.94e-11	2.5e-09
SRPX	ENSG00000101955	8.43536	2.96e-11	2.5e-09
HIST1H2BH	ENSG00000197459	-3.01935	2.99e-11	2.52e-09
DARC	ENSG00000213088	7.56635	3.01e-11	2.53e-09
SPIC	ENSG00000166211	7.83452	3.04e-11	2.53e-09
TIE1	ENSG00000066056	7.97237	3.01e-11	2.53e-09
HOXD9	ENSG00000128709	9.78202	3.02e-11	2.53e-09
ASCL1	ENSG00000139352	7.95804	3.07e-11	2.55e-09
IL34	ENSG00000157368	8.09235	3.06e-11	2.55e-09
SELENBP1	ENSG00000143416	7.21947	3.14e-11	2.6e-09
HGF	ENSG00000019991	9.84776	3.18e-11	2.62e-09
CLEC12A	ENSG00000172322	8.03351	3.25e-11	2.68e-09
	ENSG00000211621	-4.45127	3.3e-11	2.71e-09
CALD1	ENSG00000122786	7.62968	3.38e-11	2.77e-09
FHL5	ENSG00000112214	Infinity	3.41e-11	2.78e-09
	ENSG00000209873	-4.91309	3.47e-11	2.82e-09
MEIS3	ENSG00000105419	8.94206	3.46e-11	2.82e-09
CTNNA2	ENSG00000066032	7.44967	3.51e-11	2.85e-09
DUSP10	ENSG00000143507	-3.71305	3.6e-11	2.91e-09
TSPAN7	ENSG00000156298	7.71731	3.61e-11	2.91e-09
NTRK2	ENSG00000148053	7.39662	3.64e-11	2.93e-09
PDE3A	ENSG00000172572	8.4359	3.68e-11	2.95e-09
RAI14	ENSG00000039560	7.51828	3.94e-11	3.14e-09
MUM1L1	ENSG00000157502	8.08921	3.94e-11	3.14e-09
EXOC3L2	ENSG00000130201	8.15454	3.93e-11	3.14e-09
DAAM2	ENSG00000146122	7.78994	3.98e-11	3.17e-09
CTHRC1	ENSG00000164932	7.66533	4.02e-11	3.18e-09
WT1	ENSG00000184937	Infinity	4.02e-11	3.18e-09
FOXL1	ENSG00000176678	8.08756	4.04e-11	3.19e-09
IGLV3-24	ENSG00000220822	-3.88752	4.09e-11	3.21e-09
GXYLT2	ENSG00000172986	8.17363	4.08e-11	3.21e-09
CD36	ENSG00000135218	7.40667	4.33e-11	3.4e-09
FCER1G	ENSG00000158869	7.50257	4.5e-11	3.52e-09
FAM26E	ENSG00000178033	8.02194	4.51e-11	3.52e-09
H19	ENSG00000130600	6.87699	4.59e-11	3.57e-09
PDPN	ENSG00000162493	7.76201	4.72e-11	3.66e-09
MMRN2	ENSG00000173269	7.59018	4.77e-11	3.7e-09
PEAR1	ENSG00000187800	8.28418	4.79e-11	3.7e-09
CSRNP1	ENSG00000144655	-3.33132	4.89e-11	3.77e-09
IGLV2-11	ENSG00000211679	-4.7596	4.97e-11	3.82e-09
TMEM26	ENSG00000196932	8.60018	5e-11	3.83e-09
MFAP5	ENSG00000197614	7.32371	5.12e-11	3.92e-09
TCN2	ENSG00000185339	7.58715	5.16e-11	3.93e-09
CYP26B1	ENSG00000003137	7.95909	5.15e-11	3.93e-09
ZNF366	ENSG00000178175	8.29896	5.3e-11	4.03e-09
PLEKHG3	ENSG00000126822	7.82596	5.38e-11	4.08e-09
RIPK4	ENSG00000183421	-3.46717	5.42e-11	4.1e-09
HSPG2	ENSG00000142798	7.51186	5.53e-11	4.17e-09
SSX8	ENSG00000126752	9.35988	5.61e-11	4.22e-09
DUSP8	ENSG00000184545	-3.38208	5.69e-11	4.27e-09
RAMP2	ENSG00000131477	7.43685	5.7e-11	4.27e-09
CLEC6A	ENSG00000205846	8.01613	5.79e-11	4.33e-09
ISLR	ENSG00000129009	7.47786	5.83e-11	4.35e-09
TMEM150B	ENSG00000180061	7.44357	5.91e-11	4.39e-09
SLC40A1	ENSG00000138449	7.28821	5.93e-11	4.4e-09
MAGEA12	ENSG00000197172	9.96825	5.95e-11	4.41e-09
PRRX1	ENSG00000116132	7.36483	5.99e-11	4.43e-09
STC1	ENSG00000159167	7.60214	6.03e-11	4.44e-09
ZBTB10	ENSG00000205189	-3.68436	6.25e-11	4.6e-09
RNU12-2P	ENSG00000199382	-3.45269	6.29e-11	4.61e-09
MS4A6A	ENSG00000110077	7.35769	6.31e-11	4.61e-09
HAS2	ENSG00000170961	8.13274	6.31e-11	4.61e-09
ACSS3	ENSG00000111058	7.94626	6.38e-11	4.65e-09
CLEC4D	ENSG00000166527	8.64164	6.45e-11	4.69e-09
OSMR	ENSG00000145623	7.66736	6.51e-11	4.72e-09
SEMA6B	ENSG00000167680	7.6275	6.66e-11	4.82e-09
ADAMTS4	ENSG00000158859	7.64938	6.81e-11	4.91e-09
CDH6	ENSG00000113361	9.33828	6.79e-11	4.91e-09
RAB3IL1	ENSG00000167994	7.59542	7.16e-11	5.15e-09
PDE10A	ENSG00000112541	8.13108	7.24e-11	5.19e-09
NRARP	ENSG00000198435	-3.72929	7.31e-11	5.23e-09
SCUBE2	ENSG00000175356	7.92749	7.33e-11	5.24e-09
FOXR2	ENSG00000189299	8.5851	7.53e-11	5.37e-09
RAB32	ENSG00000118508	7.54555	7.65e-11	5.43e-09
MEP1A	ENSG00000112818	7.96289	7.63e-11	5.43e-09
FAM107A	ENSG00000168309	7.54038	7.69e-11	5.45e-09
CTAG2	ENSG00000126890	Infinity	7.83e-11	5.54e-09
STEAP4	ENSG00000127954	7.04018	8.03e-11	5.66e-09
TM4SF1	ENSG00000169908	7.07928	8.13e-11	5.71e-09
COL6A2	ENSG00000142173	7.3689	8.11e-11	5.71e-09
MYOCD	ENSG00000141052	7.03702	8.21e-11	5.76e-09
BICC1	ENSG00000122870	7.41618	8.97e-11	6.25e-09
PRAME	ENSG00000185686	7.81917	8.94e-11	6.25e-09
NRP1	ENSG00000099250	7.20523	8.99e-11	6.26e-09
HES6	ENSG00000144485	-3.15316	9.08e-11	6.29e-09
PLVAP	ENSG00000130300	7.08893	9.05e-11	6.29e-09
CD300LF	ENSG00000186074	7.21064	9.09e-11	6.29e-09
NXF3	ENSG00000147206	9.96593	9.45e-11	6.52e-09
HIST2H3A	ENSG00000182572	-2.56611	9.57e-11	6.59e-09
NFIB	ENSG00000147862	7.44504	9.6e-11	6.6e-09
HOXC8	ENSG00000037965	8.44443	9.63e-11	6.6e-09
ESM1	ENSG00000164283	7.86466	9.87e-11	6.76e-09
MEOX2	ENSG00000106511	7.47978	1.04e-10	7.05e-09
TRPA1	ENSG00000104321	7.97456	1.03e-10	7.05e-09
GLI2	ENSG00000074047	8.21816	1.06e-10	7.24e-09
IFI27	ENSG00000165949	7.48571	1.08e-10	7.3e-09
LYZ	ENSG00000090382	7.1409	1.09e-10	7.41e-09
	ENSG00000203820	Infinity	1.12e-10	7.56e-09
IGFBP2	ENSG00000115457	7.24096	1.13e-10	7.62e-09
PTGIS	ENSG00000124212	7.3304	1.13e-10	7.63e-09
LAMB2	ENSG00000172037	7.40227	1.14e-10	7.66e-09
GPC6	ENSG00000183098	8.18564	1.15e-10	7.69e-09
HIST1H2BO	ENSG00000196331	-2.57735	1.17e-10	7.8e-09
EN1	ENSG00000163064	8.11661	1.17e-10	7.81e-09
PLS3	ENSG00000102024	7.3386	1.18e-10	7.84e-09
LOC401097	ENSG00000180044	8.52908	1.21e-10	8.05e-09
CDA	ENSG00000158825	7.97906	1.23e-10	8.14e-09
HAO2	ENSG00000116882	6.80986	1.23e-10	8.16e-09
CDH12	ENSG00000154162	8.68539	1.25e-10	8.23e-09
STMN2	ENSG00000104435	8.78445	1.28e-10	8.44e-09
TMEM51	ENSG00000171729	7.42067	1.28e-10	8.45e-09
	ENSG00000186316	7.41464	1.33e-10	8.71e-09
SYDE1	ENSG00000105137	7.69049	1.34e-10	8.75e-09
MRC1L1	ENSG00000183748	8.32762	1.34e-10	8.79e-09
COL10A1	ENSG00000123500	7.27438	1.36e-10	8.89e-09
FXYD2	ENSG00000137731	7.74484	1.41e-10	9.15e-09
DKK2	ENSG00000155011	7.19167	1.42e-10	9.22e-09
MMP14	ENSG00000157227	7.36645	1.42e-10	9.23e-09
FAM20A	ENSG00000108950	7.24837	1.43e-10	9.26e-09
SERPINA1	ENSG00000197249	7.28185	1.44e-10	9.32e-09
ELN	ENSG00000049540	7.37185	1.45e-10	9.35e-09
IGFBP6	ENSG00000167779	7.2564	1.46e-10	9.43e-09
	ENSG00000175223	7.04861	1.48e-10	9.53e-09
PLD1	ENSG00000075651	7.16865	1.54e-10	9.87e-09
SERPINE1	ENSG00000106366	7.35845	1.55e-10	9.95e-09
	ENSG00000214611	-4.88277	1.56e-10	9.99e-09
FAM20C	ENSG00000177706	7.25853	1.57e-10	1e-08
MYOF	ENSG00000138119	6.99126	1.63e-10	1.04e-08
PCDH7	ENSG00000169851	8.19373	1.65e-10	1.04e-08
LPPR4	ENSG00000117600	9.4686	1.63e-10	1.04e-08
EML1	ENSG00000066629	7.30349	1.67e-10	1.06e-08
FMO2	ENSG00000094963	7.20624	1.82e-10	1.15e-08
	ENSG00000186261	7.25983	1.84e-10	1.16e-08
ITGA1	ENSG00000213949	6.88244	1.86e-10	1.17e-08
LIFR	ENSG00000113594	7.28985	1.85e-10	1.17e-08
MAGEA1	ENSG00000198681	Infinity	1.87e-10	1.17e-08
NOL4	ENSG00000101746	7.94024	1.96e-10	1.22e-08
ASPA	ENSG00000108381	9.12923	1.95e-10	1.22e-08
TGFBI	ENSG00000120708	6.86966	2.01e-10	1.25e-08
IGF1	ENSG00000017427	7.34044	2.02e-10	1.26e-08
ADCY6	ENSG00000174233	7.03875	2.04e-10	1.27e-08
MMP1	ENSG00000196611	7.23131	2.1e-10	1.29e-08
TYROBP	ENSG00000011600	7.28033	2.1e-10	1.29e-08
FAM9C	ENSG00000187268	7.45875	2.09e-10	1.29e-08
MT1H	ENSG00000205358	7.29514	2.12e-10	1.3e-08
XCR1	ENSG00000173578	8.07034	2.11e-10	1.3e-08
	ENSG00000203988	-3.60195	2.14e-10	1.31e-08
ARAP3	ENSG00000120318	7.05703	2.18e-10	1.33e-08
CLEC3B	ENSG00000163815	7.32771	2.18e-10	1.33e-08
	ENSG00000219062	9.32697	2.2e-10	1.34e-08
C1S	ENSG00000182326	7.0958	2.29e-10	1.39e-08
ADAMTSL1	ENSG00000178031	7.79555	2.31e-10	1.4e-08
PKD2L1	ENSG00000107593	7.90909	2.36e-10	1.43e-08
TRIM42	ENSG00000155890	10.2987	2.39e-10	1.44e-08
CD276	ENSG00000103855	7.09837	2.4e-10	1.45e-08
CD14	ENSG00000170458	7.23233	2.43e-10	1.47e-08
ADAMTSL2	ENSG00000197859	6.83762	2.47e-10	1.49e-08
ABCG5	ENSG00000138075	7.31856	2.5e-10	1.5e-08
PDGFRL	ENSG00000104213	7.36438	2.54e-10	1.52e-08
CD34	ENSG00000174059	7.82582	2.55e-10	1.53e-08
DZIP1L	ENSG00000158163	7.71521	2.57e-10	1.54e-08
COX4I2	ENSG00000131055	8.3872	2.69e-10	1.6e-08
	ENSG00000211924	-3.26866	2.71e-10	1.61e-08
PLAT	ENSG00000104368	7.10232	2.71e-10	1.61e-08
PDK4	ENSG00000004799	6.83795	2.75e-10	1.63e-08
RSPO3	ENSG00000146374	7.42463	2.77e-10	1.64e-08
CD69	ENSG00000110848	-3.59441	2.8e-10	1.65e-08
SDC2	ENSG00000169439	7.26117	2.79e-10	1.65e-08
UNC5A	ENSG00000113763	8.28659	2.81e-10	1.66e-08
CDR1	ENSG00000184258	7.48486	2.84e-10	1.67e-08
HES2	ENSG00000069812	8.89492	2.89e-10	1.69e-08
	ENSG00000159403	6.9688	2.92e-10	1.71e-08
PRKCDBP	ENSG00000170955	7.44076	2.95e-10	1.72e-08
EPHA3	ENSG00000044524	6.62968	2.99e-10	1.74e-08
CTDSPL	ENSG00000144677	7.0344	2.98e-10	1.74e-08
ASPN	ENSG00000106819	7.11953	3.05e-10	1.77e-08
HSPB2	ENSG00000170276	8.49893	3.06e-10	1.77e-08
DOCK4	ENSG00000128512	6.88911	3.07e-10	1.78e-08
CHSY3	ENSG00000198108	8.15152	3.1e-10	1.79e-08
PLOD2	ENSG00000152952	6.86019	3.15e-10	1.81e-08
LRP1B	ENSG00000168702	7.14395	3.13e-10	1.81e-08
IGLL1	ENSG00000128322	-2.38931	3.16e-10	1.82e-08
GPR1	ENSG00000183671	7.77762	3.21e-10	1.84e-08
PTGFRN	ENSG00000134247	7.29366	3.23e-10	1.85e-08
RASGEF1B	ENSG00000138670	-3.72958	3.34e-10	1.91e-08
GYG2	ENSG00000056998	Infinity	3.35e-10	1.91e-08
	ENSG00000216489	7.10468	3.39e-10	1.93e-08
TMEM144	ENSG00000164124	7.00114	3.43e-10	1.95e-08
ARSI	ENSG00000183876	7.47747	3.42e-10	1.95e-08
ROR2	ENSG00000169071	7.19596	3.48e-10	1.98e-08
CLEC10A	ENSG00000132514	7.12944	3.54e-10	2e-08
SLITRK6	ENSG00000184564	7.1802	3.54e-10	2e-08
FGD5	ENSG00000154783	7.13551	3.56e-10	2.01e-08
	ENSG00000211198	-4.3644	3.66e-10	2.06e-08
NES	ENSG00000132688	7.50489	3.68e-10	2.06e-08
FSTL5	ENSG00000168843	8.28177	3.66e-10	2.06e-08
TNFRSF1A	ENSG00000067182	7.06157	3.73e-10	2.09e-08
SHROOM3	ENSG00000138771	-3.26188	3.9e-10	2.17e-08
DCN	ENSG00000011465	7.28507	3.89e-10	2.17e-08
LIN28B	ENSG00000187772	7.50464	3.89e-10	2.17e-08
EDA2R	ENSG00000131080	7.58548	3.88e-10	2.17e-08
DPYSL3	ENSG00000113657	7.02262	3.94e-10	2.19e-08
FAT4	ENSG00000196159	7.54141	4.16e-10	2.31e-08
RASAL2	ENSG00000075391	6.79021	4.2e-10	2.32e-08
COL21A1	ENSG00000124749	8.1552	4.25e-10	2.35e-08
LTBR	ENSG00000111321	6.69377	4.4e-10	2.42e-08
F10	ENSG00000126218	7.85319	4.4e-10	2.42e-08
ENPP2	ENSG00000136960	7.01411	4.44e-10	2.43e-08
SGIP1	ENSG00000118473	7.37589	4.42e-10	2.43e-08
SEMA6D	ENSG00000137872	7.38505	4.44e-10	2.43e-08
IBSP	ENSG00000029559	Infinity	4.44e-10	2.43e-08
TDRD6	ENSG00000180113	6.70925	4.47e-10	2.44e-08
LY6H	ENSG00000176956	Infinity	4.6e-10	2.51e-08
FXYD6	ENSG00000137726	7.09201	4.85e-10	2.63e-08
C8ORF4	ENSG00000176907	7.752	4.84e-10	2.63e-08
AADAT	ENSG00000109576	Infinity	4.92e-10	2.67e-08
GRRP1	ENSG00000197245	7.67338	4.97e-10	2.69e-08
PCDHB16	ENSG00000196963	Infinity	5.08e-10	2.74e-08
RNU5A	ENSG00000201801	-3.41168	5.11e-10	2.76e-08
ADAMDEC1	ENSG00000134028	6.87931	5.12e-10	2.76e-08
ZFPM2	ENSG00000169946	7.09936	5.14e-10	2.76e-08
MDFI	ENSG00000112559	8.26403	5.14e-10	2.76e-08
HIST2H2BF	ENSG00000203814	-2.70387	5.2e-10	2.77e-08
AMOTL2	ENSG00000114019	6.87008	5.17e-10	2.77e-08
RNF217	ENSG00000146373	7.54025	5.16e-10	2.77e-08
C1ORF175	ENSG00000184313	8.33131	5.19e-10	2.77e-08
GPR141	ENSG00000187037	6.7543	5.26e-10	2.8e-08
PRRG1	ENSG00000130962	8.06391	5.37e-10	2.85e-08
ITGA8	ENSG00000077943	7.20188	5.4e-10	2.86e-08
SOX17	ENSG00000164736	8.20767	5.44e-10	2.88e-08
RHCG	ENSG00000140519	-4.24182	5.48e-10	2.89e-08
SCN4B	ENSG00000177098	8.16324	5.46e-10	2.89e-08
P2RY13	ENSG00000181631	6.97304	5.58e-10	2.94e-08
RNU1-5	ENSG00000207205	-3.90667	5.61e-10	2.95e-08
APBA1	ENSG00000107282	7.89996	5.61e-10	2.95e-08
LEPREL2	ENSG00000110811	7.3376	5.69e-10	2.99e-08
ZNF521	ENSG00000198795	6.7953	5.72e-10	3e-08
CACNA2D1	ENSG00000153956	7.02831	5.75e-10	3.01e-08
CYTL1	ENSG00000170891	8.35017	5.77e-10	3.01e-08
ARSJ	ENSG00000180801	8.49094	6.06e-10	3.16e-08
CCL26	ENSG00000006606	Infinity	6.19e-10	3.22e-08
CHST3	ENSG00000122863	6.92098	6.24e-10	3.24e-08
CNTN4	ENSG00000144619	7.25541	6.27e-10	3.25e-08
ETV1	ENSG00000006468	6.78326	6.3e-10	3.26e-08
MEOX1	ENSG00000005102	7.03707	6.45e-10	3.33e-08
PLAU	ENSG00000122861	6.90349	6.48e-10	3.34e-08
C15ORF38	ENSG00000214446	8.00617	6.51e-10	3.36e-08
ARHGAP28	ENSG00000088756	7.18838	6.6e-10	3.4e-08
CHIT1	ENSG00000133063	6.94284	6.65e-10	3.42e-08
IGFBP7	ENSG00000163453	6.89724	6.75e-10	3.46e-08
C5ORF46	ENSG00000178776	Infinity	6.82e-10	3.5e-08
HIST1H2BC	ENSG00000168242	-2.55587	6.88e-10	3.52e-08
DAPK1	ENSG00000196730	6.45305	7.22e-10	3.69e-08
NUAK1	ENSG00000074590	6.84128	7.28e-10	3.71e-08
SLC7A3	ENSG00000165349	-3.62606	7.32e-10	3.73e-08
SDSL	ENSG00000139410	7.35593	7.36e-10	3.74e-08
KCND3	ENSG00000171385	6.86173	7.58e-10	3.85e-08
HIST2H2AB	ENSG00000184270	-2.55726	7.63e-10	3.86e-08
FIGN	ENSG00000182263	7.6584	7.8e-10	3.94e-08
GNG12	ENSG00000172380	6.99018	7.84e-10	3.96e-08
TUBB2B	ENSG00000137285	-3.56051	8.04e-10	4.05e-08
NLGN1	ENSG00000169760	8.5455	8.16e-10	4.11e-08
CHST1	ENSG00000175264	7.17482	8.23e-10	4.14e-08
PRR16	ENSG00000184838	8.10424	8.27e-10	4.15e-08
LOC100128098	ENSG00000204832	Infinity	8.28e-10	4.15e-08
PCDHB14	ENSG00000120327	7.52794	8.31e-10	4.16e-08
	ENSG00000219485	6.71424	8.36e-10	4.18e-08
CNTN5	ENSG00000149972	11.0438	8.69e-10	4.33e-08
	ENSG00000214524	Infinity	8.69e-10	4.33e-08
GALNTL1	ENSG00000100626	6.89031	8.82e-10	4.38e-08
GPR4	ENSG00000177464	7.61634	8.83e-10	4.38e-08
ATP1A4	ENSG00000132681	7.57183	8.86e-10	4.39e-08
GZMK	ENSG00000113088	6.63948	9.04e-10	4.48e-08
TIMP1	ENSG00000102265	6.66374	9.1e-10	4.5e-08
LOC388514	ENSG00000186204	Infinity	9.26e-10	4.57e-08
CDC42BPA	ENSG00000143776	6.49996	9.33e-10	4.6e-08
PLA2R1	ENSG00000153246	7.21806	9.35e-10	4.6e-08
PCDHB7	ENSG00000113212	Infinity	9.46e-10	4.65e-08
	ENSG00000209892	-4.07087	9.53e-10	4.67e-08
	ENSG00000215246	7.83549	9.67e-10	4.73e-08
IL1A	ENSG00000115008	-3.16522	9.82e-10	4.78e-08
SFRP1	ENSG00000104332	6.55141	9.8e-10	4.78e-08
PBX1	ENSG00000185630	7.20824	9.8e-10	4.78e-08
HMCN2	ENSG00000148357	7.59943	9.81e-10	4.78e-08
CSPG4	ENSG00000173546	6.95927	9.88e-10	4.8e-08
IDO1	ENSG00000131203	6.69947	1e-09	4.86e-08
CST3	ENSG00000101439	6.63195	1.02e-09	4.95e-08
EPB41L3	ENSG00000082397	6.75477	1.02e-09	4.95e-08
CARD10	ENSG00000100065	7.08615	1.03e-09	4.99e-08
NFAM1	ENSG00000167087	6.78512	1.04e-09	5.01e-08
FPR1	ENSG00000171051	6.6675	1.05e-09	5.07e-08
IGLV4-3	ENSG00000211672	-3.56704	1.07e-09	5.14e-08
FAM180A	ENSG00000189320	Infinity	1.07e-09	5.14e-08
DES	ENSG00000175084	7.13308	1.07e-09	5.15e-08
NKG7	ENSG00000105374	6.76582	1.08e-09	5.17e-08
HOXC9	ENSG00000180806	7.4621	1.08e-09	5.17e-08
ARHGEF10L	ENSG00000074964	6.76791	1.11e-09	5.32e-08
EGFLAM	ENSG00000164318	6.50429	1.12e-09	5.34e-08
IL18	ENSG00000150782	6.75211	1.12e-09	5.34e-08
HRH1	ENSG00000196639	6.935	1.13e-09	5.34e-08
CCL24	ENSG00000106178	7.06213	1.13e-09	5.34e-08
TPO	ENSG00000115705	7.48007	1.13e-09	5.34e-08
SAMD5	ENSG00000203727	8.8267	1.13e-09	5.34e-08
MAGEA9	ENSG00000166008	Infinity	1.12e-09	5.34e-08
LTBP2	ENSG00000119681	6.72757	1.14e-09	5.36e-08
KRT24	ENSG00000167916	-5.18237	1.16e-09	5.48e-08
BCHE	ENSG00000114200	Infinity	1.16e-09	5.48e-08
ACTL8	ENSG00000117148	6.6236	1.17e-09	5.5e-08
IGSF6	ENSG00000140749	6.8703	1.19e-09	5.57e-08
MC4R	ENSG00000166603	Infinity	1.19e-09	5.57e-08
ZG16B	ENSG00000162078	6.99515	1.2e-09	5.61e-08
PABPC5	ENSG00000174740	9.52307	1.26e-09	5.87e-08
KCNJ15	ENSG00000157551	7.20693	1.28e-09	5.96e-08
PKNOX2	ENSG00000165495	6.67514	1.35e-09	6.3e-08
YAP1	ENSG00000137693	6.51272	1.37e-09	6.33e-08
TBX2	ENSG00000121068	7.16387	1.36e-09	6.33e-08
HRC	ENSG00000130528	Infinity	1.36e-09	6.33e-08
DKK3	ENSG00000050165	6.72005	1.37e-09	6.34e-08
MS4A4A	ENSG00000110079	6.73428	1.37e-09	6.34e-08
CYR61	ENSG00000142871	6.71379	1.4e-09	6.47e-08
FHAD1	ENSG00000142621	7.00101	1.4e-09	6.47e-08
TP53INP2	ENSG00000078804	-3.2035	1.41e-09	6.5e-08
BARX2	ENSG00000043039	6.74635	1.44e-09	6.62e-08
SEMA5A	ENSG00000112902	6.66491	1.46e-09	6.69e-08
GPR18	ENSG00000125245	-3.5592	1.47e-09	6.74e-08
C10ORF10	ENSG00000165507	6.58839	1.54e-09	7.03e-08
SOX13	ENSG00000143842	7.03264	1.56e-09	7.14e-08
CCR1	ENSG00000163823	6.55753	1.58e-09	7.2e-08
HBE1	ENSG00000213931	9.42001	1.59e-09	7.26e-08
KREMEN1	ENSG00000183762	6.31992	1.6e-09	7.27e-08
PTN	ENSG00000105894	7.32531	1.62e-09	7.37e-08
SLCO2B1	ENSG00000137491	6.59781	1.64e-09	7.43e-08
APOL4	ENSG00000100336	6.29721	1.66e-09	7.47e-08
NR5A2	ENSG00000116833	6.96631	1.65e-09	7.47e-08
C1ORF127	ENSG00000175262	10.2223	1.65e-09	7.47e-08
SLC19A3	ENSG00000135917	Infinity	1.65e-09	7.47e-08
MUC21	ENSG00000204544	-5.10002	1.66e-09	7.5e-08
FLT4	ENSG00000037280	6.76191	1.72e-09	7.75e-08
FOXS1	ENSG00000179772	7.32336	1.73e-09	7.78e-08
CASQ2	ENSG00000118729	10.1812	1.74e-09	7.81e-08
CSF3R	ENSG00000119535	6.46073	1.75e-09	7.87e-08
SLC6A4	ENSG00000108576	-3.31927	1.78e-09	7.99e-08
COL15A1	ENSG00000204291	6.53488	1.8e-09	8.04e-08
DUSP1	ENSG00000120129	-3.36374	1.81e-09	8.1e-08
ASB9	ENSG00000102048	8.79141	1.82e-09	8.1e-08
IRS2	ENSG00000185950	-3.44142	1.85e-09	8.25e-08
CSF2RA	ENSG00000198223	6.55793	1.87e-09	8.31e-08
COLEC12	ENSG00000158270	6.4843	1.9e-09	8.41e-08
C6ORF97	ENSG00000120262	6.74207	1.9e-09	8.41e-08
AOAH	ENSG00000136250	6.3538	1.93e-09	8.54e-08
EMID1	ENSG00000186998	6.78326	1.93e-09	8.54e-08
FERMT2	ENSG00000073712	6.62155	1.94e-09	8.57e-08
NTS	ENSG00000133636	7.6824	1.94e-09	8.58e-08
TAL1	ENSG00000162367	7.74859	1.97e-09	8.66e-08
RBKS	ENSG00000171174	-3.44426	2.01e-09	8.83e-08
AQP9	ENSG00000103569	6.5338	2.01e-09	8.83e-08
KITLG	ENSG00000049130	6.72232	2.02e-09	8.84e-08
CLEC7A	ENSG00000172243	6.44432	2.04e-09	8.94e-08
PNMA2	ENSG00000171362	6.94044	2.08e-09	9.09e-08
TRPV4	ENSG00000111199	7.20781	2.08e-09	9.09e-08
COL4A5	ENSG00000188153	6.52151	2.14e-09	9.33e-08
WFDC1	ENSG00000103175	Infinity	2.15e-09	9.38e-08
NTM	ENSG00000182667	6.30844	2.16e-09	9.39e-08
IGHE	ENSG00000211891	6.55774	2.16e-09	9.39e-08
RNF183	ENSG00000165188	6.7776	2.17e-09	9.42e-08
GPR85	ENSG00000164604	6.51834	2.2e-09	9.54e-08
GGTA1	ENSG00000204136	6.28438	2.21e-09	9.56e-08
PTGDR	ENSG00000168229	6.89114	2.22e-09	9.58e-08
BLACE	ENSG00000204960	6.6378	2.23e-09	9.62e-08
NMNAT2	ENSG00000157064	7.24782	2.23e-09	9.62e-08
FKBP10	ENSG00000141756	7.03009	2.26e-09	9.71e-08
FOXJ1	ENSG00000129654	-2.99732	2.31e-09	9.93e-08
PRF1	ENSG00000180644	6.7273	2.34e-09	1e-07
DIO2	ENSG00000211448	6.95006	2.37e-09	1.01e-07
	ENSG00000210349	Infinity	2.36e-09	1.01e-07
	ENSG00000220701	Infinity	2.36e-09	1.01e-07
CLEC5A	ENSG00000090269	7.15639	2.39e-09	1.02e-07
CLEC4M	ENSG00000104938	7.25084	2.49e-09	1.06e-07
F2R	ENSG00000181104	6.55184	2.52e-09	1.07e-07
EMILIN1	ENSG00000138080	6.60157	2.5e-09	1.07e-07
LGALS2	ENSG00000100079	6.68579	2.52e-09	1.07e-07
RGS4	ENSG00000117152	6.79045	2.52e-09	1.07e-07
ARHGAP29	ENSG00000137962	6.29788	2.57e-09	1.09e-07
FPR2	ENSG00000171049	7.1001	2.6e-09	1.1e-07
OSCAR	ENSG00000170909	6.73643	2.67e-09	1.12e-07
AGTR1	ENSG00000144891	7.7564	2.66e-09	1.12e-07
SLC47A1	ENSG00000142494	6.34927	2.67e-09	1.13e-07
ITGB5	ENSG00000082781	6.62585	2.72e-09	1.15e-07
SH2D1B	ENSG00000198574	7.41838	2.74e-09	1.15e-07
MXRA8	ENSG00000162576	6.35877	2.77e-09	1.16e-07
KLRC4	ENSG00000183542	6.25611	2.78e-09	1.17e-07
LIN7A	ENSG00000111052	6.71639	2.79e-09	1.17e-07
TLX1	ENSG00000107807	8.66263	2.89e-09	1.21e-07
RNASE2	ENSG00000169385	7.2577	2.91e-09	1.22e-07
PRRG4	ENSG00000135378	-3.27607	2.97e-09	1.24e-07
ADRA2A	ENSG00000150594	6.53099	2.99e-09	1.24e-07
KLF15	ENSG00000163884	-2.54722	3.01e-09	1.25e-07
SLC5A12	ENSG00000148942	7.52684	3.02e-09	1.25e-07
CETP	ENSG00000087237	6.58229	3.04e-09	1.26e-07
CCR2	ENSG00000121807	6.16873	3.08e-09	1.27e-07
SNAP25	ENSG00000132639	6.84021	3.11e-09	1.29e-07
CADPS2	ENSG00000081803	6.24779	3.16e-09	1.3e-07
PDGFB	ENSG00000100311	6.41174	3.17e-09	1.31e-07
LYNX1	ENSG00000180155	7.15561	3.18e-09	1.31e-07
ENPEP	ENSG00000138792	6.84201	3.2e-09	1.32e-07
SYT17	ENSG00000011347	7.29642	3.25e-09	1.33e-07
TSHZ3	ENSG00000121297	6.43566	3.27e-09	1.34e-07
AIF1L	ENSG00000126878	6.50363	3.26e-09	1.34e-07
CLDN5	ENSG00000184113	6.51525	3.27e-09	1.34e-07
NPR1	ENSG00000169418	6.50427	3.29e-09	1.35e-07
PER1	ENSG00000179094	-3.24732	3.36e-09	1.37e-07
TMEM195	ENSG00000187546	Infinity	3.37e-09	1.37e-07
HIF3A	ENSG00000124440	7.18899	3.38e-09	1.38e-07
LAYN	ENSG00000204381	6.55562	3.45e-09	1.4e-07
ORM2	ENSG00000204154	6.87481	3.45e-09	1.4e-07
DYNC1I1	ENSG00000158560	6.68505	3.47e-09	1.41e-07
BEAN	ENSG00000166546	7.77786	3.5e-09	1.42e-07
PREX2	ENSG00000046889	6.39698	3.63e-09	1.47e-07
EGFL7	ENSG00000172889	6.41693	3.65e-09	1.47e-07
GJA1	ENSG00000152661	6.47917	3.62e-09	1.47e-07
CRISPLD2	ENSG00000103196	6.5491	3.63e-09	1.47e-07
CTSG	ENSG00000100448	Infinity	3.62e-09	1.47e-07
GRB10	ENSG00000106070	6.46391	3.68e-09	1.48e-07
CDCP1	ENSG00000163814	6.77928	3.66e-09	1.48e-07
GIMAP8	ENSG00000171115	6.27851	3.72e-09	1.49e-07
EBF3	ENSG00000108001	6.43971	3.72e-09	1.49e-07
IGSF21	ENSG00000117154	7.93894	3.72e-09	1.49e-07
CLIC2	ENSG00000155962	6.38896	3.78e-09	1.51e-07
DCLK1	ENSG00000133083	6.56462	3.77e-09	1.51e-07
RAMP3	ENSG00000122679	6.5092	3.83e-09	1.53e-07
OLFM1	ENSG00000130558	6.24824	3.92e-09	1.56e-07
FARP1	ENSG00000152767	6.34124	3.94e-09	1.57e-07
PTGDS	ENSG00000107317	6.32086	3.97e-09	1.58e-07
SIX2	ENSG00000170577	7.05322	3.99e-09	1.59e-07
KLRC1	ENSG00000134545	7.52701	4e-09	1.59e-07
	ENSG00000213876	7.86105	4.02e-09	1.59e-07
HHIPL1	ENSG00000182218	6.42414	4.06e-09	1.6e-07
ADCYAP1R1	ENSG00000078549	8.37835	4.03e-09	1.6e-07
ACOX2	ENSG00000168306	7.007	4.09e-09	1.61e-07
GUCY1A3	ENSG00000164116	6.07341	4.16e-09	1.64e-07
FKBP9	ENSG00000122642	6.30839	4.15e-09	1.64e-07
CLC	ENSG00000105205	7.50749	4.24e-09	1.67e-07
FAM70B	ENSG00000184497	6.39101	4.27e-09	1.68e-07
HIST1H2BL	ENSG00000185130	-2.64398	4.35e-09	1.71e-07
CPVL	ENSG00000106066	6.4103	4.36e-09	1.71e-07
EGR3	ENSG00000179388	-3.50693	4.43e-09	1.73e-07
CYFIP1	ENSG00000068793	6.14541	4.41e-09	1.73e-07
TAGLN	ENSG00000149591	6.37867	4.44e-09	1.73e-07
LRCH2	ENSG00000130224	6.48474	4.51e-09	1.76e-07
GPR56	ENSG00000205336	6.04313	4.57e-09	1.78e-07
LPAR1	ENSG00000198121	6.44042	4.58e-09	1.78e-07
NPBWR2	ENSG00000125522	-3.83042	4.61e-09	1.79e-07
EMP2	ENSG00000213853	6.09355	4.61e-09	1.79e-07
TENC1	ENSG00000111077	6.27718	4.64e-09	1.79e-07
MYCT1	ENSG00000120279	6.72454	4.63e-09	1.79e-07
DNASE2B	ENSG00000137976	8.50778	4.62e-09	1.79e-07
MICAL2	ENSG00000133816	6.08841	4.73e-09	1.83e-07
ABLIM3	ENSG00000173210	6.13298	4.75e-09	1.83e-07
PTPRF	ENSG00000142949	6.31383	4.74e-09	1.83e-07
CFHR1	ENSG00000080910	7.52311	4.74e-09	1.83e-07
OSBPL1A	ENSG00000141447	6.12847	4.85e-09	1.86e-07
IGKV2-26	ENSG00000216696	-3.44197	4.88e-09	1.87e-07
SLC9A3R2	ENSG00000065054	6.15126	4.87e-09	1.87e-07
RGS1	ENSG00000090104	-3.47346	4.91e-09	1.88e-07
EBF2	ENSG00000221818	7.17293	4.9e-09	1.88e-07
AXL	ENSG00000167601	6.2437	4.93e-09	1.89e-07
HOXC10	ENSG00000180818	7.15529	4.98e-09	1.9e-07
NTN4	ENSG00000074527	6.39026	5.02e-09	1.91e-07
THBD	ENSG00000178726	6.07839	5.04e-09	1.92e-07
GPX3	ENSG00000211445	6.41289	5.04e-09	1.92e-07
	ENSG00000214455	-5.52527	5.09e-09	1.93e-07
NID1	ENSG00000116962	6.55472	5.23e-09	1.98e-07
FCRL6	ENSG00000181036	6.44039	5.33e-09	2.02e-07
CTTNBP2	ENSG00000077063	6.51998	5.36e-09	2.03e-07
CRYAB	ENSG00000109846	6.50466	5.39e-09	2.04e-07
TMEM119	ENSG00000183160	6.41934	5.44e-09	2.06e-07
ABCC3	ENSG00000108846	6.17551	5.49e-09	2.07e-07
CCDC3	ENSG00000151468	6.43852	5.48e-09	2.07e-07
TNNT2	ENSG00000118194	9.14995	5.5e-09	2.07e-07
EYA1	ENSG00000104313	Infinity	5.52e-09	2.07e-07
OR51E1	ENSG00000180785	Infinity	5.52e-09	2.07e-07
ANGPT1	ENSG00000154188	6.66224	5.6e-09	2.1e-07
COL22A1	ENSG00000169436	6.60738	5.74e-09	2.15e-07
OR4M2	ENSG00000182974	-4.4905	5.79e-09	2.16e-07
FBP2	ENSG00000130957	5.91853	5.78e-09	2.16e-07
HLA-DPA3	ENSG00000220757	6.74466	5.79e-09	2.16e-07
RBP1	ENSG00000114115	6.57315	5.85e-09	2.18e-07
SDS	ENSG00000135094	6.55299	5.95e-09	2.22e-07
C20ORF160	ENSG00000101331	6.34557	5.99e-09	2.23e-07
RASSF4	ENSG00000107551	6.29304	6.06e-09	2.25e-07
PROCR	ENSG00000101000	6.41266	6.14e-09	2.28e-07
ADORA1	ENSG00000163485	7.53773	6.26e-09	2.32e-07
ASGR1	ENSG00000141505	7.35769	6.4e-09	2.37e-07
RGL1	ENSG00000143344	6.20541	6.53e-09	2.41e-07
SOHLH1	ENSG00000165643	Infinity	6.53e-09	2.41e-07
LARP6	ENSG00000166173	6.70029	6.81e-09	2.51e-07
ARHGEF17	ENSG00000110237	6.2515	6.92e-09	2.55e-07
RERGL	ENSG00000111404	8.45379	7.01e-09	2.58e-07
FAM171A1	ENSG00000148468	5.92886	7.04e-09	2.59e-07
SHE	ENSG00000169291	6.23085	7.07e-09	2.59e-07
	ENSG00000175388	6.68959	7.05e-09	2.59e-07
ABCA8	ENSG00000141338	6.29035	7.09e-09	2.6e-07
HIST1H2BC	ENSG00000197846	-2.44191	7.17e-09	2.62e-07
RNY4P7	ENSG00000206995	-4.34724	7.19e-09	2.63e-07
CHRDL2	ENSG00000054938	6.98839	7.23e-09	2.64e-07
FOXG1	ENSG00000176165	5.38292	7.27e-09	2.65e-07
FLJ10357	ENSG00000165801	6.18307	7.26e-09	2.65e-07
TGFB1I1	ENSG00000140682	6.24954	7.37e-09	2.68e-07
ODZ3	ENSG00000218336	6.20186	7.41e-09	2.69e-07
MATN3	ENSG00000132031	6.59955	7.43e-09	2.7e-07
SEC16B	ENSG00000120341	6.62225	7.44e-09	2.7e-07
RAB42	ENSG00000188060	6.49033	7.48e-09	2.71e-07
PTPN21	ENSG00000070778	6.24366	7.52e-09	2.72e-07
AGT	ENSG00000135744	6.47623	7.63e-09	2.76e-07
DPEP1	ENSG00000015413	6.80509	7.63e-09	2.76e-07
SCARA5	ENSG00000168079	6.36199	7.71e-09	2.78e-07
KIFC3	ENSG00000140859	6.04864	7.78e-09	2.81e-07
STAB2	ENSG00000136011	6.56635	7.97e-09	2.87e-07
HIST1H1A	ENSG00000124610	-3.33476	8.09e-09	2.91e-07
LOC100192379	ENSG00000197460	Infinity	8.11e-09	2.91e-07
SEPT4	ENSG00000108387	6.31172	8.17e-09	2.93e-07
SSX2B	ENSG00000165583	8.79869	8.2e-09	2.94e-07
LOC100130757	ENSG00000177354	6.11968	8.23e-09	2.95e-07
GPR84	ENSG00000139572	6.21621	8.24e-09	2.95e-07
GREM2	ENSG00000180875	6.09168	8.37e-09	2.99e-07
C5ORF23	ENSG00000181495	7.08186	8.38e-09	2.99e-07
RND3	ENSG00000115963	5.85526	8.42e-09	3e-07
OLFML1	ENSG00000183801	6.07009	8.47e-09	3.01e-07
GABRE	ENSG00000102287	6.37113	8.47e-09	3.01e-07
EDIL3	ENSG00000164176	6.26458	8.57e-09	3.04e-07
PMAIP1	ENSG00000141682	-3.24482	8.59e-09	3.05e-07
LAMA1	ENSG00000101680	6.60371	8.78e-09	3.11e-07
PIK3C2G	ENSG00000139144	6.23557	8.83e-09	3.13e-07
GUCY1B3	ENSG00000061918	6.13768	8.96e-09	3.17e-07
CCDC8	ENSG00000169515	7.1786	8.95e-09	3.17e-07
FAM162B	ENSG00000183807	8.00849	9.05e-09	3.2e-07
KIAA1755	ENSG00000149633	6.62022	9.11e-09	3.21e-07
CREB3L1	ENSG00000157613	6.24924	9.25e-09	3.25e-07
RUSC2	ENSG00000198853	6.50999	9.23e-09	3.25e-07
ZBTB7C	ENSG00000184828	7.22173	9.28e-09	3.26e-07
CGNL1	ENSG00000128849	6.34593	9.35e-09	3.28e-07
GPR101	ENSG00000165370	-4.52418	9.4e-09	3.3e-07
IGFBP3	ENSG00000146674	6.07384	9.41e-09	3.3e-07
LIPI	ENSG00000188992	5.95201	9.48e-09	3.31e-07
P2RY6	ENSG00000171631	6.28884	9.46e-09	3.31e-07
MAGEB2	ENSG00000099399	6.55065	9.45e-09	3.31e-07
GALNTL2	ENSG00000131386	5.58109	9.57e-09	3.34e-07
MAOA	ENSG00000189221	5.90625	1e-08	3.48e-07
FBLN2	ENSG00000163520	6.00431	1.01e-08	3.49e-07
CYP7B1	ENSG00000172817	6.14856	1e-08	3.49e-07
SPATA12	ENSG00000186451	6.6276	1.01e-08	3.49e-07
C11ORF53	ENSG00000150750	5.98648	1.01e-08	3.5e-07
MEIS3P1	ENSG00000179277	6.05249	1.01e-08	3.5e-07
	ENSG00000213078	-7.204	1.01e-08	3.51e-07
SIX4	ENSG00000100625	5.692	1.02e-08	3.53e-07
TIMP2	ENSG00000035862	6.22715	1.02e-08	3.53e-07
PHLDA3	ENSG00000174307	6.36225	1.03e-08	3.57e-07
ME3	ENSG00000151376	6.49239	1.04e-08	3.58e-07
IGKV2D-26	ENSG00000211623	-3.51608	1.05e-08	3.61e-07
ACE	ENSG00000159640	6.37008	1.05e-08	3.63e-07
VNN1	ENSG00000112299	6.02623	1.06e-08	3.64e-07
DGKB	ENSG00000136267	6.07057	1.07e-08	3.67e-07
PCSK6	ENSG00000140479	6.54144	1.07e-08	3.67e-07
MT1M	ENSG00000205364	6.82072	1.07e-08	3.67e-07
ANPEP	ENSG00000166825	6.17198	1.08e-08	3.68e-07
AADACL2	ENSG00000197953	Infinity	1.09e-08	3.72e-07
ACTG2	ENSG00000163017	6.06015	1.11e-08	3.77e-07
SNORD3A	ENSG00000212195	-3.40176	1.11e-08	3.78e-07
ADAMTS14	ENSG00000138316	6.17844	1.11e-08	3.78e-07
GSTM5	ENSG00000134201	6.2236	1.13e-08	3.83e-07
RBP4	ENSG00000138207	Infinity	1.13e-08	3.83e-07
WWC2	ENSG00000151718	5.87734	1.13e-08	3.84e-07
C3AR1	ENSG00000171860	6.15634	1.15e-08	3.89e-07
AQP4	ENSG00000171885	8.99719	1.15e-08	3.89e-07
LGI2	ENSG00000153012	6.12353	1.17e-08	3.94e-07
IL31RA	ENSG00000164509	7.90388	1.17e-08	3.95e-07
SLC22A9	ENSG00000149742	Infinity	1.17e-08	3.96e-07
ARRB1	ENSG00000137486	6.08092	1.18e-08	3.98e-07
C1QTNF7	ENSG00000163145	8.03968	1.19e-08	4.02e-07
HIST1H2BB	ENSG00000196226	-2.59508	1.22e-08	4.1e-07
PHLDB1	ENSG00000019144	6.03477	1.23e-08	4.13e-07
TPBG	ENSG00000146242	6.13593	1.23e-08	4.13e-07
TDRD10	ENSG00000163239	6.58453	1.25e-08	4.18e-07
KRT36	ENSG00000126337	9.62111	1.24e-08	4.18e-07
	ENSG00000214548	7.06508	1.25e-08	4.2e-07
LILRA6	ENSG00000204577	6.14643	1.28e-08	4.29e-07
CXCL11	ENSG00000169248	6.07909	1.29e-08	4.32e-07
DOCK5	ENSG00000147459	5.96328	1.3e-08	4.34e-07
SLC2A10	ENSG00000197496	6.07379	1.31e-08	4.37e-07
ADAMTS3	ENSG00000156140	6.19853	1.32e-08	4.39e-07
KLHL4	ENSG00000102271	6.05874	1.32e-08	4.4e-07
GLDN	ENSG00000186417	6.75425	1.33e-08	4.41e-07
TFF3	ENSG00000160180	6.82616	1.33e-08	4.41e-07
PRDM5	ENSG00000138738	7.09115	1.33e-08	4.42e-07
SLC6A1	ENSG00000157103	6.54116	1.35e-08	4.48e-07
EOMES	ENSG00000163508	5.87381	1.36e-08	4.51e-07
ANO2	ENSG00000047617	Infinity	1.38e-08	4.58e-07
REM1	ENSG00000088320	5.92199	1.41e-08	4.66e-07
CFB	ENSG00000204359	5.89822	1.43e-08	4.73e-07
PCSK1	ENSG00000175426	6.15031	1.44e-08	4.75e-07
TUBBP2	ENSG00000196230	-4.33795	1.45e-08	4.78e-07
SLC1A7	ENSG00000162383	Infinity	1.46e-08	4.8e-07
	ENSG00000187939	6.98605	1.46e-08	4.82e-07
HRH2	ENSG00000113749	5.98318	1.47e-08	4.84e-07
KLF4	ENSG00000136826	-3.06768	1.52e-08	4.99e-07
RBP7	ENSG00000162444	6.74571	1.52e-08	4.99e-07
PLA2G4A	ENSG00000116711	5.97415	1.55e-08	5.08e-07
CAV1	ENSG00000105974	6.11251	1.56e-08	5.11e-07
GPRC5B	ENSG00000167191	6.03842	1.57e-08	5.12e-07
PDCD1LG2	ENSG00000197646	6.0897	1.57e-08	5.12e-07
CLCNKA	ENSG00000186510	6.46614	1.58e-08	5.14e-07
TBX5	ENSG00000089225	7.48746	1.6e-08	5.21e-07
C7ORF58	ENSG00000106034	5.99039	1.64e-08	5.35e-07
GPC3	ENSG00000147257	6.44308	1.66e-08	5.4e-07
PPIC	ENSG00000168938	5.77785	1.69e-08	5.51e-07
PGM5	ENSG00000154330	6.06356	1.7e-08	5.53e-07
CNRIP1	ENSG00000119865	6.16329	1.7e-08	5.53e-07
PTGFR	ENSG00000122420	6.20077	1.76e-08	5.7e-07
KCNK2	ENSG00000082482	Infinity	1.76e-08	5.7e-07
FOLH1	ENSG00000086205	6.71234	1.77e-08	5.71e-07
OSBPL5	ENSG00000021762	6.0665	1.79e-08	5.79e-07
LOC84856	ENSG00000185904	6.21379	1.8e-08	5.79e-07
STRA6	ENSG00000137868	5.90881	1.8e-08	5.8e-07
INHBA	ENSG00000122641	5.91052	1.82e-08	5.85e-07
NDP	ENSG00000124479	6.67054	1.83e-08	5.88e-07
PARD3B	ENSG00000116117	6.16309	1.85e-08	5.94e-07
CRISPLD1	ENSG00000121005	5.73895	1.86e-08	5.98e-07
CYBRD1	ENSG00000071967	6.07028	1.87e-08	5.99e-07
P4HA3	ENSG00000149380	6.02125	1.91e-08	6.13e-07
MSC	ENSG00000178860	6.04027	1.91e-08	6.13e-07
	ENSG00000216274	-4.1845	1.96e-08	6.25e-07
FREM1	ENSG00000164946	6.45141	1.95e-08	6.25e-07
SASH1	ENSG00000111961	5.9006	2e-08	6.39e-07
CDX1	ENSG00000113722	6.49422	2.03e-08	6.47e-07
TBX18	ENSG00000112837	6.1478	2.04e-08	6.5e-07
GNA14	ENSG00000156049	6.20392	2.05e-08	6.53e-07
LOC100270710	ENSG00000155254	6.03218	2.08e-08	6.6e-07
HSPA12B	ENSG00000132622	5.76322	2.09e-08	6.63e-07
CALHM3	ENSG00000183128	6.20025	2.09e-08	6.65e-07
CCL23	ENSG00000167236	8.13147	2.1e-08	6.65e-07
PKDCC	ENSG00000162878	5.78484	2.12e-08	6.72e-07
MMP12	ENSG00000110347	5.77197	2.14e-08	6.76e-07
SMOC2	ENSG00000112562	6.12097	2.16e-08	6.82e-07
ABCG2	ENSG00000118777	5.7773	2.18e-08	6.89e-07
ELAVL4	ENSG00000162374	6.81163	2.2e-08	6.93e-07
MAGI1	ENSG00000151276	6.07468	2.26e-08	7.11e-07
SULT1C4	ENSG00000198075	6.617	2.26e-08	7.11e-07
SALL4	ENSG00000101115	6.1257	2.29e-08	7.2e-07
REN	ENSG00000143839	Infinity	2.3e-08	7.24e-07
CXORF48	ENSG00000169551	Infinity	2.31e-08	7.26e-07
IGLVI-70	ENSG00000217140	-3.34813	2.33e-08	7.3e-07
PYGL	ENSG00000100504	5.70694	2.39e-08	7.47e-07
KIAA1598	ENSG00000187164	5.83462	2.38e-08	7.47e-07
CTSK	ENSG00000143387	5.93336	2.4e-08	7.5e-07
FAM38B	ENSG00000154864	6.33736	2.4e-08	7.5e-07
FAM127C	ENSG00000212747	6.20556	2.41e-08	7.54e-07
RORB	ENSG00000198963	5.72806	2.43e-08	7.56e-07
FILIP1	ENSG00000118407	6.28553	2.42e-08	7.56e-07
LINGO1	ENSG00000169783	6.32051	2.45e-08	7.63e-07
PCOLCE	ENSG00000106333	5.75689	2.46e-08	7.66e-07
UNC5B	ENSG00000107731	6.18219	2.47e-08	7.66e-07
OBSL1	ENSG00000124006	5.95188	2.49e-08	7.74e-07
NALCN	ENSG00000102452	6.46245	2.52e-08	7.81e-07
SYT15	ENSG00000204176	6.04215	2.56e-08	7.93e-07
RNF150	ENSG00000170153	6.2481	2.56e-08	7.93e-07
	ENSG00000204721	-2.84378	2.58e-08	7.99e-07
SIGLECP3	ENSG00000171101	8.68892	2.59e-08	7.99e-07
LPHN3	ENSG00000150471	7.19481	2.59e-08	8e-07
GALR2	ENSG00000182687	-2.95095	2.61e-08	8.04e-07
RARRES2	ENSG00000106538	5.88023	2.63e-08	8.11e-07
DHRS3	ENSG00000162496	5.91474	2.64e-08	8.13e-07
ST3GAL6	ENSG00000064225	5.14869	2.71e-08	8.32e-07
HIST1H4C	ENSG00000198558	-2.09573	2.73e-08	8.36e-07
ZNF683	ENSG00000176083	7.09777	2.72e-08	8.36e-07
NHS	ENSG00000188158	5.79026	2.77e-08	8.48e-07
SLCO1A2	ENSG00000084453	7.10096	2.77e-08	8.49e-07
STEAP1	ENSG00000164647	6.11595	2.78e-08	8.51e-07
TNFSF13B	ENSG00000102524	5.60406	2.8e-08	8.55e-07
ALDH1A1	ENSG00000165092	5.7633	2.85e-08	8.7e-07
PAPSS2	ENSG00000198682	5.91375	2.85e-08	8.7e-07
LRRC4C	ENSG00000148948	6.46206	2.86e-08	8.72e-07
SLITRK2	ENSG00000185985	6.84837	2.87e-08	8.74e-07
HBA2	ENSG00000188536	6.1682	2.88e-08	8.76e-07
CX3CR1	ENSG00000168329	5.91386	2.99e-08	9.09e-07
FCN3	ENSG00000142748	6.15827	2.99e-08	9.09e-07
TAT	ENSG00000198650	-3.38298	3.06e-08	9.29e-07
LOC375295	ENSG00000163364	6.12188	3.09e-08	9.38e-07
RIMS1	ENSG00000079841	5.3541	3.11e-08	9.41e-07
KRT1	ENSG00000167768	Infinity	3.11e-08	9.41e-07
	ENSG00000198348	7.64358	3.14e-08	9.49e-07
IGLV3-16	ENSG00000211665	-3.20499	3.15e-08	9.52e-07
RAB17	ENSG00000124839	7.44887	3.19e-08	9.63e-07
LMO3	ENSG00000048540	9.46944	3.21e-08	9.66e-07
SLC44A3	ENSG00000143036	6.47013	3.21e-08	9.67e-07
CAP2	ENSG00000112186	6.01885	3.26e-08	9.81e-07
	ENSG00000216814	-4.10012	3.32e-08	9.98e-07
HIST2H3A	ENSG00000196532	-2.53298	3.37e-08	1.01e-06
LEPREL1	ENSG00000090530	5.41111	3.37e-08	1.01e-06
MMP8	ENSG00000118113	Infinity	3.38e-08	1.01e-06
GAS2L1	ENSG00000185340	6.16193	3.45e-08	1.03e-06
EDN3	ENSG00000124205	7.45504	3.44e-08	1.03e-06
KLRD1	ENSG00000134539	5.74443	3.51e-08	1.05e-06
LOC100132336	ENSG00000168546	5.91873	3.6e-08	1.07e-06
TLR5	ENSG00000187554	5.75438	3.67e-08	1.09e-06
ITGA5	ENSG00000161638	5.76524	3.66e-08	1.09e-06
FCGR3B	ENSG00000162747	6.10242	3.67e-08	1.09e-06
CXCR6	ENSG00000172215	5.80543	3.71e-08	1.1e-06
TMEM45A	ENSG00000181458	5.4061	3.72e-08	1.11e-06
MYADM	ENSG00000179820	-2.98635	3.8e-08	1.13e-06
SLC6A12	ENSG00000111181	5.52344	3.96e-08	1.18e-06
DMRT3	ENSG00000064218	6.64631	4e-08	1.18e-06
ADAM12	ENSG00000148848	5.60603	4.02e-08	1.19e-06
CXXC4	ENSG00000168772	5.67266	4.02e-08	1.19e-06
GHR	ENSG00000112964	6.25931	4.03e-08	1.19e-06
SLC26A7	ENSG00000147606	6.27664	4.05e-08	1.2e-06
TANC1	ENSG00000115183	6.01022	4.12e-08	1.22e-06
EPB41L1	ENSG00000088367	5.68847	4.33e-08	1.27e-06
GIMAP6	ENSG00000133561	5.72553	4.31e-08	1.27e-06
LAIR2	ENSG00000167618	5.72843	4.34e-08	1.28e-06
VWA1	ENSG00000179403	5.81657	4.36e-08	1.28e-06
CPXM2	ENSG00000121898	5.82283	4.38e-08	1.29e-06
TMEM203	ENSG00000187713	-3.41001	4.43e-08	1.3e-06
ZNF331	ENSG00000130844	-3.0915	4.42e-08	1.3e-06
MAGEA3	ENSG00000213401	Infinity	4.48e-08	1.31e-06
SLITRK5	ENSG00000165300	5.99745	4.52e-08	1.32e-06
AVPR1A	ENSG00000166148	6.02849	4.52e-08	1.32e-06
TBX1	ENSG00000184058	6.06708	4.6e-08	1.34e-06
GUCY1A2	ENSG00000152402	6.01092	4.61e-08	1.35e-06
OPHN1	ENSG00000079482	5.53282	4.69e-08	1.37e-06
PVR	ENSG00000073008	6.06607	4.72e-08	1.38e-06
PCDHA13	ENSG00000081842	5.72066	4.78e-08	1.39e-06
TBX15	ENSG00000092607	5.87811	4.76e-08	1.39e-06
CYP4X1	ENSG00000186377	7.0403	4.8e-08	1.4e-06
TNFAIP6	ENSG00000123610	5.33159	4.85e-08	1.41e-06
GATA4	ENSG00000136574	6.08038	4.87e-08	1.41e-06
	ENSG00000215042	-3.65506	4.96e-08	1.44e-06
CCR5	ENSG00000160791	5.17894	4.97e-08	1.44e-06
RSPO4	ENSG00000101282	6.39563	4.98e-08	1.44e-06
ESRP1	ENSG00000104413	5.88154	5.03e-08	1.45e-06
IL22RA2	ENSG00000164485	6.03305	5.01e-08	1.45e-06
IFITM3	ENSG00000142089	5.50044	5.14e-08	1.48e-06
GDF10	ENSG00000107623	6.55649	5.13e-08	1.48e-06
IGKV2-18	ENSG00000204732	-3.44523	5.21e-08	1.5e-06
HS3ST3A1	ENSG00000153976	6.09231	5.23e-08	1.5e-06
TSPAN8	ENSG00000127324	6.76341	5.2e-08	1.5e-06
MALL	ENSG00000144063	5.2204	5.27e-08	1.51e-06
ALDH3B1	ENSG00000006534	5.66246	5.25e-08	1.51e-06
HOXC6	ENSG00000197757	5.8121	5.3e-08	1.52e-06
CXCL1	ENSG00000163739	5.94786	5.29e-08	1.52e-06
HOXD3	ENSG00000128652	6.69493	5.29e-08	1.52e-06
RGS16	ENSG00000143333	-2.87487	5.4e-08	1.54e-06
EFS	ENSG00000100842	5.473	5.4e-08	1.54e-06
TIMD4	ENSG00000145850	5.64653	5.45e-08	1.55e-06
HSPB7	ENSG00000173641	6.58842	5.42e-08	1.55e-06
EFEMP2	ENSG00000172638	5.64082	5.5e-08	1.57e-06
STYK1	ENSG00000060140	5.45486	5.54e-08	1.58e-06
C14ORF23	ENSG00000186960	7.7106	5.53e-08	1.58e-06
HTR2C	ENSG00000147246	Infinity	5.57e-08	1.58e-06
ARPP21	ENSG00000172995	5.97978	5.65e-08	1.6e-06
NPAS4	ENSG00000174576	-3.00598	5.67e-08	1.61e-06
CCDC102B	ENSG00000150636	5.54877	5.77e-08	1.63e-06
ITIH3	ENSG00000162267	5.72342	5.74e-08	1.63e-06
C1ORF126	ENSG00000175147	6.13521	5.8e-08	1.64e-06
FBN1	ENSG00000166147	5.51569	5.82e-08	1.65e-06
SERPINB10	ENSG00000166404	6.94602	5.84e-08	1.65e-06
FCGR2A	ENSG00000143226	5.66606	5.89e-08	1.66e-06
TNFSF18	ENSG00000120337	6.45492	5.89e-08	1.66e-06
LOC339535	ENSG00000215808	Infinity	5.91e-08	1.66e-06
HSPA12A	ENSG00000165868	5.6481	6.08e-08	1.71e-06
SPTLC3	ENSG00000172296	6.20362	6.07e-08	1.71e-06
CD55	ENSG00000196352	-3.16004	6.22e-08	1.75e-06
BAI3	ENSG00000135298	5.27302	6.25e-08	1.75e-06
CPA6	ENSG00000165078	6.25542	6.22e-08	1.75e-06
APOC4	ENSG00000130207	5.69486	6.36e-08	1.78e-06
	ENSG00000186777	-2.89035	6.55e-08	1.83e-06
C10ORF72	ENSG00000165633	5.77795	6.59e-08	1.84e-06
RASSF9	ENSG00000198774	7.88847	6.63e-08	1.85e-06
MCTP1	ENSG00000175471	5.35688	6.67e-08	1.86e-06
PPP1R1A	ENSG00000135447	5.98292	6.66e-08	1.86e-06
FAM70A	ENSG00000125355	5.37353	6.77e-08	1.89e-06
PCDH12	ENSG00000113555	5.72776	6.78e-08	1.89e-06
FAM131B	ENSG00000159784	5.61746	6.89e-08	1.91e-06
NPFFR1	ENSG00000148734	7.71546	6.86e-08	1.91e-06
RTN1	ENSG00000139970	5.9029	6.91e-08	1.92e-06
STBD1	ENSG00000118804	5.7377	6.96e-08	1.93e-06
SEMA5B	ENSG00000082684	5.71328	7.05e-08	1.96e-06
TRAM1L1	ENSG00000174599	Infinity	7.06e-08	1.96e-06
	ENSG00000181201	-3.44157	7.18e-08	1.99e-06
RGMA	ENSG00000182175	5.36317	7.18e-08	1.99e-06
PTPRT	ENSG00000196090	5.42795	7.2e-08	1.99e-06
ZFHX4	ENSG00000091656	5.48118	7.26e-08	2.01e-06
TNN	ENSG00000120332	6.08878	7.28e-08	2.01e-06
SV2B	ENSG00000185518	5.35165	7.35e-08	2.03e-06
SLC24A4	ENSG00000140090	6.06658	7.35e-08	2.03e-06
HIST1H2AJ	ENSG00000182611	-2.13372	7.48e-08	2.06e-06
STARD8	ENSG00000130052	5.54018	7.49e-08	2.06e-06
SELP	ENSG00000174175	5.60917	7.57e-08	2.08e-06
DAZL	ENSG00000092345	5.06061	7.61e-08	2.09e-06
LOC100133581	ENSG00000213441	6.56763	7.68e-08	2.11e-06
C4ORF12	ENSG00000180769	Infinity	7.71e-08	2.11e-06
DSC2	ENSG00000134755	5.23633	7.73e-08	2.12e-06
PTGER3	ENSG00000050628	5.77533	7.76e-08	2.12e-06
TNFRSF10C	ENSG00000173535	5.79547	7.79e-08	2.13e-06
GJA4	ENSG00000187513	5.58855	7.82e-08	2.14e-06
VCAM1	ENSG00000162692	5.58861	7.85e-08	2.14e-06
COL6A6	ENSG00000206384	6.02954	7.93e-08	2.16e-06
LRRC55	ENSG00000183908	6.91516	7.95e-08	2.17e-06
FAT1	ENSG00000083857	5.9023	8e-08	2.18e-06
KLRC2	ENSG00000205809	6.01662	8e-08	2.18e-06
CALCRL	ENSG00000064989	5.67034	8.09e-08	2.2e-06
TEX11	ENSG00000120498	6.04243	8.16e-08	2.22e-06
GPR97	ENSG00000182885	6.45851	8.17e-08	2.22e-06
LOC100128310	ENSG00000179253	Infinity	8.21e-08	2.23e-06
DEDD2	ENSG00000160570	-3.11297	8.26e-08	2.24e-06
C9ORF125	ENSG00000165152	6.31778	8.34e-08	2.26e-06
LOC731035	ENSG00000120645	5.84765	8.42e-08	2.28e-06
BEND7	ENSG00000165626	5.96554	8.49e-08	2.29e-06
GLI3	ENSG00000106571	5.08148	8.88e-08	2.4e-06
	ENSG00000220225	6.46322	8.88e-08	2.4e-06
RBMS3	ENSG00000144642	5.6052	8.93e-08	2.41e-06
S100A16	ENSG00000188643	5.23863	9.12e-08	2.46e-06
TNFAIP2	ENSG00000185215	5.478	9.26e-08	2.49e-06
KCNE1	ENSG00000180509	5.71735	9.28e-08	2.49e-06
	ENSG00000211646	-3.22844	9.34e-08	2.5e-06
UNC13A	ENSG00000130477	5.60814	9.3e-08	2.5e-06
CXCL10	ENSG00000169245	5.61941	9.32e-08	2.5e-06
SLITRK4	ENSG00000179542	5.70548	9.39e-08	2.51e-06
KLHDC8B	ENSG00000185909	5.72748	9.42e-08	2.52e-06
DIO3	ENSG00000197406	7.19869	9.41e-08	2.52e-06
RNU1-5	ENSG00000202077	-2.81903	9.49e-08	2.54e-06
LHFPL3	ENSG00000187416	8.91392	9.5e-08	2.54e-06
PDLIM3	ENSG00000154553	5.60533	9.58e-08	2.56e-06
GAS1	ENSG00000180447	5.66707	9.64e-08	2.57e-06
ALS2CL	ENSG00000178038	5.37423	9.71e-08	2.59e-06
MYL9	ENSG00000101335	5.44709	9.71e-08	2.59e-06
ASGR2	ENSG00000161944	6.56764	9.76e-08	2.59e-06
POU6F2	ENSG00000106536	7.13603	9.77e-08	2.59e-06
ZIC5	ENSG00000139800	8.40452	9.74e-08	2.59e-06
	ENSG00000214892	-4.45601	9.81e-08	2.6e-06
NGF	ENSG00000134259	Infinity	9.85e-08	2.61e-06
CD33	ENSG00000105383	5.00415	9.94e-08	2.63e-06
CDC42EP1	ENSG00000128283	5.62899	9.94e-08	2.63e-06
MECOM	ENSG00000085276	5.28554	9.99e-08	2.64e-06
DOK6	ENSG00000206052	6.87957	9.97e-08	2.64e-06
HEPACAM2	ENSG00000188175	4.71642	1e-07	2.65e-06
C6	ENSG00000039537	6.10774	1e-07	2.65e-06
GIMAP5	ENSG00000196329	5.57731	1.01e-07	2.66e-06
TLX2	ENSG00000115297	-3.0308	1.02e-07	2.68e-06
SECTM1	ENSG00000141574	5.5844	1.02e-07	2.68e-06
MERTK	ENSG00000153208	5.29094	1.03e-07	2.7e-06
CD8A	ENSG00000153563	5.54064	1.03e-07	2.7e-06
LAD1	ENSG00000159166	5.49065	1.04e-07	2.72e-06
SMOC1	ENSG00000198732	6.03058	1.04e-07	2.72e-06
IYD	ENSG00000009765	8.12056	1.03e-07	2.72e-06
JAKMIP1	ENSG00000152969	5.35453	1.06e-07	2.77e-06
MCHR1	ENSG00000128285	5.87526	1.06e-07	2.77e-06
LOC388630	ENSG00000204018	Infinity	1.06e-07	2.77e-06
MAT1A	ENSG00000151224	Infinity	1.07e-07	2.79e-06
KCNT2	ENSG00000162687	6.60336	1.07e-07	2.8e-06
IGDCC4	ENSG00000103742	5.37092	1.08e-07	2.81e-06
KLHL34	ENSG00000185915	-2.76142	1.08e-07	2.82e-06
GIMAP4	ENSG00000133574	5.40054	1.08e-07	2.83e-06
	ENSG00000219531	-5.49686	1.09e-07	2.84e-06
OMD	ENSG00000127083	5.832	1.11e-07	2.88e-06
KIR3DS1	ENSG00000167633	6.96879	1.11e-07	2.88e-06
NPY5R	ENSG00000164129	7.56145	1.11e-07	2.89e-06
THBS4	ENSG00000113296	5.3108	1.12e-07	2.9e-06
KU-MEL-3	ENSG00000205444	6.21975	1.12e-07	2.9e-06
RGS7BP	ENSG00000186479	4.68633	1.13e-07	2.92e-06
NBL1	ENSG00000158747	5.63359	1.14e-07	2.94e-06
CD300E	ENSG00000186407	5.68824	1.15e-07	2.98e-06
ADAMTS15	ENSG00000166106	6.37248	1.15e-07	2.98e-06
IRX3	ENSG00000177508	6.59982	1.16e-07	2.99e-06
HIST1H4C	ENSG00000198327	-2.63321	1.16e-07	3e-06
AKR1C2	ENSG00000151632	5.76312	1.16e-07	3e-06
HOMER3	ENSG00000051128	5.26105	1.21e-07	3.12e-06
PRRX2	ENSG00000167157	5.5724	1.22e-07	3.13e-06
GFPT2	ENSG00000131459	5.43232	1.22e-07	3.14e-06
HIST2H3A	ENSG00000112727	-2.24067	1.24e-07	3.19e-06
	ENSG00000184334	8.64725	1.24e-07	3.19e-06
KRT7	ENSG00000135480	5.3782	1.26e-07	3.23e-06
CYTIP	ENSG00000115165	-3.09253	1.29e-07	3.3e-06
TFPI2	ENSG00000105825	4.56848	1.29e-07	3.3e-06
FCAR	ENSG00000186431	5.29748	1.29e-07	3.3e-06
COL4A6	ENSG00000197565	5.18754	1.3e-07	3.32e-06
SERPINF1	ENSG00000132386	5.33809	1.3e-07	3.32e-06
LRP3	ENSG00000130881	5.57381	1.31e-07	3.33e-06
KCNIP1	ENSG00000182132	Infinity	1.3e-07	3.33e-06
C10ORF105	ENSG00000214688	5.95407	1.33e-07	3.4e-06
SULF2	ENSG00000196562	5.67079	1.35e-07	3.44e-06
NRN1	ENSG00000124785	5.56908	1.36e-07	3.45e-06
KCNMB1	ENSG00000145936	5.68564	1.36e-07	3.46e-06
FGL2	ENSG00000127951	5.38259	1.38e-07	3.5e-06
CCL7	ENSG00000108688	6.23582	1.38e-07	3.5e-06
PTPRD	ENSG00000153707	5.75956	1.38e-07	3.51e-06
THPO	ENSG00000090534	6.95945	1.44e-07	3.66e-06
BMX	ENSG00000102010	5.60548	1.45e-07	3.69e-06
HOXD10	ENSG00000128710	6.62982	1.46e-07	3.69e-06
B3GAT1	ENSG00000109956	5.20284	1.49e-07	3.77e-06
C5AR1	ENSG00000197405	5.54858	1.5e-07	3.78e-06
LPCAT2	ENSG00000087253	4.51073	1.51e-07	3.81e-06
IL1R1	ENSG00000115594	5.6687	1.51e-07	3.81e-06
FAM129B	ENSG00000136830	5.24338	1.52e-07	3.82e-06
TRGC2	ENSG00000211686	5.33885	1.52e-07	3.82e-06
HEATR7B1	ENSG00000185038	5.58314	1.52e-07	3.82e-06
LDLRAD3	ENSG00000179241	5.11421	1.52e-07	3.83e-06
HTRA4	ENSG00000169495	5.48415	1.53e-07	3.85e-06
TMEM204	ENSG00000131634	5.35124	1.54e-07	3.88e-06
LRRC25	ENSG00000175489	5.419	1.55e-07	3.88e-06
MTMR11	ENSG00000014914	5.60518	1.55e-07	3.9e-06
IGHEP1	ENSG00000220242	5.5441	1.56e-07	3.92e-06
ZIC1	ENSG00000152977	7.39963	1.57e-07	3.92e-06
TSPAN9	ENSG00000011105	5.39833	1.57e-07	3.94e-06
ABCA9	ENSG00000154258	4.89801	1.58e-07	3.95e-06
TARP	ENSG00000211695	5.50658	1.58e-07	3.95e-06
PTH1R	ENSG00000160801	5.82331	1.59e-07	3.96e-06
HAVCR1	ENSG00000113249	5.23651	1.63e-07	4.06e-06
BPI	ENSG00000101425	8.09422	1.63e-07	4.07e-06
APCDD1L	ENSG00000198768	5.42489	1.64e-07	4.08e-06
PRKG1	ENSG00000185532	5.12238	1.65e-07	4.11e-06
RNU6-2	ENSG00000207357	-3.15293	1.66e-07	4.12e-06
AMPH	ENSG00000078053	5.84685	1.67e-07	4.14e-06
NPAS2	ENSG00000170485	5.39011	1.67e-07	4.15e-06
C13ORF30	ENSG00000179813	5.30323	1.7e-07	4.22e-06
ANKRD29	ENSG00000154065	5.44088	1.7e-07	4.22e-06
CST7	ENSG00000077984	5.45397	1.7e-07	4.22e-06
HR	ENSG00000168453	5.58549	1.71e-07	4.23e-06
TUSC5	ENSG00000184811	5.59541	1.72e-07	4.25e-06
PTGER2	ENSG00000125384	5.34126	1.75e-07	4.31e-06
	ENSG00000218267	5.89656	1.74e-07	4.31e-06
DRAM1	ENSG00000136048	5.35649	1.77e-07	4.37e-06
LOC100132153	ENSG00000216819	-3.40458	1.77e-07	4.38e-06
CD8B	ENSG00000172116	5.31547	1.78e-07	4.38e-06
PILRA	ENSG00000085514	5.41473	1.78e-07	4.38e-06
COL27A1	ENSG00000196739	5.17074	1.78e-07	4.39e-06
MYLK	ENSG00000065534	5.24825	1.79e-07	4.4e-06
PCDHB13	ENSG00000187372	6.76467	1.79e-07	4.4e-06
HBA2	ENSG00000206172	5.62587	1.8e-07	4.43e-06
	ENSG00000215866	6.25606	1.81e-07	4.44e-06
EPHB1	ENSG00000154928	5.08029	1.82e-07	4.47e-06
CRLF1	ENSG00000006016	5.34615	1.85e-07	4.52e-06
VMO1	ENSG00000182853	7.35552	1.88e-07	4.61e-06
ARSE	ENSG00000157399	Infinity	1.89e-07	4.61e-06
FAM46C	ENSG00000183508	-2.8792	1.9e-07	4.65e-06
MRAS	ENSG00000158186	5.51128	1.93e-07	4.72e-06
ATP8B4	ENSG00000104043	5.45991	1.94e-07	4.74e-06
LOC100131098	ENSG00000151067	5.21861	1.95e-07	4.76e-06
ISLR2	ENSG00000167178	5.98534	1.95e-07	4.76e-06
FAM124A	ENSG00000150510	5.59912	1.96e-07	4.77e-06
DZIP1	ENSG00000134874	5.52817	1.96e-07	4.78e-06
NAALADL2	ENSG00000177694	5.818	1.99e-07	4.83e-06
AOC3	ENSG00000131471	5.49608	1.99e-07	4.84e-06
SPTB	ENSG00000070182	5.54787	2.01e-07	4.89e-06
ANGPT2	ENSG00000091879	5.39856	2.03e-07	4.92e-06
GNG11	ENSG00000127920	4.93678	2.05e-07	4.96e-06
RNU1-5	ENSG00000212544	-2.80064	2.07e-07	5.02e-06
PNMA5	ENSG00000198883	5.16272	2.08e-07	5.02e-06
IGHA1	ENSG00000211895	-3.02694	2.1e-07	5.07e-06
CXCR2	ENSG00000180871	5.46518	2.14e-07	5.17e-06
PLA1A	ENSG00000144837	5.13876	2.16e-07	5.2e-06
NCS1	ENSG00000107130	5.72193	2.15e-07	5.2e-06
PLBD1	ENSG00000121316	5.32739	2.17e-07	5.23e-06
DLL4	ENSG00000128917	5.36399	2.17e-07	5.23e-06
CNN1	ENSG00000130176	5.38726	2.18e-07	5.25e-06
AKR1C3	ENSG00000196139	5.1579	2.19e-07	5.26e-06
MPP3	ENSG00000161647	5.80059	2.19e-07	5.26e-06
ATP1A2	ENSG00000018625	6.18259	2.19e-07	5.26e-06
LGALS13	ENSG00000105198	Infinity	2.19e-07	5.26e-06
KIR2DL4	ENSG00000189013	5.9158	2.2e-07	5.28e-06
AQP7	ENSG00000165269	6.67088	2.2e-07	5.28e-06
LIPC	ENSG00000166035	5.50752	2.23e-07	5.35e-06
ADAMTS10	ENSG00000142303	5.01282	2.24e-07	5.37e-06
PCDHB4	ENSG00000081818	5.97563	2.26e-07	5.39e-06
CXCR4	ENSG00000121966	-3.66949	2.28e-07	5.44e-06
BAG3	ENSG00000151929	-2.91909	2.29e-07	5.46e-06
MEIS1	ENSG00000143995	5.16531	2.29e-07	5.46e-06
ZMYND15	ENSG00000141497	5.16667	2.29e-07	5.46e-06
	ENSG00000215831	6.0401	2.3e-07	5.47e-06
FKBP9L	ENSG00000176826	5.36524	2.33e-07	5.55e-06
CRTAC1	ENSG00000095713	5.56546	2.33e-07	5.55e-06
GNAI1	ENSG00000127955	5.22995	2.36e-07	5.6e-06
FLJ39632	ENSG00000206197	8.58433	2.36e-07	5.61e-06
NPAS3	ENSG00000151322	6.62385	2.38e-07	5.64e-06
DDO	ENSG00000203797	5.2619	2.39e-07	5.68e-06
PCDHB9	ENSG00000120324	6.79057	2.42e-07	5.73e-06
IGLVI-20	ENSG00000217818	-4.66249	2.43e-07	5.75e-06
SLC6A7	ENSG00000011083	7.00915	2.45e-07	5.79e-06
TSPAN10	ENSG00000182612	5.19354	2.52e-07	5.96e-06
PSTPIP2	ENSG00000152229	5.21324	2.52e-07	5.96e-06
CYSLTR2	ENSG00000152207	5.26692	2.56e-07	6.04e-06
CLEC9A	ENSG00000197992	5.34357	2.56e-07	6.04e-06
ZNF467	ENSG00000181444	5.29674	2.57e-07	6.06e-06
CAMSAP1L1	ENSG00000118200	5.00879	2.58e-07	6.07e-06
GPR182	ENSG00000166856	5.08165	2.58e-07	6.07e-06
C12ORF67	ENSG00000197503	-2.65773	2.59e-07	6.09e-06
BEX1	ENSG00000133169	-2.51199	2.59e-07	6.09e-06
CCDC42B	ENSG00000186710	-2.61559	2.6e-07	6.1e-06
	ENSG00000211825	4.86618	2.61e-07	6.12e-06
USH2A	ENSG00000042781	4.88009	2.61e-07	6.13e-06
HP	ENSG00000197711	5.53242	2.62e-07	6.13e-06
PVRL2	ENSG00000130202	5.47726	2.65e-07	6.2e-06
TMEM200B	ENSG00000187975	6.30124	2.66e-07	6.22e-06
LGALS3BP	ENSG00000108679	5.34116	2.69e-07	6.3e-06
PCDHB2	ENSG00000112852	5.81349	2.7e-07	6.32e-06
MASP1	ENSG00000127241	7.00138	2.76e-07	6.44e-06
IQSEC2	ENSG00000124313	5.29582	2.77e-07	6.46e-06
JPH2	ENSG00000149596	5.53395	2.77e-07	6.47e-06
APOL1	ENSG00000100342	5.4373	2.79e-07	6.49e-06
NCAM2	ENSG00000154654	5.31073	2.8e-07	6.52e-06
CT45A1	ENSG00000187267	Infinity	2.81e-07	6.55e-06
	ENSG00000211925	-3.39451	2.82e-07	6.56e-06
MIR199A2	ENSG00000208024	8.8406	2.84e-07	6.61e-06
MN1	ENSG00000169184	5.15953	2.86e-07	6.63e-06
BTNL3	ENSG00000168903	7.19413	2.87e-07	6.67e-06
GJB2	ENSG00000165474	5.06171	2.91e-07	6.74e-06
LCNL1	ENSG00000214402	5.09939	2.92e-07	6.76e-06
SLC18A1	ENSG00000036565	5.90882	2.95e-07	6.83e-06
C11ORF70	ENSG00000137691	6.21126	2.95e-07	6.83e-06
ARNT2	ENSG00000172379	5.2554	2.99e-07	6.91e-06
LILRA5	ENSG00000187116	5.32727	2.99e-07	6.91e-06
NACC2	ENSG00000148411	5.25625	3.01e-07	6.95e-06
GAL3ST4	ENSG00000197093	5.23684	3.02e-07	6.97e-06
HIST1H2BN	ENSG00000220323	-2.11717	3.06e-07	7.06e-06
TSPAN2	ENSG00000134198	5.27243	3.06e-07	7.06e-06
APOD	ENSG00000189058	5.24397	3.1e-07	7.13e-06
IL23R	ENSG00000162594	5.34203	3.1e-07	7.13e-06
F2RL3	ENSG00000127533	5.91451	3.12e-07	7.16e-06
CYP4F11	ENSG00000171903	6.34596	3.17e-07	7.28e-06
MYRIP	ENSG00000170011	-2.79034	3.18e-07	7.3e-06
PCDH11X	ENSG00000102290	6.40414	3.18e-07	7.3e-06
PDE2A	ENSG00000186642	5.23439	3.2e-07	7.33e-06
FAM176A	ENSG00000115363	5.66354	3.2e-07	7.33e-06
DNAH7	ENSG00000118997	4.88057	3.2e-07	7.34e-06
CACNG6	ENSG00000130433	Infinity	3.26e-07	7.45e-06
MMP15	ENSG00000102996	5.37423	3.37e-07	7.7e-06
GSDMC	ENSG00000147697	6.44629	3.39e-07	7.75e-06
LPP	ENSG00000145012	-2.96826	3.42e-07	7.8e-06
SLIT2	ENSG00000145147	5.41639	3.43e-07	7.81e-06
C10ORF114	ENSG00000204682	6.68029	3.42e-07	7.81e-06
DNM1	ENSG00000106976	4.92767	3.43e-07	7.82e-06
CNTN3	ENSG00000113805	5.81868	3.44e-07	7.82e-06
PPP2R2B	ENSG00000156475	5.21401	3.48e-07	7.92e-06
CLSTN2	ENSG00000158258	4.88578	3.5e-07	7.95e-06
	ENSG00000205293	6.01587	3.5e-07	7.96e-06
MIR214	ENSG00000207949	Infinity	3.51e-07	7.96e-06
TARP	ENSG00000211689	5.08643	3.58e-07	8.11e-06
EEF1A2	ENSG00000101210	5.17381	3.58e-07	8.11e-06
TPD52L1	ENSG00000111907	5.38557	3.58e-07	8.11e-06
CD68	ENSG00000129226	5.09584	3.6e-07	8.14e-06
	ENSG00000209659	-3.50686	3.63e-07	8.21e-06
PKHD1	ENSG00000170927	4.81237	3.65e-07	8.24e-06
DDR2	ENSG00000162733	5.31043	3.65e-07	8.24e-06
NPPC	ENSG00000163273	-2.92886	3.66e-07	8.25e-06
AEBP1	ENSG00000106624	4.91708	3.69e-07	8.31e-06
FCHO2	ENSG00000157107	5.03931	3.69e-07	8.31e-06
PTGES	ENSG00000148344	5.09467	3.69e-07	8.31e-06
MT1G	ENSG00000125144	5.51483	3.69e-07	8.31e-06
C2ORF40	ENSG00000119147	5.77265	3.7e-07	8.33e-06
FRAS1	ENSG00000138759	4.98226	3.72e-07	8.36e-06
BHMT2	ENSG00000132840	6.21728	3.73e-07	8.38e-06
C1ORF226	ENSG00000203744	6.00182	3.76e-07	8.45e-06
TMEM173	ENSG00000184584	5.07538	3.83e-07	8.59e-06
IL13RA2	ENSG00000123496	6.27421	3.84e-07	8.6e-06
CDH3	ENSG00000062038	4.91621	3.86e-07	8.64e-06
UBD	ENSG00000213886	Infinity	3.87e-07	8.67e-06
	ENSG00000211599	-2.64353	3.88e-07	8.68e-06
DAGLA	ENSG00000134780	5.24234	3.89e-07	8.69e-06
LAMC2	ENSG00000058085	5.1964	3.92e-07	8.76e-06
GPR98	ENSG00000164199	5.47787	3.93e-07	8.77e-06
CHST13	ENSG00000180767	7.13121	3.94e-07	8.79e-06
	ENSG00000211634	-3.10339	3.95e-07	8.81e-06
COL5A3	ENSG00000080573	4.81338	3.96e-07	8.81e-06
PDE1C	ENSG00000154678	5.9891	3.95e-07	8.81e-06
RHOU	ENSG00000116574	5.62433	3.96e-07	8.82e-06
RPL31P43	ENSG00000213557	5.32956	3.99e-07	8.86e-06
CNTFR	ENSG00000122756	6.99286	3.99e-07	8.86e-06
ADCYAP1	ENSG00000141433	Infinity	4.01e-07	8.9e-06
RIN2	ENSG00000132669	4.93136	4.03e-07	8.94e-06
TPPP3	ENSG00000159713	5.25759	4.05e-07	8.98e-06
LPAR4	ENSG00000147145	6.54203	4.1e-07	9.08e-06
AFAP1L1	ENSG00000157510	5.35491	4.11e-07	9.11e-06
KNDC1	ENSG00000171798	5.93251	4.12e-07	9.11e-06
BACH1	ENSG00000156273	-3.03992	4.14e-07	9.16e-06
DACH1	ENSG00000165659	5.40441	4.17e-07	9.22e-06
ST8SIA6	ENSG00000148488	Infinity	4.23e-07	9.35e-06
CLIC6	ENSG00000159212	5.34258	4.26e-07	9.39e-06
CDH2	ENSG00000170558	5.37929	4.3e-07	9.49e-06
TGFA	ENSG00000163235	4.7582	4.32e-07	9.51e-06
ITGA2	ENSG00000164171	5.24514	4.45e-07	9.79e-06
TMEM98	ENSG00000006042	5.18912	4.5e-07	9.9e-06
IGHV1-45	ENSG00000211961	-2.97888	4.51e-07	9.92e-06
CYP2S1	ENSG00000167600	5.04411	4.53e-07	9.95e-06
MGC45800	ENSG00000177822	7.35366	4.55e-07	9.98e-06
SH2D4B	ENSG00000178217	4.93288	4.55e-07	9.99e-06
C4ORF31	ENSG00000173376	6.10862	4.57e-07	1e-05
	ENSG00000217621	-4.68436	4.61e-07	1.01e-05
LILRB2	ENSG00000131042	5.16331	4.63e-07	1.01e-05
CSMD1	ENSG00000183117	5.39505	4.62e-07	1.01e-05
ADCY8	ENSG00000155897	6.99029	4.59e-07	1.01e-05
BMP1	ENSG00000168487	5.08893	4.72e-07	1.03e-05
ARHGEF11	ENSG00000132694	5.17681	4.7e-07	1.03e-05
COL24A1	ENSG00000171502	5.57974	4.83e-07	1.05e-05
KIAA1644	ENSG00000138944	5.34112	4.86e-07	1.06e-05
	ENSG00000168738	6.18042	4.84e-07	1.06e-05
RGS5	ENSG00000143248	4.97896	4.92e-07	1.07e-05
BOK	ENSG00000176720	5.16618	4.94e-07	1.08e-05
KIF17	ENSG00000117245	5.34656	4.98e-07	1.08e-05
ZCCHC12	ENSG00000174460	-2.84264	5.07e-07	1.1e-05
RAB20	ENSG00000139832	4.94389	5.07e-07	1.1e-05
CACNA1H	ENSG00000196557	5.33479	5.05e-07	1.1e-05
CDH18	ENSG00000145526	7.44202	5.07e-07	1.1e-05
COL13A1	ENSG00000197467	5.06703	5.11e-07	1.11e-05
TMEM90B	ENSG00000101463	5.15667	5.13e-07	1.11e-05
SNAI2	ENSG00000019549	5.19279	5.13e-07	1.11e-05
MYOD1	ENSG00000129152	Infinity	5.14e-07	1.11e-05
GPR124	ENSG00000020181	5.1059	5.19e-07	1.12e-05
FCN1	ENSG00000085265	5.24414	5.24e-07	1.13e-05
KLRC3	ENSG00000205810	5.25549	5.26e-07	1.13e-05
SORCS2	ENSG00000184985	5.38801	5.25e-07	1.13e-05
	ENSG00000220087	6.07912	5.23e-07	1.13e-05
AJAP1	ENSG00000196581	5.64842	5.34e-07	1.15e-05
HIST2H3A	ENSG00000183598	-2.37862	5.42e-07	1.16e-05
MLPH	ENSG00000115648	5.26813	5.4e-07	1.16e-05
NCR1	ENSG00000189430	5.29874	5.42e-07	1.16e-05
KCNK3	ENSG00000171303	6.94526	5.37e-07	1.16e-05
HAVCR2	ENSG00000135077	4.82188	5.44e-07	1.17e-05
CD1B	ENSG00000158485	4.82895	5.44e-07	1.17e-05
BDKRB2	ENSG00000168398	4.90702	5.47e-07	1.17e-05
HIST1H4C	ENSG00000196176	-2.49249	5.56e-07	1.19e-05
SUSD2	ENSG00000099994	4.92423	5.58e-07	1.19e-05
GALNT5	ENSG00000136542	5.16365	5.58e-07	1.19e-05
WSCD1	ENSG00000179314	5.32782	5.54e-07	1.19e-05
PRR5L	ENSG00000135362	5.02709	5.62e-07	1.2e-05
CHRNA4	ENSG00000101204	6.56865	5.64e-07	1.2e-05
MMP13	ENSG00000137745	5.25886	5.71e-07	1.22e-05
CACNG3	ENSG00000006116	Infinity	5.7e-07	1.22e-05
WBSCR17	ENSG00000185274	5.40412	5.75e-07	1.23e-05
KLHL30	ENSG00000168427	7.62347	5.76e-07	1.23e-05
MIR34A	ENSG00000207865	Infinity	5.79e-07	1.23e-05
CDC42EP5	ENSG00000167617	5.43713	5.89e-07	1.25e-05
CASP5	ENSG00000137757	5.61496	5.95e-07	1.27e-05
KLKP1	ENSG00000197588	-3.61578	6.03e-07	1.28e-05
	ENSG00000219931	4.93702	6e-07	1.28e-05
PLCB1	ENSG00000182621	4.97351	6.03e-07	1.28e-05
GRIP2	ENSG00000144596	5.42986	6.05e-07	1.28e-05
EPAS1	ENSG00000116016	5.19936	6.12e-07	1.3e-05
WIPF3	ENSG00000122574	5.66677	6.13e-07	1.3e-05
GPR126	ENSG00000112414	4.77807	6.18e-07	1.31e-05
CACNG5	ENSG00000075429	6.1237	6.19e-07	1.31e-05
KEL	ENSG00000197993	4.96703	6.31e-07	1.33e-05
OSTBETA	ENSG00000186198	7.11349	6.41e-07	1.35e-05
MRC2	ENSG00000011028	5.00523	6.45e-07	1.36e-05
COL29A1	ENSG00000172752	5.74178	6.42e-07	1.36e-05
CYP11A1	ENSG00000140459	5.79147	6.45e-07	1.36e-05
TMEM132E	ENSG00000181291	7.13062	6.44e-07	1.36e-05
MYL3	ENSG00000160808	Infinity	6.44e-07	1.36e-05
SHC2	ENSG00000129946	5.13611	6.51e-07	1.37e-05
SMARCA1	ENSG00000102038	4.82346	6.7e-07	1.41e-05
RBPMS	ENSG00000157110	5.03635	6.69e-07	1.41e-05
CTXN3	ENSG00000205279	Infinity	6.76e-07	1.42e-05
C4B	ENSG00000204342	5.05669	6.95e-07	1.46e-05
MOCS1	ENSG00000124615	5.01089	7.02e-07	1.47e-05
STON1-GTF2A1L	ENSG00000068781	5.10225	7.07e-07	1.48e-05
SIX1	ENSG00000126778	5.35715	7.08e-07	1.48e-05
C6ORF191	ENSG00000203756	Infinity	7.04e-07	1.48e-05
NRK	ENSG00000123572	Infinity	7.05e-07	1.48e-05
TLR4	ENSG00000136869	4.90315	7.16e-07	1.49e-05
S1PR3	ENSG00000213694	5.02371	7.14e-07	1.49e-05
GP1BA	ENSG00000185245	5.29741	7.14e-07	1.49e-05
PON3	ENSG00000105852	6.13101	7.12e-07	1.49e-05
OTOF	ENSG00000115155	4.72968	7.18e-07	1.5e-05
DCBLD1	ENSG00000164465	4.66158	7.23e-07	1.51e-05
COL5A1	ENSG00000130635	4.86632	7.25e-07	1.51e-05
MAMDC2	ENSG00000165072	4.66562	7.51e-07	1.56e-05
PLEKHA5	ENSG00000052126	4.80618	7.49e-07	1.56e-05
PPP1R1C	ENSG00000150722	4.89776	7.56e-07	1.57e-05
SCN2A	ENSG00000136531	4.84405	7.62e-07	1.58e-05
	ENSG00000189398	6.13125	7.61e-07	1.58e-05
CSF1	ENSG00000184371	4.93932	7.68e-07	1.59e-05
GIMAP1	ENSG00000213203	4.86056	7.71e-07	1.6e-05
CEACAM4	ENSG00000105352	5.41616	7.82e-07	1.62e-05
AFAP1	ENSG00000196526	4.85578	7.91e-07	1.64e-05
ASCL4	ENSG00000187855	5.50457	7.91e-07	1.64e-05
UNC5C	ENSG00000182168	6.51321	8.05e-07	1.66e-05
	ENSG00000220430	7.4454	8.01e-07	1.66e-05
RARB	ENSG00000077092	5.00053	8.1e-07	1.67e-05
TDGF3	ENSG00000163828	7.37243	8.09e-07	1.67e-05
SEMA3G	ENSG00000010319	5.15969	8.24e-07	1.7e-05
IGFBP4	ENSG00000141753	5.04942	8.31e-07	1.71e-05
S1PR5	ENSG00000180739	5.07014	8.32e-07	1.71e-05
NPDC1	ENSG00000107281	4.98801	8.35e-07	1.72e-05
GPR173	ENSG00000184194	5.11204	8.38e-07	1.72e-05
MSX2	ENSG00000120149	5.17122	8.35e-07	1.72e-05
KIF25	ENSG00000125337	5.65634	8.36e-07	1.72e-05
EFNB3	ENSG00000108947	5.69737	8.34e-07	1.72e-05
TACR1	ENSG00000115353	5.13761	8.43e-07	1.73e-05
	ENSG00000216316	-2.95142	8.47e-07	1.74e-05
DIRAS3	ENSG00000162595	5.42351	8.51e-07	1.74e-05
BDKRB1	ENSG00000100739	6.68653	8.47e-07	1.74e-05
HS6ST2	ENSG00000171004	-1.69263	8.62e-07	1.76e-05
RCAN2	ENSG00000172348	4.95149	8.58e-07	1.76e-05
H2AFY2	ENSG00000099284	5.02793	8.68e-07	1.77e-05
C20ORF54	ENSG00000101276	5.44868	8.66e-07	1.77e-05
TSC22D3	ENSG00000157514	-3.04189	8.71e-07	1.78e-05
C1QTNF1	ENSG00000173918	5.08507	8.88e-07	1.81e-05
IGHV3-65	ENSG00000219761	-2.87322	8.9e-07	1.82e-05
ITLN1	ENSG00000179914	6.58266	8.94e-07	1.82e-05
C21ORF34	ENSG00000174496	Infinity	8.93e-07	1.82e-05
FABP6	ENSG00000170231	4.92295	9.01e-07	1.83e-05
C15ORF48	ENSG00000166920	4.95997	8.98e-07	1.83e-05
TMEM171	ENSG00000157111	5.20761	9.02e-07	1.83e-05
LOC285141	ENSG00000204334	6.5524	8.97e-07	1.83e-05
ADRA1D	ENSG00000171873	Infinity	9.02e-07	1.83e-05
CCR3	ENSG00000183625	7.11503	9.15e-07	1.86e-05
GALNT1	ENSG00000144278	Infinity	9.18e-07	1.86e-05
IGF2BP2	ENSG00000073792	5.02166	9.2e-07	1.87e-05
SERPINB11	ENSG00000206072	-5.64237	9.34e-07	1.89e-05
ECEL1	ENSG00000171551	-2.33937	9.32e-07	1.89e-05
STEAP3	ENSG00000115107	5.01726	9.32e-07	1.89e-05
MS4A2	ENSG00000149534	6.91636	9.41e-07	1.9e-05
ST6GAL2	ENSG00000144057	6.0468	9.68e-07	1.96e-05
LOC100129455	ENSG00000175892	6.15294	9.69e-07	1.96e-05
ACHE	ENSG00000087085	5.11156	9.79e-07	1.97e-05
KCNJ3	ENSG00000162989	5.84007	9.83e-07	1.98e-05
FATE1	ENSG00000147378	7.09428	9.88e-07	1.99e-05
GLRB	ENSG00000109738	5.34863	1.01e-06	2.03e-05
CPB1	ENSG00000153002	Infinity	1.01e-06	2.03e-05
FRMD1	ENSG00000153303	Infinity	1.01e-06	2.03e-05
THSD1	ENSG00000136114	5.01836	1.01e-06	2.04e-05
NKX3-2	ENSG00000109705	5.23688	1.02e-06	2.04e-05
TRGV8	ENSG00000211696	5.22658	1.03e-06	2.07e-05
C4ORF50	ENSG00000181215	6.05285	1.04e-06	2.09e-05
SOCS2	ENSG00000120833	4.8893	1.05e-06	2.1e-05
C6ORF47	ENSG00000204439	-3.48688	1.06e-06	2.12e-05
OLFM2	ENSG00000105088	4.85391	1.06e-06	2.12e-05
TLE2	ENSG00000065717	4.94752	1.06e-06	2.12e-05
ST18	ENSG00000147488	4.83473	1.07e-06	2.13e-05
FAM125B	ENSG00000196814	4.8799	1.07e-06	2.13e-05
D4S234E	ENSG00000168824	4.72222	1.09e-06	2.18e-05
ZNF618	ENSG00000157657	4.75976	1.09e-06	2.18e-05
SYNPO2	ENSG00000172403	5.43279	1.1e-06	2.19e-05
OTOA	ENSG00000155719	5.26067	1.12e-06	2.24e-05
FBXO17	ENSG00000161241	5.09207	1.14e-06	2.26e-05
PODNL1	ENSG00000132000	4.75854	1.14e-06	2.28e-05
ADAMTS16	ENSG00000145536	4.82816	1.15e-06	2.28e-05
RHBDF1	ENSG00000007384	5.13443	1.16e-06	2.3e-05
SYPL2	ENSG00000143028	5.49965	1.15e-06	2.3e-05
DPYS	ENSG00000147647	5.66789	1.15e-06	2.3e-05
C1QTNF6	ENSG00000133466	4.75186	1.17e-06	2.31e-05
GRIN2A	ENSG00000183454	4.8035	1.16e-06	2.31e-05
GPR153	ENSG00000158292	5.09902	1.17e-06	2.31e-05
MMP16	ENSG00000156103	5.99385	1.18e-06	2.33e-05
CYP4F22	ENSG00000171954	5.70949	1.18e-06	2.34e-05
NR1H3	ENSG00000025434	4.83146	1.18e-06	2.35e-05
FRMD4A	ENSG00000151474	4.69949	1.19e-06	2.36e-05
MIPOL1	ENSG00000151338	5.22685	1.2e-06	2.36e-05
C3ORF57	ENSG00000179522	5.21938	1.22e-06	2.41e-05
	ENSG00000220703	Infinity	1.25e-06	2.47e-05
TRHDE	ENSG00000072657	4.39824	1.26e-06	2.48e-05
LAMB4	ENSG00000091128	5.92175	1.26e-06	2.49e-05
PCDHB15	ENSG00000113248	5.49366	1.27e-06	2.5e-05
NPL	ENSG00000135838	4.8354	1.28e-06	2.52e-05
PDE6G	ENSG00000185527	5.0834	1.28e-06	2.52e-05
SNCA	ENSG00000145335	4.77618	1.29e-06	2.53e-05
BEND6	ENSG00000151917	4.94709	1.28e-06	2.53e-05
CCNJL	ENSG00000135083	5.42623	1.29e-06	2.53e-05
MYH6	ENSG00000197616	5.57153	1.29e-06	2.53e-05
EPHB2	ENSG00000133216	5.00934	1.29e-06	2.54e-05
CST2	ENSG00000170369	Infinity	1.3e-06	2.55e-05
PNCK	ENSG00000130822	6.99808	1.31e-06	2.58e-05
PLA2G5	ENSG00000127472	4.87903	1.32e-06	2.59e-05
INTU	ENSG00000164066	4.63739	1.33e-06	2.6e-05
VSTM2L	ENSG00000132821	5.38747	1.33e-06	2.61e-05
MT1DP	ENSG00000205361	5.94021	1.34e-06	2.62e-05
LOC652725	ENSG00000067798	4.82413	1.35e-06	2.64e-05
	ENSG00000217210	5.72773	1.35e-06	2.64e-05
MRAP2	ENSG00000135324	5.39895	1.36e-06	2.65e-05
SNCG	ENSG00000173267	4.61046	1.38e-06	2.69e-05
TBX3	ENSG00000135111	4.8472	1.38e-06	2.69e-05
NHSL2	ENSG00000204131	5.05497	1.38e-06	2.69e-05
APLN	ENSG00000171388	5.08227	1.38e-06	2.69e-05
SYT5	ENSG00000129990	-2.46737	1.39e-06	2.7e-05
NOS1	ENSG00000089250	5.84398	1.39e-06	2.7e-05
OR51E2	ENSG00000167332	Infinity	1.39e-06	2.71e-05
GATA6	ENSG00000141448	4.99941	1.41e-06	2.73e-05
HIST3H2A	ENSG00000181218	-2.26173	1.41e-06	2.74e-05
KERA	ENSG00000139330	Infinity	1.41e-06	2.74e-05
COL25A1	ENSG00000188517	4.5393	1.42e-06	2.76e-05
PDZD4	ENSG00000067840	4.74379	1.43e-06	2.77e-05
	ENSG00000180672	5.11351	1.43e-06	2.77e-05
	ENSG00000197047	6.4952	1.43e-06	2.77e-05
HOXD13	ENSG00000128714	Infinity	1.43e-06	2.77e-05
KLHL38	ENSG00000175946	8.64172	1.44e-06	2.79e-05
	ENSG00000213597	6.20044	1.46e-06	2.82e-05
RCN3	ENSG00000142552	4.763	1.47e-06	2.83e-05
C1ORF161	ENSG00000173212	5.9106	1.46e-06	2.83e-05
SLC2A3	ENSG00000059804	-2.85977	1.48e-06	2.84e-05
MICALL2	ENSG00000164877	4.78638	1.47e-06	2.84e-05
L1CAM	ENSG00000198910	4.85783	1.48e-06	2.84e-05
PRTG	ENSG00000166450	5.13592	1.48e-06	2.84e-05
COBL	ENSG00000106078	5.32938	1.48e-06	2.84e-05
CCDC48	ENSG00000114654	6.4941	1.49e-06	2.86e-05
NPNT	ENSG00000168743	4.59526	1.49e-06	2.87e-05
RNF165	ENSG00000141622	5.38474	1.5e-06	2.88e-05
CACHD1	ENSG00000158966	4.76897	1.51e-06	2.89e-05
EXTL1	ENSG00000158008	5.84963	1.51e-06	2.89e-05
DSG1	ENSG00000134760	5.45504	1.53e-06	2.92e-05
DCAF12L2	ENSG00000198354	5.90324	1.52e-06	2.92e-05
FOXF1	ENSG00000103241	4.88734	1.53e-06	2.93e-05
ASS1	ENSG00000130707	4.66092	1.54e-06	2.94e-05
MYBPH	ENSG00000133055	8.14952	1.54e-06	2.95e-05
PCDHB12	ENSG00000120328	6.40128	1.55e-06	2.97e-05
HBD	ENSG00000188170	Infinity	1.55e-06	2.97e-05
SLC5A4	ENSG00000100191	7.26215	1.56e-06	2.98e-05
HIST1H2AB	ENSG00000137259	-2.48879	1.57e-06	2.99e-05
CFP	ENSG00000126759	4.79906	1.57e-06	2.99e-05
SLC16A12	ENSG00000152779	8.44293	1.57e-06	3e-05
PLP1	ENSG00000123560	5.80449	1.59e-06	3.02e-05
XCL1	ENSG00000143184	5.16061	1.59e-06	3.03e-05
SIRPA	ENSG00000198053	4.79847	1.6e-06	3.05e-05
NAIP	ENSG00000081770	4.96999	1.6e-06	3.05e-05
LOC645249	ENSG00000213992	5.01923	1.6e-06	3.05e-05
OVOL1	ENSG00000172818	-2.57907	1.62e-06	3.06e-05
PTGIR	ENSG00000160013	4.57672	1.61e-06	3.06e-05
MAP1LC3C	ENSG00000197769	4.85456	1.61e-06	3.06e-05
PRSS35	ENSG00000146250	Infinity	1.62e-06	3.06e-05
FOXP2	ENSG00000128573	4.64212	1.62e-06	3.07e-05
CD109	ENSG00000156535	4.68522	1.62e-06	3.07e-05
BAALC	ENSG00000164929	4.74521	1.62e-06	3.07e-05
CMBL	ENSG00000164237	5.20996	1.64e-06	3.11e-05
ITGAX	ENSG00000140678	4.80403	1.65e-06	3.13e-05
GLIS2	ENSG00000126603	4.87826	1.67e-06	3.15e-05
BNC1	ENSG00000169594	6.0639	1.68e-06	3.18e-05
PTPRM	ENSG00000173482	4.68033	1.7e-06	3.2e-05
WLS	ENSG00000116729	4.6859	1.7e-06	3.21e-05
BCL2L14	ENSG00000121380	4.56408	1.71e-06	3.23e-05
CFD	ENSG00000197766	4.85847	1.71e-06	3.23e-05
TEX101	ENSG00000131126	Infinity	1.72e-06	3.25e-05
PLCB4	ENSG00000101333	4.56349	1.73e-06	3.26e-05
KCNN2	ENSG00000080709	5.91297	1.74e-06	3.27e-05
NCR2	ENSG00000096264	4.56707	1.75e-06	3.28e-05
CTSW	ENSG00000172543	4.64428	1.75e-06	3.29e-05
	ENSG00000219180	-2.81436	1.76e-06	3.3e-05
EMR4P	ENSG00000186629	4.70213	1.76e-06	3.31e-05
PLEKHG4B	ENSG00000153404	5.01346	1.77e-06	3.32e-05
	ENSG00000220711	5.20193	1.77e-06	3.32e-05
TCTEX1D1	ENSG00000152760	Infinity	1.77e-06	3.32e-05
DUSP5	ENSG00000138166	-2.97378	1.79e-06	3.35e-05
DAB1	ENSG00000173406	4.8358	1.79e-06	3.35e-05
CNN3	ENSG00000117519	4.65762	1.8e-06	3.36e-05
LCE3A	ENSG00000185962	-3.78058	1.81e-06	3.37e-05
LHX8	ENSG00000162624	5.16843	1.8e-06	3.37e-05
RAB30	ENSG00000137502	-2.69454	1.81e-06	3.38e-05
SRRM3	ENSG00000177679	5.31187	1.81e-06	3.38e-05
TACC2	ENSG00000138162	4.52567	1.84e-06	3.43e-05
BCL6B	ENSG00000161940	4.72421	1.84e-06	3.43e-05
VSIG8	ENSG00000188004	5.45006	1.84e-06	3.43e-05
OSBPL6	ENSG00000079156	4.5905	1.86e-06	3.46e-05
RYR2	ENSG00000198626	4.64059	1.86e-06	3.46e-05
MAGEC1	ENSG00000155495	7.37287	1.86e-06	3.46e-05
T	ENSG00000164458	-2.49774	1.87e-06	3.47e-05
PLXDC1	ENSG00000161381	4.65313	1.87e-06	3.47e-05
NEGR1	ENSG00000172260	4.76997	1.88e-06	3.48e-05
STAC	ENSG00000144681	4.4766	1.88e-06	3.49e-05
ADRA1B	ENSG00000170214	5.56742	1.88e-06	3.49e-05
ULBP1	ENSG00000111981	-2.60408	1.91e-06	3.54e-05
MLF1	ENSG00000178053	-2.43075	1.92e-06	3.56e-05
PI16	ENSG00000164530	4.60846	1.93e-06	3.57e-05
C6ORF174	ENSG00000189367	4.69358	1.93e-06	3.57e-05
MAGEA9	ENSG00000123584	5.10844	1.93e-06	3.57e-05
RNF130	ENSG00000113269	4.45839	1.95e-06	3.6e-05
SLC37A2	ENSG00000134955	4.5931	1.95e-06	3.6e-05
B4GALNT1	ENSG00000135454	4.86025	1.95e-06	3.6e-05
SOST	ENSG00000167941	5.32633	1.95e-06	3.6e-05
TMEM54	ENSG00000121900	4.95632	1.96e-06	3.61e-05
GZMB	ENSG00000100453	4.51333	1.97e-06	3.62e-05
	ENSG00000211917	-3.43006	1.98e-06	3.64e-05
SSPO	ENSG00000127388	4.4631	1.97e-06	3.64e-05
ACTN1	ENSG00000072110	4.70726	1.98e-06	3.64e-05
MYO7A	ENSG00000137474	4.46292	1.98e-06	3.65e-05
FHL1	ENSG00000022267	4.63385	1.99e-06	3.65e-05
TIMP4	ENSG00000157150	6.07063	1.99e-06	3.65e-05
TCF7L1	ENSG00000152284	4.79162	1.99e-06	3.66e-05
HIST1H2AB	ENSG00000168274	-1.93734	2.01e-06	3.68e-05
	ENSG00000146666	5.15405	2.02e-06	3.7e-05
SHISA4	ENSG00000198892	4.91791	2.05e-06	3.75e-05
LYPD2	ENSG00000197353	-3.69952	2.06e-06	3.77e-05
	ENSG00000203306	4.88532	2.06e-06	3.77e-05
BATF2	ENSG00000168062	4.94107	2.06e-06	3.77e-05
BET3L	ENSG00000173626	6.00472	2.07e-06	3.78e-05
SERPINI2	ENSG00000114204	6.05689	2.07e-06	3.79e-05
NCAM1	ENSG00000149294	4.89677	2.08e-06	3.8e-05
DLX5	ENSG00000105880	4.88416	2.09e-06	3.81e-05
SCARF1	ENSG00000074660	4.6856	2.11e-06	3.85e-05
PCDHB5	ENSG00000113209	6.56862	2.11e-06	3.85e-05
MMP28	ENSG00000129270	4.45232	2.12e-06	3.86e-05
IL17RD	ENSG00000144730	4.59067	2.13e-06	3.87e-05
GABBR1	ENSG00000204681	4.69648	2.13e-06	3.88e-05
ASAP2	ENSG00000151693	4.75949	2.13e-06	3.88e-05
ADORA3	ENSG00000121933	4.77571	2.14e-06	3.88e-05
DLGAP2	ENSG00000198010	6.78301	2.15e-06	3.91e-05
CD300A	ENSG00000167851	4.62373	2.16e-06	3.93e-05
	ENSG00000209939	-3.20464	2.19e-06	3.97e-05
ADCY2	ENSG00000078295	7.16114	2.19e-06	3.97e-05
OR2T2	ENSG00000196240	-3.23573	2.21e-06	3.99e-05
SRL	ENSG00000185739	5.15882	2.2e-06	3.99e-05
PRKD1	ENSG00000184304	4.38956	2.22e-06	4.02e-05
RBMY1A3P	ENSG00000197038	Infinity	2.23e-06	4.04e-05
EPDR1	ENSG00000086289	4.58988	2.24e-06	4.05e-05
MEIS3	ENSG00000188013	Infinity	2.24e-06	4.05e-05
TNXB	ENSG00000168477	5.05924	2.25e-06	4.07e-05
FAM75B	ENSG00000204561	Infinity	2.25e-06	4.07e-05
GGT5	ENSG00000099998	4.71318	2.27e-06	4.08e-05
C21ORF63	ENSG00000166979	4.847	2.26e-06	4.08e-05
HOXB5	ENSG00000120075	6.22374	2.26e-06	4.08e-05
ANKRD1	ENSG00000148677	4.86096	2.27e-06	4.09e-05
CXCL14	ENSG00000145824	4.75252	2.28e-06	4.11e-05
KCNIP3	ENSG00000115041	5.79378	2.28e-06	4.11e-05
CNGB1	ENSG00000070729	4.4615	2.31e-06	4.15e-05
SEMA4C	ENSG00000168758	4.6149	2.33e-06	4.19e-05
CEBPA	ENSG00000184771	4.73197	2.33e-06	4.19e-05
P2RX2	ENSG00000187848	4.9906	2.38e-06	4.28e-05
SCN3B	ENSG00000166257	5.02228	2.4e-06	4.3e-05
	ENSG00000209738	-7.52425	2.41e-06	4.33e-05
TMPRSS11B	ENSG00000185873	-3.24408	2.42e-06	4.33e-05
ATP8A2	ENSG00000132932	4.93345	2.42e-06	4.33e-05
	ENSG00000182531	Infinity	2.42e-06	4.33e-05
EYA4	ENSG00000112319	4.26373	2.43e-06	4.34e-05
RGS21	ENSG00000215825	5.34613	2.43e-06	4.34e-05
BEST3	ENSG00000127325	-2.95354	2.44e-06	4.35e-05
RNU5A	ENSG00000199347	-2.72239	2.44e-06	4.36e-05
ADCY4	ENSG00000129467	4.70396	2.46e-06	4.38e-05
ABCG8	ENSG00000143921	5.43171	2.45e-06	4.38e-05
LRP12	ENSG00000147650	4.55863	2.47e-06	4.4e-05
KIAA1462	ENSG00000165757	4.47669	2.49e-06	4.45e-05
ITIH5	ENSG00000123243	4.72262	2.51e-06	4.46e-05
	ENSG00000214516	Infinity	2.51e-06	4.46e-05
RHOBTB3	ENSG00000164292	4.50366	2.55e-06	4.53e-05
TUBB2A	ENSG00000137267	-2.94689	2.56e-06	4.55e-05
LOC344887	ENSG00000171658	Infinity	2.58e-06	4.58e-05
GNAQ	ENSG00000156052	4.39618	2.59e-06	4.59e-05
GPR88	ENSG00000181656	5.7558	2.58e-06	4.59e-05
GPR114	ENSG00000159618	-2.66191	2.6e-06	4.61e-05
CP	ENSG00000047457	4.58781	2.61e-06	4.62e-05
NID2	ENSG00000087303	4.59699	2.61e-06	4.64e-05
RGN	ENSG00000130988	6.63235	2.63e-06	4.65e-05
PGR	ENSG00000082175	Infinity	2.63e-06	4.66e-05
NEXN	ENSG00000162614	4.40405	2.64e-06	4.67e-05
NMUR1	ENSG00000171596	5.15397	2.64e-06	4.68e-05
IGHV3-20	ENSG00000211946	-2.31957	2.65e-06	4.69e-05
PLAUR	ENSG00000011422	4.54406	2.7e-06	4.77e-05
NRM	ENSG00000137404	-3.42128	2.71e-06	4.79e-05
TNFRSF9	ENSG00000049249	4.72909	2.72e-06	4.8e-05
	ENSG00000214685	4.04819	2.72e-06	4.81e-05
JMY	ENSG00000152409	-2.48248	2.75e-06	4.84e-05
SCUBE1	ENSG00000159307	4.48547	2.75e-06	4.84e-05
SILV	ENSG00000185664	4.88967	2.76e-06	4.86e-05
HIST2H3A	ENSG00000124693	-1.94488	2.82e-06	4.96e-05
SLC34A2	ENSG00000157765	5.35601	2.82e-06	4.96e-05
PHYHIP	ENSG00000168490	5.6408	2.82e-06	4.96e-05
XCL2	ENSG00000143185	4.97052	2.83e-06	4.97e-05
PRDM6	ENSG00000061455	5.27444	2.83e-06	4.97e-05
CRIP2	ENSG00000182809	4.70006	2.84e-06	4.99e-05
CYP19A1	ENSG00000137869	5.57763	2.84e-06	4.99e-05
LAMA3	ENSG00000053747	4.50078	2.86e-06	5.02e-05
ADAP1	ENSG00000105963	4.55214	2.91e-06	5.1e-05
PCDHB6	ENSG00000113211	5.53855	2.93e-06	5.13e-05
C8ORF42	ENSG00000180190	4.67613	2.93e-06	5.14e-05
	ENSG00000220016	Infinity	2.94e-06	5.14e-05
IL32	ENSG00000008517	4.65286	2.98e-06	5.2e-05
FGFBP2	ENSG00000137441	4.67515	2.97e-06	5.2e-05
MAOB	ENSG00000069535	4.74308	2.99e-06	5.22e-05
CDH13	ENSG00000140945	4.73155	3.01e-06	5.26e-05
NAP1L3	ENSG00000186310	4.70597	3.02e-06	5.28e-05
ACOT11	ENSG00000162390	4.56881	3.04e-06	5.3e-05
TRDV1	ENSG00000211804	4.78755	3.05e-06	5.3e-05
PAH	ENSG00000171759	5.14054	3.04e-06	5.3e-05
HRCT1	ENSG00000196196	Infinity	3.04e-06	5.3e-05
HIST2H3A	ENSG00000198366	-2.22645	3.06e-06	5.33e-05
PROM1	ENSG00000007062	4.57018	3.06e-06	5.33e-05
NFASC	ENSG00000163531	4.58633	3.08e-06	5.35e-05
CCND1	ENSG00000110092	4.42801	3.1e-06	5.38e-05
ISM1	ENSG00000101230	4.49291	3.13e-06	5.44e-05
DUSP13	ENSG00000079393	5.10098	3.13e-06	5.44e-05
RGL3	ENSG00000205517	4.20104	3.14e-06	5.45e-05
CNGB3	ENSG00000170289	5.63594	3.14e-06	5.45e-05
HDGFRP3	ENSG00000166503	4.77649	3.15e-06	5.46e-05
NKD2	ENSG00000145506	4.6986	3.16e-06	5.48e-05
DTHD1	ENSG00000197057	4.22616	3.21e-06	5.56e-05
VWFP1	ENSG00000219019	5.71529	3.22e-06	5.58e-05
PLAC9	ENSG00000189129	5.26636	3.24e-06	5.61e-05
TNF	ENSG00000204490	-2.79266	3.27e-06	5.65e-05
IGHV3-43	ENSG00000211960	-2.85889	3.28e-06	5.67e-05
EMR2	ENSG00000127507	4.48006	3.31e-06	5.71e-05
RASSF8	ENSG00000123094	4.48249	3.31e-06	5.71e-05
EFHD1	ENSG00000115468	4.65048	3.31e-06	5.71e-05
	ENSG00000092028	5.7624	3.31e-06	5.71e-05
CPN2	ENSG00000178772	5.40677	3.33e-06	5.73e-05
FLVCR2	ENSG00000119686	4.59347	3.36e-06	5.79e-05
	ENSG00000211694	4.59267	3.37e-06	5.8e-05
GEFT	ENSG00000135502	4.47056	3.41e-06	5.86e-05
KIAA1217	ENSG00000120549	4.05501	3.44e-06	5.91e-05
SUCNR1	ENSG00000198829	4.75482	3.44e-06	5.91e-05
LOC134466	ENSG00000197083	4.90171	3.44e-06	5.91e-05
GPR64	ENSG00000173698	4.60654	3.48e-06	5.97e-05
	ENSG00000218244	Infinity	3.49e-06	5.99e-05
C9ORF47	ENSG00000186354	4.4912	3.5e-06	6e-05
ALDH1A2	ENSG00000128918	4.92979	3.51e-06	6.01e-05
KL	ENSG00000133116	4.95175	3.51e-06	6.01e-05
IRG1	ENSG00000102794	5.84963	3.51e-06	6.01e-05
CYP24A1	ENSG00000019186	5.12911	3.57e-06	6.11e-05
MPZL2	ENSG00000149573	4.55188	3.61e-06	6.16e-05
C1QTNF2	ENSG00000145861	5.87049	3.61e-06	6.16e-05
NTNG2	ENSG00000196358	4.3529	3.62e-06	6.18e-05
NLRP5	ENSG00000171487	-3.36593	3.63e-06	6.2e-05
TAS1R3	ENSG00000169962	-2.53717	3.66e-06	6.24e-05
SLAMF9	ENSG00000162723	4.91338	3.66e-06	6.25e-05
ITIH1	ENSG00000055957	4.75649	3.67e-06	6.26e-05
	ENSG00000219921	-3.8962	3.7e-06	6.3e-05
SCG2	ENSG00000171951	4.53694	3.7e-06	6.3e-05
SAA1	ENSG00000173432	4.88212	3.7e-06	6.3e-05
CT45A4	ENSG00000203946	Infinity	3.7e-06	6.3e-05
	ENSG00000214759	Infinity	3.73e-06	6.33e-05
PLXNA4	ENSG00000221866	4.42165	3.74e-06	6.36e-05
ARHGAP23	ENSG00000167433	4.68017	3.79e-06	6.43e-05
CA9	ENSG00000107159	4.85115	3.8e-06	6.45e-05
KIF19	ENSG00000196169	4.91173	3.81e-06	6.46e-05
EPHA2	ENSG00000142627	4.29317	3.82e-06	6.48e-05
SUSD3	ENSG00000157303	-2.69111	3.83e-06	6.49e-05
HYAL1	ENSG00000114378	4.64358	3.84e-06	6.51e-05
COL8A2	ENSG00000171812	4.55239	3.87e-06	6.55e-05
ZNF423	ENSG00000102935	4.53734	3.92e-06	6.63e-05
ANXA3	ENSG00000138772	4.57408	3.92e-06	6.63e-05
	ENSG00000203500	4.3019	3.94e-06	6.67e-05
FAM114A1	ENSG00000197712	4.36414	3.99e-06	6.73e-05
RNU1-5	ENSG00000212456	-2.57075	4.02e-06	6.79e-05
LAMA2	ENSG00000196569	4.36202	4.03e-06	6.79e-05
LOC284837	ENSG00000215458	4.54397	4.03e-06	6.79e-05
KCNT1	ENSG00000107147	4.58102	4.03e-06	6.79e-05
EPB49	ENSG00000158856	4.52666	4.08e-06	6.87e-05
TUFT1	ENSG00000143367	-2.55359	4.09e-06	6.9e-05
CHRNA7	ENSG00000166664	5.79022	4.1e-06	6.9e-05
NFIX	ENSG00000008441	4.55748	4.12e-06	6.93e-05
CAMK2A	ENSG00000070808	5.09851	4.14e-06	6.97e-05
ZBTB12	ENSG00000204366	-3.48987	4.16e-06	6.99e-05
OAF	ENSG00000184232	4.58515	4.16e-06	6.99e-05
SPOCD1	ENSG00000134668	4.76747	4.16e-06	6.99e-05
HCK	ENSG00000101336	4.48694	4.19e-06	7.03e-05
MIR145	ENSG00000207700	Infinity	4.22e-06	7.08e-05
IFNG	ENSG00000111537	4.17879	4.24e-06	7.1e-05
MMP23B	ENSG00000189409	4.92044	4.24e-06	7.11e-05
SNORD56	ENSG00000207444	-3.85051	4.25e-06	7.12e-05
BMPR1B	ENSG00000138696	4.77186	4.27e-06	7.14e-05
CXCR3	ENSG00000186810	4.58515	4.29e-06	7.18e-05
PCDHB9	ENSG00000177839	4.53072	4.31e-06	7.21e-05
DST	ENSG00000151914	4.65699	4.36e-06	7.28e-05
HSPB6	ENSG00000004776	4.55455	4.38e-06	7.31e-05
VIPR2	ENSG00000106018	4.63954	4.45e-06	7.43e-05
CD300LG	ENSG00000161649	5.19356	4.45e-06	7.43e-05
JAG1	ENSG00000101384	4.37678	4.49e-06	7.48e-05
DIXDC1	ENSG00000150764	4.24841	4.56e-06	7.59e-05
SLCO1C1	ENSG00000139155	7.43822	4.56e-06	7.59e-05
C1ORF210	ENSG00000184157	5.17155	4.62e-06	7.7e-05
RNF207	ENSG00000158286	4.56537	4.63e-06	7.71e-05
TMPRSS3	ENSG00000160183	4.52042	4.66e-06	7.74e-05
GPR162	ENSG00000221847	4.80152	4.65e-06	7.74e-05
C7ORF10	ENSG00000175600	-2.72356	4.68e-06	7.78e-05
LAMC3	ENSG00000050555	4.68169	4.69e-06	7.78e-05
ZIC2	ENSG00000043355	4.93006	4.7e-06	7.79e-05
CAPN11	ENSG00000137225	5.13686	4.69e-06	7.79e-05
HKDC1	ENSG00000156510	5.27105	4.73e-06	7.84e-05
REG4	ENSG00000134193	4.16345	4.78e-06	7.92e-05
UNC5D	ENSG00000156687	5.62559	4.78e-06	7.92e-05
MT1A	ENSG00000205362	Infinity	4.8e-06	7.94e-05
CISH	ENSG00000114737	4.46846	4.82e-06	7.97e-05
RAET1E	ENSG00000164520	Infinity	4.81e-06	7.97e-05
SLC22A2	ENSG00000112499	5.6701	4.84e-06	8e-05
SERPINF2	ENSG00000167711	4.70668	4.86e-06	8.03e-05
FOXC2	ENSG00000176692	5.79847	4.88e-06	8.05e-05
NPFFR2	ENSG00000056291	Infinity	4.89e-06	8.08e-05
RSPO1	ENSG00000169218	4.44102	4.93e-06	8.13e-05
THSD7A	ENSG00000005108	4.81289	4.97e-06	8.19e-05
NRP2	ENSG00000118257	4.44017	4.99e-06	8.22e-05
ARX	ENSG00000004848	4.66473	4.99e-06	8.22e-05
PHACTR3	ENSG00000087495	5.83451	4.99e-06	8.22e-05
LOC100190938	ENSG00000197291	5.39914	5.01e-06	8.24e-05
RNY4P7	ENSG00000200552	-7.31445	5.09e-06	8.38e-05
	ENSG00000213952	5.33481	5.11e-06	8.4e-05
	ENSG00000211930	-2.54537	5.13e-06	8.42e-05
NKX2-3	ENSG00000119919	4.92211	5.14e-06	8.43e-05
CCL14	ENSG00000213494	Infinity	5.15e-06	8.45e-05
TXNDC3	ENSG00000086288	4.19287	5.16e-06	8.46e-05
ARHGAP6	ENSG00000047648	4.26146	5.18e-06	8.5e-05
SH3BGRL2	ENSG00000198478	4.34648	5.21e-06	8.53e-05
DNAH5	ENSG00000039139	4.05525	5.27e-06	8.63e-05
FAM163B	ENSG00000196990	6.67652	5.3e-06	8.67e-05
IL13RA1	ENSG00000131724	4.17933	5.31e-06	8.69e-05
NEIL1	ENSG00000140398	-2.66406	5.34e-06	8.73e-05
C6ORF105	ENSG00000111863	4.40987	5.34e-06	8.74e-05
LOC653602	ENSG00000162981	4.55452	5.36e-06	8.75e-05
LCN2	ENSG00000148346	-2.87836	5.36e-06	8.76e-05
C20ORF46	ENSG00000125895	4.7339	5.42e-06	8.84e-05
NOVA2	ENSG00000104967	4.8592	5.5e-06	8.98e-05
ECM2	ENSG00000106823	4.26042	5.59e-06	9.11e-05
ZNF556	ENSG00000172000	5.31337	5.61e-06	9.15e-05
ZNF454	ENSG00000178187	4.42197	5.62e-06	9.16e-05
HOXC5	ENSG00000172789	5.82763	5.66e-06	9.22e-05
PLN	ENSG00000198523	4.75391	5.71e-06	9.28e-05
CALCR	ENSG00000004948	Infinity	5.74e-06	9.34e-05
NFKBID	ENSG00000167604	-2.40635	5.76e-06	9.36e-05
MAB21L1	ENSG00000180660	4.44165	5.83e-06	9.47e-05
RETN	ENSG00000104918	6.08697	5.84e-06	9.49e-05
ST6GALNAC1	ENSG00000070526	4.33584	5.88e-06	9.55e-05
	ENSG00000210921	Infinity	5.89e-06	9.55e-05
CYP27B1	ENSG00000111012	4.4765	5.9e-06	9.56e-05
LOXL4	ENSG00000138131	4.84466	5.89e-06	9.56e-05
LIF	ENSG00000128342	4.25937	5.95e-06	9.64e-05
[truncated: 3,044 more rows]
