# Supplementary material for: MEF2B mutations in non-Hodgkin lymphoma dysregulate cell migration by decreasing MEF2B target gene activation
Source: Nat Commun. 2015 Aug 6;6:7953. doi: 10.1038/ncomms8953 (PMC4918335; doi:10.1038/ncomms8953)
Supplement: Supplementary Data 17 — IPA cellular function annotation groups enriched in genes differentially expressed in GCB DLBCL patient samples versus reactive centroblasts. [file ncomms8953-s18.xlsx]

## Sheet: Sheet1
Supplementary Data 17: IPA cellular function annotation groups with absolute activation z-scores of at least 2 and B-H adjusted right-tailed Fisher exact test p-values less than 0.05 for genes differentially expressed in GCB DLBCL patient samples versus reactive centroblasts. Positive z-scores indicate increased activity in DLBCL versus centroblasts and negative z-scores indicate decreased activi…
Categories	Diseases or Functions Annotation	p-value	Activation z-score	# of genes
Cellular Movement	cell movement	2.9e-48	9.916	544
Cellular Movement	cell movement	3.51e-44	9.705	503
Cellular Movement	migration of cells	1.88e-45	9.235	492
Cellular Movement	migration of cells	8.33e-43	9.048	455
Cellular Movement	homing	2.69e-30	8.444	176
Cellular Movement	homing of cells	3.36e-30	8.38	170
Cellular Movement	homing	1.24e-28	8.372	173
Cellular Movement	homing of cells	5.77e-29	8.308	168
Cellular Movement	chemotaxis	9.11e-28	8.161	170
Cellular Movement	chemotaxis	2.13e-29	8.154	173
Cellular Movement	chemotaxis of cells	9.98e-28	8.095	164
Cellular Movement	chemotaxis of cells	6.32e-29	8.089	166
Cellular Movement	leukocyte migration	8.5e-24	7.564	166
Cellular Movement	leukocyte migration	6.9e-25	7.552	168
Cellular Movement	cell movement of blood cells	1.48e-25	7.53	170
Cellular Movement	cell movement of blood cells	4.01e-24	7.505	167
Cellular Movement	cell movement of leukocytes	5.58e-24	7.163	156
Cellular Movement	cell movement of tumor cell lines	9.52e-24	7.151	294
Cellular Movement	cell movement of tumor cell lines	7.71e-24	7.023	326
Cellular Movement	cell movement of leukocytes	1.1e-22	6.994	154
Cellular Movement	homing of blood cells	5.48e-20	6.392	109
Cellular Movement	chemotaxis of leukocytes	1.27e-19	6.343	108
Cellular Movement	invasion of cells	1.42e-21	6.338	275
Cellular Movement	chemotaxis of leukocytes	1.3e-18	6.322	108
Cellular Movement	invasion of cells	3.55e-19	6.28	242
Cellular Movement	cell movement of myeloid cells	4.2e-20	6.21	113
Cell Signaling	mobilization of Ca2+	1.09e-14	6.094	104
Cellular Movement	invasion of tumor cell lines	1.78e-17	6.056	239
Cellular Movement	cell movement of myeloid cells	3.09e-18	6.036	108
Cell Signaling	quantity of Ca2+	5.83e-18	5.989	109
Molecular Transport	quantity of metal	2.51e-15	5.976	109
Cellular Movement	invasion of tumor cell lines	3.86e-15	5.973	206
Cellular Movement	cell movement of phagocytes	1.74e-20	5.947	113
Molecular Transport	quantity of metal	1.78e-16	5.887	111
Cellular Movement	cell movement of phagocytes	5.31e-20	5.838	113
Cellular Movement	migration of tumor cell lines	7.62e-20	5.787	238
Cellular Movement	migration of tumor cell lines	3.81e-19	5.727	269
Cellular Movement	chemotaxis of phagocytes	2.6e-17	5.699	84
Cell-To-Cell Signaling and Interaction	adhesion of blood cells	6.03e-17	5.696	100
Cellular Movement	chemotaxis of phagocytes	1.49e-16	5.654	84
Cellular Movement	chemotaxis of myeloid cells	7.51e-17	5.594	85
Cellular Movement	cell movement of mononuclear leukocytes	2.6e-15	5.568	105
Cellular Movement	cell movement of mononuclear leukocytes	7.53e-15	5.468	104
Cellular Movement	chemotaxis of myeloid cells	2.55e-14	5.335	79
Cellular Function and Maintenance	engulfment of cells	2.01e-08	5.22	78
Cellular Movement	migration of mononuclear leukocytes	7.59e-13	5.212	80
Cell-To-Cell Signaling and Interaction	adhesion of immune cells	1.88e-15	5.178	86
Cellular Movement	cell movement of granulocytes	5.24e-14	5.063	72
Cellular Movement	cell movement of granulocytes	1.99e-13	5.045	71
Cellular Movement	Lymphocyte migration	3.36e-09	5.044	62
Cellular Movement	cell movement of lymphocytes	7.3e-11	4.846	72
Cell-To-Cell Signaling and Interaction	activation of cells	2.37e-25	4.809	180
Cellular Development	differentiation of cells	8.34e-13	4.799	263
Cellular Function and Maintenance	flux of ion	3.95e-16	4.603	82
Cell-To-Cell Signaling and Interaction	phagocytosis of cells	3.02e-08	4.57	48
Cellular Function and Maintenance	flux of inorganic cation	2.86e-15	4.467	77
Cellular Movement	cell movement of neutrophils	8.16e-10	4.423	51
Cellular Movement	homing of tumor cell lines	2.95e-11	4.396	56
Cellular Function and Maintenance	phagocytosis	4.35e-07	4.388	50
Cell-mediated Immune Response	T cell migration	6.69e-08	4.365	45
Cellular Movement	chemotaxis of mononuclear leukocytes	2.75e-10	4.345	61
Cellular Function and Maintenance	flux of cation	3.07e-15	4.345	78
Cell-mediated Immune Response	cell movement of T lymphocytes	4.74e-07	4.336	40
Cellular Movement	cell movement of breast cancer cell lines	3.81e-08	4.322	99
Cell Signaling	flux of Ca2+	5.83e-15	4.31	74
Cellular Function and Maintenance	ion homeostasis of cells	1.55e-20	4.285	124
Cellular Movement	cell movement of muscle cells	3.4e-13	4.261	44
Cellular Movement	chemotaxis of granulocytes	5.46e-13	4.255	56
Cellular Movement	cell movement of leukemia cell lines	1.77e-06	4.25	51
Molecular Transport	transport of molecule	2.43e-10	4.248	293
Cellular Movement	chemotaxis of tumor cell lines	1.72e-11	4.2	55
Cellular Movement	cell movement of smooth muscle cells	1.38e-12	4.144	42
Cellular Movement	cell movement of brain cancer cell lines	8.11e-08	4.116	51
Cellular Movement	homing of leukemia cell lines	1.69e-08	4.114	35
Molecular Transport	transport of molecule	4.19e-11	4.073	298
Cell-To-Cell Signaling and Interaction	adhesion of tumor cell lines	1.18e-13	3.994	113
Cellular Movement	chemotaxis of leukemia cell lines	2.5e-08	3.993	34
Cell-To-Cell Signaling and Interaction	binding of cells	8.2e-33	3.899	177
Cellular Movement	chemotaxis of neutrophils	3.74e-10	3.877	42
Lipid Metabolism	fatty acid metabolism	2.47e-06	3.765	105
Cellular Movement	cell movement of kidney cell lines	4.28e-09	3.681	53
Lipid Metabolism	fatty acid metabolism	1.9e-07	3.665	109
Cellular Movement	migration of breast cancer cell lines	2.35e-08	3.662	89
Cellular Movement	migration of phagocytes	2.89e-09	3.66	52
Cell-To-Cell Signaling and Interaction	immune response of leukocytes	7.59e-09	3.65	42
Cellular Movement	migration of muscle cells	6.52e-10	3.645	36
Cellular Movement	cell movement of peripheral blood leukocytes	3.8e-07	3.58	24
Cellular Movement	cell movement of antigen presenting cells	1.47e-07	3.577	40
Lipid Metabolism	synthesis of lipid	5.79e-07	3.561	135
Cellular Movement	cell movement of monocytes	2.89e-09	3.561	52
Cell-To-Cell Signaling and Interaction	response of phagocytes	6.3e-11	3.524	35
Cellular Movement	migration of smooth muscle cells	2.56e-09	3.511	34
Small Molecule Biochemistry	phosphorylation of L-tyrosine	3.5e-06	3.5	32
Amino Acid Metabolism	phosphorylation of L-tyrosine	2.07e-08	3.5	47
Amino Acid Metabolism	phosphorylation of L-amino acid	2.43e-07	3.5	49
Cellular Growth and Proliferation	proliferation of cells	4.54e-24	3.499	884
Cellular Function and Maintenance	engulfment of blood cells	1.32e-09	3.458	28
Cellular Movement	migration of brain cancer cell lines	2.48e-06	3.453	42
Cell-To-Cell Signaling and Interaction	binding of blood cells	1.67e-11	3.412	63
Cellular Movement	cell movement of PBMCs	2.4e-06	3.41	19
Cellular Movement	chemotaxis of monocytes	4.66e-07	3.403	35
Lipid Metabolism	synthesis of lipid	2.03e-06	3.381	134
Cell Cycle	mitogenesis	9.45e-10	3.381	41
Cellular Movement	cell movement of embryonic cell lines	3.9e-13	3.375	54
Cellular Growth and Proliferation	outgrowth of cells	6.39e-08	3.344	40
Cellular Function and Maintenance	engulfment of leukocytes	1.79e-09	3.339	27
Cell-To-Cell Signaling and Interaction	phagocytosis of blood cells	1e-07	3.332	24
Cell-To-Cell Signaling and Interaction	binding of leukocytes	9.57e-12	3.324	54
Lipid Metabolism	metabolism of eicosanoid	1.57e-09	3.314	64
Cell-To-Cell Signaling and Interaction	response of myeloid cells	6.3e-11	3.314	35
Cell-To-Cell Signaling and Interaction	immune response of phagocytes	1.48e-09	3.299	32
Cellular Development	proliferation of neuronal cells	3.43e-09	3.257	44
Cell-To-Cell Signaling and Interaction	activation of blood cells	6.32e-17	3.245	121
Lipid Metabolism	metabolism of eicosanoid	7.23e-08	3.235	61
Lipid Metabolism	synthesis of fatty acid	5.92e-09	3.231	69
Cell-To-Cell Signaling and Interaction	phagocytosis of leukocytes	1.42e-07	3.227	23
Cellular Assembly and Organization	growth of neurites	1.58e-06	3.22	34
Lipid Metabolism	biosynthesis of polyunsaturated fatty acids	1.22e-09	3.215	61
Cellular Movement	cell movement of vascular smooth muscle cells	2.2e-06	3.188	24
Cell-To-Cell Signaling and Interaction	stimulation of cells	2.58e-13	3.188	52
Cellular Movement	cell movement of epithelial cell lines	1.84e-10	3.152	49
Lipid Metabolism	synthesis of fatty acid	2.63e-07	3.149	64
Cell Signaling	concentration of cyclic AMP	2.17e-07	3.141	42
Lipid Metabolism	biosynthesis of polyunsaturated fatty acids	1.16e-07	3.133	57
Cell-To-Cell Signaling and Interaction	activation of leukocytes	5.99e-15	3.131	110
Lipid Metabolism	synthesis of eicosanoid	3.77e-09	3.126	59
Cellular Function and Maintenance	engulfment of phagocytes	2.01e-07	3.111	22
Molecular Transport	quantity of cyclic nucleotides	6.69e-08	3.075	45
Cell-To-Cell Signaling and Interaction	phagocytosis of myeloid cells	2.01e-07	3.073	22
Cellular Function and Maintenance	engulfment of myeloid cells	7.44e-09	3.057	25
Lipid Metabolism	synthesis of eicosanoid	3.18e-07	3.041	55
Cancer	proliferation of tumor cells	4.94e-10	3.001	79
Cell Morphology	outgrowth of neurites	2.34e-06	2.958	32
Cellular Development	development of neurons	1.4e-06	2.953	40
Cell-To-Cell Signaling and Interaction	binding of professional phagocytic cells	4.13e-11	2.928	34
Cancer	proliferation of cancer cells	1.03e-10	2.873	72
Molecular Transport	transport of ion	5.6e-09	2.803	107
Molecular Transport	transport of ion	6.96e-10	2.803	101
Cellular Assembly and Organization	formation of filaments	2.69e-06	2.795	75
Cellular Assembly and Organization	growth of plasma membrane projections	4.76e-07	2.789	36
Cell-To-Cell Signaling and Interaction	phagocytosis of phagocytes	1.67e-06	2.787	20
Cellular Development	proliferation of tumor cell lines	2.3e-09	2.776	472
Cell Morphology	outgrowth of plasma membrane projections	1.03e-06	2.772	33
Cellular Movement	migration of melanoma cell lines	2.35e-06	2.769	33
Cell Death and Survival	killing of leukocytes	2.45e-06	2.747	13
Molecular Transport	quantity of cyclic nucleotides	1.79e-06	2.711	41
Cell-To-Cell Signaling and Interaction	binding of tumor cell lines	7.68e-15	2.675	78
Cell Death and Survival	cell viability of neuroglia	6.78e-07	2.661	12
Cellular Movement	migration of kidney cell lines	1.43e-08	2.638	38
Cell-To-Cell Signaling and Interaction	adhesion of granulocytes	3.05e-07	2.599	29
Cell Morphology	tubulation of cells	9.32e-13	2.583	56
Cell Death and Survival	cell death of immune cells	7.03e-07	2.575	99
Cell Death and Survival	cell death of blood cells	3.11e-07	2.561	103
Cellular Movement	homing of epithelial cell lines	7.36e-07	2.551	18
Cellular Movement	homing of embryonic cell lines	7.36e-07	2.551	18
Lipid Metabolism	metabolism of prostaglandin	4.29e-09	2.542	51
Lipid Metabolism	synthesis of prostaglandin	9.36e-09	2.542	48
Cell-To-Cell Signaling and Interaction	activation of mononuclear leukocytes	4.39e-10	2.537	70
Cellular Movement	migration of embryonic cell lines	1.45e-10	2.531	40
Cell-To-Cell Signaling and Interaction	adhesion of phagocytes	4.07e-07	2.499	32
Cell Death and Survival	cell viability of neurons	1e-07	2.483	24
Cellular Movement	cell movement of hematopoietic cells	1.99e-07	2.475	24
Cellular Movement	migration of monocytes	1.02e-07	2.442	29
Lipid Metabolism	metabolism of prostaglandin	4.09e-07	2.433	47
Lipid Metabolism	synthesis of prostaglandin	8.56e-07	2.433	44
Cell-To-Cell Signaling and Interaction	activation of phagocytes	3.46e-11	2.398	52
Cell-To-Cell Signaling and Interaction	stimulation of leukocytes	3.9e-07	2.39	27
Molecular Transport	transport of cation	8.34e-09	2.382	82
Molecular Transport	transport of cation	4.73e-09	2.382	80
Cell-To-Cell Signaling and Interaction	activation of lymphocytes	1.82e-08	2.381	61
Small Molecule Biochemistry	incorporation of thymidine	1.05e-05	2.359	23
Cell Morphology	sprouting	1.38e-07	2.351	31
Cellular Movement	cell movement of neuroglia	6.78e-07	2.345	12
Cellular Function and Maintenance	cellular homeostasis	9.19e-13	2.332	242
Cellular Movement	cell movement of hematopoietic progenitor cells	2.86e-07	2.324	23
Cell Morphology	cell spreading	1.59e-07	2.323	60
Cellular Movement	cell movement of colon cancer cell lines	3.76e-06	2.322	45
Cell Death and Survival	cytotoxicity of cells	1.19e-07	2.297	50
Cellular Movement	migration of epithelial cell lines	5.66e-09	2.296	35
Cellular Movement	chemotaxis of epithelial cell lines	3.11e-06	2.218	16
Cellular Movement	chemotaxis of embryonic cell lines	3.11e-06	2.218	16
Molecular Transport	transport of inorganic cation	3.09e-08	2.212	70
Molecular Transport	transport of inorganic cation	1.37e-08	2.212	71
Cell-To-Cell Signaling and Interaction	adhesion of epithelial cells	6.95e-07	2.203	34
Cellular Movement	cell movement of neuroblastoma cell lines	1.67e-06	2.197	15
Cell-To-Cell Signaling and Interaction	stimulation of T lymphocytes	1.67e-06	2.197	20
Cell-To-Cell Signaling and Interaction	signal transduction	5.85e-23	2.18	387
Cell-To-Cell Signaling and Interaction	response of granulocytes	4.1e-07	2.162	22
Cellular Movement	chemotaxis of hematopoietic progenitor cells	5.14e-07	2.158	11
Cellular Movement	transmigration of cells	6.17e-08	2.15	39
Cell Death and Survival	cytotoxicity	4.08e-07	2.119	51
Cell-To-Cell Signaling and Interaction	stimulation of lymphocytes	2.75e-06	2.114	22
Cellular Development	proliferation of muscle cells	2.18e-12	2.096	59
Cell-To-Cell Signaling and Interaction	activation of myeloid cells	2.66e-08	2.063	40
Cellular Movement	cell movement of epithelial cells	5.1e-07	2.061	29
Cell-To-Cell Signaling and Interaction	immune response of neutrophils	2.4e-06	2.059	19
Molecular Transport	transport of metal ion	1.17e-10	2.034	68
Molecular Transport	transport of metal ion	1.39e-10	2.034	69
Cellular Movement	cell movement of skin cell lines	5.46e-09	2.028	23
